# Supplementary material for: Comparative Proteome-Wide Abundance Profiling of Yeast Strains Deleted for Cdc48 Adaptors
Source: Proteomes. 2024 Oct 30;12(4):31. doi: 10.3390/proteomes12040031 (PMC11587464; doi:10.3390/proteomes12040031)
Supplement: Supplementary file 1 [file proteomes-12-00031-s001.zip]

Archive with 5 entries (5 files):
- SuppMet-proteomes-3199095 .pdf
- TableS1.xlsx
- TableS2.xlsx
- TableS3.xlsx
- TableS4.xlsx
