# Supplementary material for: Comparative Proteome-Wide Abundance Profiling of Yeast Strains Deleted for Cdc48 Adaptors
Source: Proteomes. 2024 Oct 30;12(4):31. doi: 10.3390/proteomes12040031 (PMC11587464; doi:10.3390/proteomes12040031)
Supplement: Supplementary file 1 [file proteomes-12-00031-s001.zip › TableS1.xlsx]

## Sheet: List of Proteins
Table S1: Proteins quantified in the experiment. Columns include: Protein ID, Gene symbol, Description, Number of Peptides assigned to a given protein, and 18 columns of TMT signal-to-noise values that have been scaled to 100 across all channels.
				126_sn scaled	127n_sn scaled	127c_sn scaled	128n_sn scaled	128c_sn scaled	129n_sn scaled	129c_sn scaled	130n_sn scaled	130c_sn scaled	131_sn scaled	131c_sn scaled	132n_sn scaled	132c_sn scaled	133n_sn scaled	133c_sn scaled	134n_sn scaled	134c_sn scaled	135_sn scaled
Protein Id	Gene Symbol	Description	# of peptides	wt rep1	wt rep2	cuz1D rep1	cuz1D rep2	shp1D rep1	shp1 D rep2	ubx2D rep1	ubx2D rep2	ubx3D rep1	ubx3D rep2	ubx4 D rep1	ubx4D rep2	ubx5D rep1	ubx5D rep2	ubx6D rep1	ubx6D rep2	ubx7D rep1	ubx7D rep2
sp|A5Z2X5|YP010_YEAST	YPR010C-A	UPF0495 protein YPR010C-A	2	6.17721	6.66819	4.39332	3.90176	4.14239	6.26185	5.8118	7.28874	2.80752	2.73417	7.76279	7.07357	5.05826	5.53327	6.25252	5.31855	6.39481	6.41927
sp|O13297|CET1_YEAST	CET1	mRNA-capping enzyme subunit beta	26	5.40413	5.60232	5.71216	5.78855	4.63654	4.43083	5.4447	5.66417	5.86478	5.97501	5.83436	5.85521	5.59235	5.60475	5.69909	5.54497	5.65059	5.69548
sp|O13329|FOB1_YEAST	FOB1	DNA replication fork-blocking protein FOB1	10	5.28641	5.36447	5.531	5.5148	7.0457	6.63626	4.71281	5.01541	5.44059	5.6255	5.19252	5.53961	5.43179	5.72994	5.12366	5.84831	5.46114	5.50009
sp|O13516|RS9A_YEAST	RPS9A	40S ribosomal protein S9-A	1	6.8342	4.23634	9.07125	9.09359	2.49464	4.00907	8.00433	6.42775	5.02155	3.74026	5.04463	3.64357	4.68816	4.61669	5.31922	7.65211	5.08844	5.0142
sp|O13525|COQ4_YEAST	COQ4	Ubiquinone biosynthesis protein COQ4, mitochondrial	2	5.25148	4.99569	3.81737	4.24585	5.22858	4.99993	6.52347	6.13845	6.1173	6.13901	6.48439	6.35615	4.32045	4.41537	6.17279	6.79904	5.79121	6.20348
sp|O13535|YH11B_YEAST	TY1B-H	Transposon Ty1-H Gag-Pol polyprotein	2	5.76965	5.36732	5.26317	6.05722	4.21771	3.64541	4.74033	5.85698	9.27551	8.43472	5.2384	5.2801	5.98608	5.09102	4.99873	5.07539	4.61508	5.08717
sp|O13539|THP2_YEAST	THP2	THO complex subunit THP2	8	5.99627	5.5556	5.57662	5.57773	3.93419	5.40574	5.66683	5.53957	5.77422	5.53813	5.75025	5.5201	5.71151	5.80705	5.56764	5.64362	5.68502	5.7499
sp|O13585|YP089_YEAST	YPR089W	Dilute domain-containing protein YPR089W	13	5.64664	5.50568	5.92543	6.04722	5.1935	5.19522	5.77057	5.4911	5.86804	5.86508	5.30663	5.44746	5.62421	5.6132	5.67721	5.36042	5.23611	5.22627
sp|O14455|RL36B_YEAST	RPL36B	60S ribosomal protein L36-B	19	5.97273	5.54491	5.64007	5.82453	3.56182	3.73184	5.66584	5.53902	6.12594	5.76847	5.52303	5.30777	5.73757	6.2778	6.07138	6.0532	5.88148	5.77261
sp|O14467|MBF1_YEAST	MBF1	Multiprotein-bridging factor 1	19	5.32906	5.22088	6.0099	6.11563	5.19277	5.30668	5.96147	5.89236	5.82972	5.70847	5.21041	5.04666	5.46377	5.6795	5.39595	5.66748	5.43365	5.53565
sp|O43137|YB085_YEAST	YBR085C-A	Uncharacterized protein YBR085C-A	1	5.11349	4.74385	5.53354	6.21144	11.2172	10.8943	6.06877	5.8944	4.06654	3.83318	3.55088	4.82646	5.34349	3.87766	4.22452	4.86609	4.38773	5.34652
sp|O60200|MDM35_YEAST	MDM35	Mitochondrial distribution and morphology protein 35	1	6.56884	5.02119	6.1274	4.93445	1.09139	7.95325	6.50315	5.32042	5.62194	6.20398	5.07952	4.34384	5.32563	5.14432	4.96778	5.19939	7.33113	7.26238
sp|O74700|TIM9_YEAST	TIM9	Mitochondrial import inner membrane translocase subunit TIM9	2	5.91135	6.10107	5.14651	5.51623	3.66024	5.11109	5.93561	5.69283	5.85067	6.224	5.55288	5.68402	5.27483	5.69556	5.82714	6.12618	5.16029	5.52948
sp|O75012|MRP10_YEAST	MRP10	37S ribosomal protein MRP10, mitochondrial	1	7.01328	3.94866	4.8492	5.98712	6.00671	8.17204	6.664	6.84873	4.76716	2.93736	5.47424	3.88216	6.06827	7.64689	5.5999	5.5625	3.97031	4.60146
sp|O94742|SEM1_YEAST	SEM1	26S proteasome complex subunit SEM1	2	6.75405	7.79313	5.25367	6.08933	5.5548	5.164	5.2665	5.77722	4.62578	6.69671	4.20249	4.41182	5.98147	6.57039	6.00807	6.62285	3.61745	3.61027
sp|P00044|CYC1_YEAST	CYC1	Cytochrome c isoform 1	7	6.04719	6.15779	4.91477	4.98424	4.25864	4.72572	6.55645	6.18329	3.60009	3.5336	7.14319	7.44777	5.13318	5.83137	6.06666	6.41476	5.58978	5.41151
sp|P00045|CYC7_YEAST	CYC7	Cytochrome c isoform 2	4	5.47891	5.72576	5.85883	5.44196	3.02186	3.00078	5.47755	5.44677	4.61126	4.67885	6.36124	6.18682	6.54303	6.90488	6.42943	6.97839	6.08145	5.77222
sp|P00127|QCR6_YEAST	QCR6	Cytochrome b-c1 complex subunit 6, mitochondrial	6	4.77071	6.38184	3.42156	3.67733	8.36441	6.52771	5.53553	6.15709	3.03341	3.19715	5.98037	6.80967	5.78385	4.83696	5.55902	6.1743	6.73881	7.05026
sp|P00128|QCR7_YEAST	QCR7	Cytochrome b-c1 complex subunit 7, mitochondrial	13	6.38096	6.69535	4.48182	4.48777	4.75144	7.55082	6.56379	6.8553	1.20304	1.24111	6.96197	6.9734	5.69328	5.65794	6.52169	6.21406	5.55226	6.214
sp|P00175|CYB2_YEAST	CYB2	Cytochrome b2, mitochondrial	6	5.25048	5.36613	7.22425	7.59835	4.52985	4.71448	5.11275	5.4095	2.64958	2.94631	6.51775	6.95316	5.10504	5.22572	6.44498	6.51487	6.22947	6.20733
sp|P00330|ADH1_YEAST	ADH1	Alcohol dehydrogenase 1	51	5.39556	5.57389	5.95036	5.86375	4.06082	3.70392	5.33005	5.34989	6.71426	7.18368	5.72221	5.8855	5.44538	5.49617	5.64954	5.57435	5.52483	5.57583
sp|P00331|ADH2_YEAST	ADH2	Alcohol dehydrogenase 2	7	5.14016	5.24686	3.1074	2.70195	18.2853	18.254	3.26849	3.36136	0.62258	0.413485	7.27692	7.93589	2.22554	1.86705	5.92681	5.62708	4.39908	4.34004
sp|P00358|G3P2_YEAST	TDH2	Glyceraldehyde-3-phosphate dehydrogenase 2	12	4.86971	5.07518	6.75632	6.92245	3.25392	3.0425	5.04753	5.497	8.11193	8.2913	5.3996	5.26276	4.72618	4.65504	5.80564	5.63427	5.75418	5.8945
sp|P00359|G3P3_YEAST	TDH3	Glyceraldehyde-3-phosphate dehydrogenase 3	6	6.77341	4.37976	8.74741	9.31782	3.48807	7.40452	9.5294	5.53988	5.01357	4.47803	3.75521	3.85617	4.04743	4.22208	5.68641	5.45688	4.09444	4.20951
sp|P00360|G3P1_YEAST	TDH1	Glyceraldehyde-3-phosphate dehydrogenase 1	26	8.42269	8.6073	10.3837	8.98171	4.7192	4.63759	3.89781	4.18455	4.42038	4.43631	4.39376	4.23134	4.01547	3.98715	4.96373	5.11986	5.26231	5.3351
sp|P00401|COX1_YEAST	COX1	Cytochrome c oxidase subunit 1	2	6.02773	6.29181	4.14538	4.97603	11.1409	11.9717	5.19028	5.05142	1.45857	1.00456	5.56015	5.41503	5.47322	4.80296	5.0723	6.08227	5.02599	5.30967
sp|P00410|COX2_YEAST	COX2	Cytochrome c oxidase subunit 2	11	6.11476	6.26188	4.60242	4.4739	10.1468	10.8032	5.74857	5.93287	0.450174	0.300653	6.02862	6.20118	5.23746	5.22134	5.47607	5.95675	5.60533	5.43804
sp|P00424|COX5A_YEAST	COX5A	Cytochrome c oxidase subunit 5A, mitochondrial	7	6.44275	6.27475	4.7764	4.81067	9.70937	9.67398	5.58904	5.34675	1.56146	1.52697	6.12648	6.3445	5.04202	4.73049	5.49977	5.4294	5.50296	5.61225
sp|P00425|COX5B_YEAST	COX5B	Cytochrome c oxidase subunit 5B, mitochondrial	3	5.40112	5.92081	4.77175	4.59356	7.42501	7.16428	5.63041	5.93443	3.5824	3.99004	5.2675	5.24523	6.12054	6.18064	5.53819	5.60292	5.94657	5.68458
sp|P00427|COX6_YEAST	COX6	Cytochrome c oxidase subunit 6, mitochondrial	4	6.67418	5.86514	3.26773	3.21899	5.40295	7.18269	5.03147	4.72388	2.18611	2.26894	4.4947	4.78027	4.62598	6.10001	5.5457	6.36427	11.1965	11.0705
sp|P00431|CCPR_YEAST	CCP1	Cytochrome c peroxidase, mitochondrial	21	6.46104	6.19804	4.21521	4.07616	4.25837	5.02154	6.63854	6.45153	5.26079	5.2229	5.66634	5.98594	5.6493	5.9719	5.79921	5.7639	5.62889	5.73041
sp|P00445|SODC_YEAST	SOD1	Superoxide dismutase [Cu-Zn]	36	5.57633	5.46303	5.83912	6.00822	3.20464	3.41987	5.74774	5.66323	5.62044	5.38555	5.82137	5.99802	6.1413	6.16269	5.71133	5.93987	6.20494	6.0923
sp|P00447|SODM_YEAST	SOD2	Superoxide dismutase [Mn], mitochondrial	17	6.05749	6.36223	4.69702	4.65442	4.02168	3.8958	6.23914	6.36973	4.80412	4.60147	6.42123	6.57224	5.67026	5.67945	6.09934	6.15536	5.79926	5.89978
sp|P00498|HIS1_YEAST	HIS1	ATP phosphoribosyltransferase	28	6.40229	5.90922	4.9541	5.03665	4.30647	4.43905	5.82021	5.85607	5.52635	5.77529	5.37109	6.07559	5.70392	5.78032	5.83345	5.62205	5.75355	5.83433
sp|P00546|CDK1_YEAST	CDC28	Cyclin-dependent kinase 1	18	5.37199	5.37966	5.27698	5.44059	6.44356	6.32944	5.95692	5.95599	5.20574	5.23211	5.40636	5.44196	5.67115	5.58015	5.31485	5.49585	5.14584	5.35089
sp|P00549|KPYK1_YEAST	CDC19	Pyruvate kinase 1	56	5.9958	5.56449	5.66049	5.94486	4.60401	4.5586	5.48529	5.4708	6.57745	5.99367	5.60574	5.60154	5.64817	5.69011	5.4404	5.32384	5.34775	5.48698
sp|P00560|PGK_YEAST	PGK1	Phosphoglycerate kinase	50	5.04505	5.31998	6.56506	6.76556	3.79528	3.78761	5.2225	5.32596	7.18939	7.31163	5.45791	5.39729	5.21121	5.36754	5.5005	5.50283	5.49894	5.73575
sp|P00572|KTHY_YEAST	CDC8	Thymidylate kinase	4	5.48696	6.17717	6.90604	6.39405	4.35497	5.183	6.04054	5.13171	5.46797	5.24933	5.01408	4.25147	5.35845	5.66666	6.0108	5.90895	5.71246	5.68539
sp|P00635|PPA5_YEAST	PHO5	Repressible acid phosphatase	1	5.14046	5.0323	8.71085	8.68437	2.64274	2.59362	4.13137	4.09968	8.0733	7.8547	5.24773	5.40992	4.45912	3.74595	5.80894	6.42119	6.15813	5.78562
sp|P00729|CBPY_YEAST	PRC1	Carboxypeptidase Y	12	5.18936	5.40535	6.05423	6.2191	5.31319	5.51098	5.89371	6.05383	5.2541	5.30279	5.55442	5.35392	5.48599	5.52116	5.22198	5.4361	5.59638	5.63339
sp|P00812|ARGI_YEAST	CAR1	Arginase	26	5.73434	6.01986	4.66481	4.78398	6.60472	6.37875	5.09923	5.24211	4.85853	4.77237	5.93242	6.10523	5.7083	5.65102	5.6464	5.56673	5.62678	5.60442
sp|P00815|HIS2_YEAST	HIS4	Histidine biosynthesis trifunctional protein	41	5.4969	5.68176	5.20752	5.16287	4.42813	4.20676	5.36828	5.59727	6.55575	6.76543	5.62861	5.59723	5.79795	5.88566	5.60544	5.44961	5.80141	5.76341
sp|P00817|IPYR_YEAST	IPP1	Inorganic pyrophosphatase	43	6.00845	5.48329	6.03307	5.97981	4.09502	4.49177	5.65774	5.10801	6.34294	6.08886	4.84701	5.10435	5.63432	5.73331	5.51474	5.80322	6.03276	6.04134
sp|P00830|ATPB_YEAST	ATP2	ATP synthase subunit beta, mitochondrial	49	5.73161	5.92836	4.96282	5.00588	5.53169	5.44291	6.15756	6.4026	3.11605	3.09515	6.63556	6.78985	5.37066	5.50919	6.1964	6.24595	5.79764	6.08014
sp|P00854|ATP6_YEAST	ATP6	ATP synthase subunit a	1	5.94555	7.17565	5.21194	4.58903	8.12656	6.4894	5.68853	6.75004	2.70587	2.83775	5.69625	4.95085	5.53068	4.7892	4.66379	6.41778	6.29815	6.13298
sp|P00890|CISY1_YEAST	CIT1	Citrate synthase, mitochondrial	30	6.4998	6.72587	3.75791	3.61953	7.69847	7.60621	6.37466	6.70772	2.60576	2.49921	7.1016	7.1939	4.43263	4.34931	6.02	6.10273	5.37443	5.33025
sp|P00899|TRPE_YEAST	TRP2	Anthranilate synthase component 1	27	5.5763	5.4459	5.67173	5.62657	5.91594	5.6951	5.57014	5.41137	6.22207	6.00208	5.1933	5.16304	5.73293	5.57549	5.25177	5.19256	5.43338	5.32031
sp|P00912|TRPF_YEAST	TRP1	N-	1	4.6329	5.0799	6.09934	6.02563	8.78051	10.9447	5.61396	5.5662	6.53237	3.71547	3.04082	3.30203	7.94117	4.9322	4.5677	4.12033	3.84274	5.262
sp|P00924|ENO1_YEAST	ENO1	Enolase 1	9	6.96306	7.21025	8.3587	8.68968	5.27217	5.30906	4.74612	5.08235	5.54006	5.73499	4.67752	4.74482	3.9102	4.22412	5.05928	5.14159	4.74993	4.58608
sp|P00925|ENO2_YEAST	ENO2	Enolase 2	47	5.42752	5.83382	5.91178	6.07611	4.02801	4.26388	5.46281	5.659	6.86492	6.97826	5.27948	5.52667	5.3429	5.4286	5.50354	5.44382	5.3871	5.58178
sp|P00927|THDH_YEAST	ILV1	Threonine dehydratase, mitochondrial	39	6.15314	6.09387	4.77133	4.62981	5.36853	5.32423	5.93525	6.0034	5.81211	5.45791	5.69706	5.51465	6.10787	5.89106	5.30404	5.22688	5.35003	5.35884
sp|P00931|TRP_YEAST	TRP5	Tryptophan synthase	42	5.39978	5.28826	5.33569	5.33722	6.05181	6.27294	5.60205	5.42291	5.94091	5.89815	5.30903	5.37873	5.53361	5.60495	5.47439	5.41735	5.36593	5.36629
sp|P00937|TRPG_YEAST	TRP3	Multifunctional tryptophan biosynthesis protein	25	5.32448	5.47754	5.45335	5.34532	6.22955	6.17351	5.39289	5.60276	5.665	5.84956	5.41781	5.49838	5.5446	5.66593	5.51339	5.12229	5.18721	5.53643
sp|P00942|TPIS_YEAST	TPI1	Triosephosphate isomerase	46	5.2969	5.35827	5.71652	5.82215	6.02955	6.1968	5.21688	5.2556	6.33422	6.34467	5.28306	5.18682	5.19201	5.4493	5.23015	5.38329	5.14572	5.5581
sp|P00950|PMG1_YEAST	GPM1	Phosphoglycerate mutase 1	49	5.55738	5.42048	6.02867	6.20709	3.98379	4.23642	5.4611	5.54031	6.87526	6.92461	5.2738	5.32934	5.45553	5.60422	5.5441	5.47287	5.47397	5.61106
sp|P00958|SYMC_YEAST	MES1	Methionine--tRNA ligase, cytoplasmic	40	5.89756	5.85625	5.66971	5.63228	4.17958	4.00556	5.5414	5.70384	5.9922	6.05944	5.70713	5.5717	5.89619	5.88696	5.67295	5.61117	5.60345	5.51264
sp|P01040|CYTA_HUMAN_contaminant	CSTA	Cystatin-A	3	9.75913	6.46233	3.6694	4.84761	5.58119	10.3596	3.79267	3.69856	4.10769	3.08594	2.87629	4.78052	5.38255	6.20958	5.51971	6.82595	6.42881	6.61246
sp|P01094|IPA3_YEAST	PAI3	Protease A inhibitor 3	4	8.2249	4.88703	3.8927	3.8116	5.04256	5.17909	5.52224	4.35852	0.845117	0.996949	3.8957	6.17651	5.58273	4.32258	4.74453	8.15216	12.091	12.2741
sp|P01097|ATIF_YEAST	INH1	ATPase inhibitor, mitochondrial	9	6.04802	6.41248	3.48093	3.31457	8.95097	8.67363	5.93812	6.12363	1.80864	1.9525	5.84696	7.15854	5.51527	4.95031	5.85366	6.44533	5.65725	5.8692
sp|P01119|RAS1_YEAST	RAS1	Ras-like protein 1	16	5.88801	6.09133	5.55902	5.62629	3.59506	3.62561	5.46642	5.26361	5.57742	5.7913	5.84445	6.01269	6.1133	6.14727	5.89631	5.7223	5.91348	5.86612
sp|P01120|RAS2_YEAST	RAS2	Ras-like protein 2	28	5.67965	5.17746	6.80265	6.8976	4.33936	4.28825	6.10082	5.58867	5.65399	5.40113	5.17586	4.95941	5.44649	5.61576	5.69352	5.74582	5.83175	5.60181
sp|P01123|YPT1_YEAST	YPT1	GTP-binding protein YPT1	31	5.08209	5.37407	5.36712	5.49729	6.35599	6.02963	5.60537	5.56936	5.7144	5.62	5.67827	5.80013	5.41047	5.34883	5.5541	5.26069	5.47512	5.25708
sp|P01149|MFAL1_YEAST	MF(ALPHA)1	Mating factor alpha-1	1	5.91149	6.42821	5.29331	5.41572	4.61369	3.0153	6.13378	5.51155	5.1081	6.68205	5.79742	5.77129	6.16078	5.14151	6.35349	5.30627	6.36825	4.9878
sp|P02293|H2B1_YEAST	HTB1	Histone H2B.1	4	6.10759	6.21555	5.29778	5.49109	5.98257	5.27756	4.38006	5.78205	5.87782	5.11151	5.86605	5.08058	5.69166	5.97748	5.56668	5.37462	5.63553	5.28383
sp|P02309|H4_YEAST	HHF1	Histone H4	29	6.06453	5.69243	5.49978	5.43453	3.95161	4.08072	5.2916	5.88089	5.14053	5.32996	5.58502	5.81916	6.03047	6.1898	6.06547	5.8672	5.98173	6.09459
sp|P02381|RMAR_YEAST	VAR1	Ribosomal protein VAR1, mitochondrial	11	6.23776	6.51137	5.06157	4.74899	7.49111	7.04074	6.4821	6.56157	1.19404	0.974201	6.27693	5.88803	6.28913	6.31884	5.75706	5.62781	5.91028	5.62848
sp|P02400|RLA4_YEAST	RPP2B	60S acidic ribosomal protein P2-beta	40	6.23976	6.95511	5.28874	5.83425	3.85512	3.77679	5.84721	6.24226	6.11374	6.50851	4.90306	5.09433	5.95403	5.34692	5.86021	6.33647	4.95324	4.89026
sp|P02406|RL28_YEAST	RPL28	60S ribosomal protein L28	29	5.91961	5.82332	5.30182	5.31469	3.54467	3.47186	5.39121	5.72123	6.0024	6.09006	5.76821	5.7814	5.82917	6.18596	5.84528	5.8614	5.96602	6.18169
sp|P02557|TBB_YEAST	TUB2	Tubulin beta chain	24	5.74072	5.51134	5.91581	5.84499	5.25967	5.55224	5.72506	5.62844	5.70969	5.51981	5.10657	5.18269	5.56148	5.76857	5.67815	5.33298	5.42373	5.53805
sp|P02829|HSP82_YEAST	HSP82	ATP-dependent molecular chaperone HSP82	15	4.71643	4.93859	5.50844	5.56845	6.01782	6.71366	6.92619	6.65773	5.0823	5.22539	5.16476	5.3866	5.1635	5.25089	5.36862	5.66542	5.39123	5.25398
sp|P02992|EFTU_YEAST	TUF1	Elongation factor Tu, mitochondrial	26	5.76553	5.50718	5.70189	5.72342	5.27251	5.1242	6.31514	6.06413	4.8835	4.70881	5.72751	5.67706	5.54884	5.33566	5.75718	5.55681	5.59738	5.73325
sp|P02994|EF1A_YEAST	TEF1	Elongation factor 1-alpha	66	5.42904	5.48737	6.27833	6.7777	4.4152	4.22679	6.00317	5.9363	5.98878	6.21758	6.12968	6.11422	4.90338	4.94847	5.18879	5.52021	5.29928	5.13573
sp|P03871|REP1_YEAST	REP1	Partitioning protein REP1	14	5.90428	5.61467	5.14716	5.10317	5.65892	5.85704	5.89237	5.61813	4.25557	4.29245	5.61183	5.50377	5.82845	5.73591	5.76563	5.86095	6.2362	6.11351
sp|P03872|REP2_YEAST	REP2	Partitioning protein REP2	8	5.51272	5.40016	5.17323	4.62128	6.5948	6.48885	5.8543	5.62401	4.07308	3.76849	5.57904	5.64539	5.6307	5.62683	6.00044	5.8566	6.36726	6.18283
sp|P03874|CBP2_YEAST	CBP2	Cytochrome B pre-mRNA-processing protein 2	6	5.78903	5.73704	4.95603	5.13187	5.02886	5.32488	5.73383	5.74694	4.75017	4.9975	6.23781	6.46809	5.6211	5.6704	5.43546	5.725	5.98466	5.66133
sp|P03875|AI1M_YEAST	AI1	Putative COX1/OXI3 intron 1 protein	5	6.22728	6.61284	4.67722	4.53433	4.97597	4.88579	5.27202	6.10957	3.84843	4.05207	6.65108	7.20464	6.16141	6.2593	5.41324	5.61893	5.86068	5.63523
sp|P03965|CARB_YEAST	CPA2	Carbamoyl-phosphate synthase arginine-specific large chain	42	4.30028	4.39205	3.97571	3.71482	15.1024	14.1674	4.31021	4.34156	5.81174	6.07088	3.9739	4.10268	5.14853	4.92147	3.90756	3.91487	3.91457	3.92936
sp|P04037|COX4_YEAST	COX4	Cytochrome c oxidase subunit 4, mitochondrial	7	6.88615	7.10955	4.46013	4.46462	7.12991	5.69556	6.11209	6.28205	3.43239	3.59308	4.8143	6.35208	5.88888	4.81712	6.11386	7.0317	4.86352	4.95302
sp|P04039|COX8_YEAST	COX8	Cytochrome c oxidase subunit 8, mitochondrial	2	5.92645	6.39102	4.14963	4.06425	8.65757	8.11431	5.84837	5.33779	1.74073	1.46722	6.80555	6.77795	5.75321	5.20202	6.07697	6.24875	5.85719	5.58101
sp|P04046|PUR1_YEAST	ADE4	Amidophosphoribosyltransferase	27	5.75467	5.39768	5.54363	5.44378	5.40897	5.48475	5.70125	5.48337	5.39903	5.2275	5.2262	5.26276	5.82263	5.69386	5.85918	5.85927	5.59697	5.8345
sp|P04050|RPB1_YEAST	RPO21	DNA-directed RNA polymerase II subunit RPB1	32	5.08595	5.21253	5.06695	4.8604	8.49857	8.8233	4.99717	4.86314	5.49016	5.40245	5.45051	5.21925	5.49437	5.38788	5.12077	5.04009	4.97302	5.0135
sp|P04051|RPC1_YEAST	RPO31	DNA-directed RNA polymerase III subunit RPC1	39	5.82793	5.93267	5.42427	5.41104	4.33281	4.23895	5.53499	5.67174	5.86368	5.93546	5.86358	5.80849	5.59085	5.54051	5.77515	5.73303	5.77822	5.73665
sp|P04076|ARLY_YEAST	ARG4	Argininosuccinate lyase	21	4.90082	4.94026	4.58399	4.56588	9.29489	9.34902	4.97887	5.0246	5.53952	5.52234	4.93632	4.87825	5.1816	5.37558	5.11461	5.12719	5.38767	5.29858
sp|P04147|PABP_YEAST	PAB1	Polyadenylate-binding protein, cytoplasmic and nuclear	43	5.71227	5.80693	5.43372	5.61349	3.85864	4.08469	5.56706	5.50791	5.99176	6.01941	5.5495	5.80082	5.96719	5.94355	5.54655	5.8163	5.85212	5.92809
sp|P04161|PUR3_YEAST	ADE8	Phosphoribosylglycinamide formyltransferase	13	5.47222	5.78587	4.70618	4.9492	6.25385	6.13937	5.34475	5.4686	5.08217	5.31681	5.79667	5.97958	5.72507	5.42222	5.57264	5.88881	5.50808	5.58793
sp|P04387|GAL80_YEAST	GAL80	Galactose/lactose metabolism regulatory protein GAL80	2	5.39544	5.58199	5.39927	5.41322	5.88232	5.84702	5.96081	5.52415	5.46252	5.10597	5.97613	5.59104	5.60038	5.31801	5.88899	5.80188	4.89399	5.35686
sp|P04397|GAL10_YEAST	GAL10	Bifunctional protein GAL10	1	4.66831	5.03712	3.42736	3.39236	9.76964	7.96735	4.32996	5.26394	5.66854	6.42626	5.53171	6.8024	5.55484	5.18758	4.73061	5.12758	5.78374	5.33069
sp|P04449|RL24A_YEAST	RPL24A	60S ribosomal protein L24-A	15	6.07721	5.92638	5.62264	5.3024	4.32794	4.06081	5.55079	5.54484	6.11571	5.6395	5.74069	5.58687	5.68953	5.70829	6.17812	5.59659	5.76283	5.56889
sp|P04456|RL25_YEAST	RPL25	60S ribosomal protein L25	34	5.84436	5.70766	5.86973	6.03221	3.77291	3.84791	5.9652	5.63234	6.34149	6.00599	5.78082	5.52945	5.29644	5.63559	5.84944	5.38301	5.46278	6.04266
sp|P04650|RL39_YEAST	RPL39	60S ribosomal protein L39	2	6.08106	5.95352	5.80061	5.40573	3.55745	3.75606	5.89556	5.36989	5.53656	5.82979	6.5827	5.9561	5.67544	5.93468	5.90337	5.98697	5.30936	5.46515
sp|P04786|TOP1_YEAST	TOP1	DNA topoisomerase 1	19	5.36432	5.65974	5.69431	5.80967	5.34008	5.42177	5.69036	5.77484	5.57553	5.73858	5.51885	5.36589	5.55037	5.73417	5.55722	5.41123	5.43042	5.36264
sp|P04801|SYTC_YEAST	THS1	Threonine--tRNA ligase, cytoplasmic	49	5.39487	5.54873	5.20467	5.30793	6.2726	5.9419	5.34145	5.5045	6.02132	6.0835	5.54927	5.42541	5.50324	5.49691	5.42336	5.29909	5.35661	5.32465
sp|P04802|SYDC_YEAST	DPS1	Aspartate--tRNA ligase, cytoplasmic	44	5.37921	5.45847	5.05741	5.13103	6.29595	6.03438	5.29546	5.53931	5.70533	5.8689	5.65798	5.63948	5.57874	5.43033	5.42222	5.38209	5.5461	5.57759
sp|P04803|SYWM_YEAST	MSW1	Tryptophan--tRNA ligase, mitochondrial	5	5.27415	5.31255	4.22528	4.4134	7.83365	7.81184	6.23118	5.72901	5.2332	5.08669	5.61305	5.42019	5.5579	5.60691	4.88843	5.34787	5.26056	5.15414
sp|P04806|HXKA_YEAST	HXK1	Hexokinase-1	39	4.04543	3.74895	8.20763	8.21022	6.88727	7.66815	5.79394	5.1059	4.9661	4.76232	4.66698	4.52753	4.44068	4.43804	5.84615	5.66968	5.55364	5.4614
sp|P04807|HXKB_YEAST	HXK2	Hexokinase-2	45	5.31744	5.41239	6.04924	6.23126	3.80212	3.84608	5.56017	5.48924	6.79429	6.76322	5.57863	5.52652	5.26244	5.51708	5.72888	5.65849	5.71589	5.74662
sp|P04817|CAN1_YEAST	CAN1	Arginine permease CAN1	4	5.94164	5.95085	5.36482	5.74702	4.4909	4.03098	5.39239	5.62251	5.79923	5.92268	5.9227	6.22029	5.79362	5.73487	5.73904	5.5973	5.62035	5.10881
sp|P04821|CDC25_YEAST	CDC25	Cell division control protein 25	18	5.43213	5.79557	5.37372	5.61039	5.81089	5.64596	5.35687	5.55357	5.27413	5.14421	5.84059	5.7559	5.5633	5.82518	5.47972	5.49014	5.67395	5.37379
sp|P04840|VDAC1_YEAST	POR1	Mitochondrial outer membrane protein porin 1	44	5.93836	5.80785	4.892	4.89217	6.41704	6.68607	6.23486	6.24045	3.80347	3.57414	6.04464	6.15433	5.47025	5.40041	5.85892	5.7768	5.41436	5.39388
sp|P05030|PMA1_YEAST	PMA1	Plasma membrane ATPase 1	17	5.77779	5.7196	5.5956	5.86907	5.42312	5.20477	5.35826	5.17669	5.91879	5.31469	5.14314	5.23135	5.90864	5.95784	5.71547	5.84446	5.40577	5.43496
sp|P05066|PHR_YEAST	PHR1	Deoxyribodipyrimidine photo-lyase, mitochondrial	7	5.26942	5.18947	5.88118	6.20418	5.66508	5.16245	5.57652	5.74502	5.91047	5.68359	5.47763	5.60937	5.16533	5.2769	5.46606	5.43307	5.90452	5.37976
sp|P05085|ARGR2_YEAST	ARG81	Arginine metabolism regulation protein II	5	5.75489	5.5791	5.31738	5.58591	4.56192	4.58833	5.56824	5.45267	5.35804	5.63183	6.06926	5.78066	5.98225	5.83133	5.68304	5.54913	5.90622	5.79981
sp|P05150|OTC_YEAST	ARG3	Ornithine carbamoyltransferase	1	6.60922	4.2962	6.46441	5.74696	3.75512	4.11354	4.47459	5.798	7.88827	7.04889	4.55751	4.67689	5.12236	5.52605	6.00063	5.46624	6.30188	6.15325
sp|P05316|FUR4_YEAST	FUR4	Uracil permease	1	6.78158	6.52467	4.24408	5.06916	3.38686	2.19014	3.92579	5.87607	4.77622	7.03671	6.07406	6.08066	8.60132	5.69005	4.93856	6.02653	5.75336	7.02418
sp|P05317|RLA0_YEAST	RPP0	60S acidic ribosomal protein P0	44	5.98554	6.04622	5.59836	5.67482	3.48273	3.6039	5.39978	5.69026	6.26447	6.55256	5.72001	5.82731	5.86609	5.7907	5.79358	5.38545	5.63634	5.68187
sp|P05318|RLA1_YEAST	RPP1A	60S acidic ribosomal protein P1-alpha	12	5.16061	7.47278	4.06663	4.56633	3.81592	3.9862	4.21499	5.28903	6.63862	8.83327	2.99596	3.31661	5.98382	5.01965	6.79654	8.59458	6.59355	6.65492
sp|P05319|RLA2_YEAST	RPP2A	60S acidic ribosomal protein P2-alpha	45	5.89938	6.49621	4.77607	5.34254	3.66025	3.7088	5.37958	5.65083	6.63292	7.01998	5.00867	5.29358	6.0592	5.30997	5.97021	6.50655	5.57872	5.70655
sp|P05373|HEM2_YEAST	HEM2	Delta-aminolevulinic acid dehydratase	14	5.47593	5.4518	5.85486	6.2646	5.22068	5.13754	5.53819	5.63269	5.61416	5.74721	5.651	5.71643	5.32351	5.40053	5.64247	5.66807	5.30119	5.35912
sp|P05374|CHO2_YEAST	CHO2	Phosphatidylethanolamine N-methyltransferase	13	5.69377	6.08098	5.76555	5.78133	2.73462	2.72844	5.62587	5.6999	5.40576	5.416	6.2646	6.05714	5.90742	5.63184	6.0356	5.91811	6.68805	6.56502
sp|P05375|PLMT_YEAST	OPI3	Phosphatidyl-N-methylethanolamine N-methyltransferase	2	5.88101	5.1066	4.44717	4.51844	7.47025	5.66688	5.0392	5.09641	4.46166	4.54338	6.08111	4.66325	5.53534	5.05779	7.97369	6.5271	6.34223	5.58848
sp|P05453|ERF3_YEAST	SUP35	Eukaryotic peptide chain release factor GTP-binding subunit	46	5.71477	5.5553	5.54598	5.54429	5.67537	5.77023	5.71693	5.58699	5.6664	5.33514	5.29875	5.18486	5.58391	5.64267	5.55796	5.72558	5.44215	5.45272
sp|P05626|ATPF_YEAST	ATP4	ATP synthase subunit 4, mitochondrial	22	6.14324	5.9877	4.57735	4.57995	8.36217	8.21861	6.37148	6.41869	1.60722	1.61566	6.17683	6.37397	5.82245	5.62071	5.85366	5.47281	5.49146	5.30604
sp|P05694|METE_YEAST	MET6	5-methyltetrahydropteroyltriglutamate--homocysteine methyltransferase	53	5.5879	5.42442	5.93106	5.86277	4.19536	4.36361	5.56498	5.32975	6.58329	6.25637	5.26679	5.13794	5.88217	5.95278	5.57192	5.70389	5.77012	5.6149
sp|P05737|RL7A_YEAST	RPL7A	60S ribosomal protein L7-A	3	5.34532	6.22323	4.99628	4.5021	3.6385	3.6975	5.69992	5.81366	6.64333	6.23515	6.69016	5.33312	6.29264	5.96225	5.51831	5.83674	5.44037	6.13143
sp|P05738|RL9A_YEAST	RPL9A	60S ribosomal protein L9-A	7	5.61914	6.16881	4.90154	5.0329	2.71687	2.70632	5.26699	5.75536	6.26195	6.4308	5.86235	6.31076	5.76167	5.83047	6.30694	6.12908	6.44662	6.49141
sp|P05739|RL6B_YEAST	RPL6B	60S ribosomal protein L6-B	15	6.11896	5.67669	6.01452	5.63052	4.00244	4.13497	5.91289	5.9608	5.60242	5.6319	5.84242	5.77086	5.57961	5.31675	5.91003	5.76952	5.48595	5.63875
sp|P05740|RL17A_YEAST	RPL17A	60S ribosomal protein L17-A	8	5.83548	6.0362	5.45311	5.43425	4.04086	3.70087	5.64767	5.53699	6.33556	6.10304	5.95583	5.69417	5.66897	5.74896	5.67549	5.94897	5.55894	5.62464
sp|P05743|RL26A_YEAST	RPL26A	60S ribosomal protein L26-A	4	5.55613	5.86429	5.20964	5.37287	4.16594	4.19887	6.2869	5.55377	6.34185	5.85583	5.77714	5.40653	5.75066	5.87722	5.59688	5.76909	6.04535	5.37103
sp|P05744|RL33A_YEAST	RPL33A	60S ribosomal protein L33-A	9	6.18269	6.0899	5.49263	5.6952	3.31729	3.33569	5.60463	6.04156	5.94657	6.18293	5.69979	5.48097	5.73371	5.79503	6.19137	5.80679	5.83074	5.5725
sp|P05745|RL36A_YEAST	RPL36A	60S ribosomal protein L36-A	4	6.03301	5.29017	6.41295	5.87066	3.11664	3.41473	6.01415	6.10466	6.24705	5.25556	5.53201	5.22531	4.96171	5.10087	6.40963	5.83542	6.7261	6.44935
sp|P05747|RL29_YEAST	RPL29	60S ribosomal protein L29	5	6.74281	5.7321	6.15235	6.38365	3.19203	3.11415	6.46104	5.30785	5.92912	5.39259	5.42358	5.20269	5.59981	5.98769	5.95843	6.38868	5.78968	5.24174
sp|P05748|RL15A_YEAST	RPL15A	60S ribosomal protein L15-A	3	5.97354	6.16203	5.25315	5.36737	3.45698	3.25884	5.43669	5.74606	6.02148	6.45575	5.94769	6.00164	5.70446	5.76609	5.76273	5.85626	5.80204	6.0272
sp|P05749|RL22A_YEAST	RPL22A	60S ribosomal protein L22-A	18	6.18292	6.17321	5.35381	5.43149	3.88869	3.95392	5.55577	5.72923	5.9045	6.15311	5.88533	6.11396	5.64025	5.67138	5.77079	5.49261	5.63624	5.46278
sp|P05750|RS3_YEAST	RPS3	40S ribosomal protein S3	44	5.8893	6.13162	5.34178	5.25305	3.56106	3.50255	5.49063	5.86884	6.00518	6.20692	5.87851	5.88872	5.70511	5.85214	5.90315	5.73143	5.85414	5.93585
sp|P05755|RS9B_YEAST	RPS9B	40S ribosomal protein S9-B	17	6.28496	5.69165	5.929	6.02833	3.13943	3.55738	6.29652	6.04615	5.7488	5.63625	5.71201	5.59593	5.47246	5.50364	5.59743	6.5775	5.61531	5.56725
sp|P05756|RS13_YEAST	RPS13	40S ribosomal protein S13	37	6.27565	5.66406	4.94139	4.93581	3.86624	3.70652	5.56778	6.10851	5.48451	5.96345	5.71796	6.43953	5.82882	5.90267	5.61253	5.45214	6.11088	6.42155
sp|P05759|RS31_YEAST	RPS31	Ubiquitin-40S ribosomal protein S31	6	6.28733	6.01928	5.27665	5.61701	3.692	3.49207	5.72244	6.0585	6.40607	6.16828	5.63946	5.44753	5.97768	5.73097	5.70801	5.56703	5.60487	5.58481
sp|P05986|KAPC_YEAST	TPK3	cAMP-dependent protein kinase type 3	10	5.61784	5.89431	5.38812	5.47252	5.14015	5.04013	5.63238	5.42668	5.47796	5.59597	5.46049	5.69462	5.46237	5.62482	5.84717	5.80508	5.72435	5.69504
sp|P06100|NOT2_YEAST	CDC36	General negative regulator of transcription subunit 2	10	5.3031	5.86909	5.90308	5.86553	4.77702	5.82422	5.51119	5.65064	5.51169	6.0436	5.64003	5.36967	5.52302	5.70844	5.51246	5.0235	5.45718	5.50652
sp|P06101|CDC37_YEAST	CDC37	Hsp90 co-chaperone Cdc37	39	4.72298	4.74392	5.41012	5.38556	8.84703	9.66011	5.07944	4.87663	5.62987	5.67885	4.98016	4.86798	5.16797	5.1347	4.9828	4.77569	5.11701	4.93916
sp|P06102|NOT3_YEAST	NOT3	General negative regulator of transcription subunit 3	33	5.60981	5.49298	5.52289	5.49704	6.30713	6.07792	5.23457	5.27772	5.67867	5.75775	5.41341	5.29769	5.50698	5.56267	5.34204	5.44995	5.49871	5.47206
sp|P06103|EIF3B_YEAST	PRT1	Eukaryotic translation initiation factor 3 subunit B	51	5.83345	5.86343	5.36309	5.44113	4.24028	4.27014	5.69588	5.74272	5.85094	5.7602	5.73561	5.65526	5.8303	5.85749	5.75836	5.5728	5.82166	5.70724
sp|P06104|UBC2_YEAST	RAD6	Ubiquitin-conjugating enzyme E2 2	1	6.85398	5.573	4.94817	5.30713	4.82621	5.32395	5.67859	5.17831	5.83255	5.99963	4.51823	5.06624	5.55381	6.03908	6.00553	5.01435	6.31048	5.97076
sp|P06105|SC160_YEAST	SCP160	Protein SCP160	51	5.70924	5.76376	5.71611	5.87154	4.00752	4.00136	5.61613	5.57004	5.9919	6.01723	5.73341	5.66024	5.78543	5.86926	5.61354	5.6713	5.79307	5.60892
sp|P06106|CYSD_YEAST	MET17	Homocysteine/cysteine synthase	26	4.81321	4.73617	6.23182	6.27371	7.54664	7.7083	5.0037	4.90976	6.3907	6.29607	4.71509	4.67439	5.0304	5.15136	5.25388	5.23896	5.08593	4.93991
sp|P06115|CATT_YEAST	CTT1	Catalase T	19	5.95755	5.59706	6.72005	6.63963	3.9126	3.70093	5.26433	5.2711	3.09749	3.19017	6.4512	6.59664	5.88831	5.75071	6.74947	6.53937	6.20755	6.46583
sp|P06168|ILV5_YEAST	ILV5	Ketol-acid reductoisomerase, mitochondrial	39	5.41585	5.45943	5.193	5.20921	5.29476	5.3445	5.68539	5.69689	7.14564	7.03202	5.45949	5.28925	5.21371	5.478	5.357	5.27222	5.15673	5.29691
sp|P06169|PDC1_YEAST	PDC1	Pyruvate decarboxylase isozyme 1	51	5.4469	5.21259	5.62222	5.74401	5.77388	5.881	5.84188	5.48413	6.21277	5.98818	5.49546	5.39725	5.38145	5.34391	5.37184	5.29278	5.36086	5.1489
sp|P06174|HEM4_YEAST	HEM4	Uroporphyrinogen-III synthase	9	5.83086	5.67861	5.68554	5.89971	3.49848	3.54798	5.92399	5.72397	5.73518	5.64931	6.13359	6.25848	5.4001	5.55028	5.57874	5.79771	5.98223	6.12523
sp|P06182|CCHL_YEAST	CYC3	Cytochrome c heme lyase	4	4.92816	4.95035	5.97079	5.86716	5.57907	5.87673	5.30006	5.56556	5.55035	5.54783	5.698	6.2577	5.7483	4.94812	5.63572	5.55783	5.72883	5.28945
sp|P06197|PIS_YEAST	PIS1	CDP-diacylglycerol--inositol 3-phosphatidyltransferase	13	5.31421	5.46474	5.51545	5.4388	3.99331	3.73564	5.66194	5.67429	5.899	5.7113	5.70137	5.64734	6.02695	5.77499	6.01796	6.40394	5.97439	6.04437
sp|P06208|LEU1_YEAST	LEU4	2-isopropylmalate synthase	2	4.32536	3.93073	7.99975	9.35855	1.98653	1.96309	5.06997	4.60555	11.1598	11.319	4.26515	3.69045	4.33694	4.33583	5.34849	6.24664	5.12898	4.92917
sp|P06242|KIN28_YEAST	KIN28	Serine/threonine-protein kinase KIN28	6	5.18067	5.72045	5.00279	5.26469	7.72971	7.52528	5.10311	5.6954	5.33844	5.22552	5.31684	5.16144	5.87603	5.6001	5.55019	5.02996	4.97849	4.7009
sp|P06243|CDC7_YEAST	CDC7	Cell division control protein 7	3	5.39212	5.42722	5.05298	4.50229	10.0618	9.57163	4.51385	4.82956	5.42917	5.06723	5.39583	4.96354	4.71292	5.00848	4.86668	4.77754	5.43671	4.99045
sp|P06244|KAPA_YEAST	TPK1	cAMP-dependent protein kinase type 1	9	5.19879	5.2849	6.17587	6.55349	4.12333	3.96548	5.86112	6.10392	4.84263	4.95517	6.06112	5.83319	5.10494	5.27389	6.13128	6.26358	6.2713	5.996
sp|P06245|KAPB_YEAST	TPK2	cAMP-dependent protein kinase type 2	8	5.20144	5.5448	5.80403	5.85626	4.65087	4.40343	5.75652	5.88998	5.18772	4.99177	5.88093	6.12944	5.5695	5.35769	6.04519	6.00361	5.77252	5.95428
sp|P06633|HIS7_YEAST	HIS3	Imidazoleglycerol-phosphate dehydratase	1	5.04166	5.54113	5.24445	4.34221	5.12968	5.49495	10.0528	9.98127	5.4784	4.79792	5.38474	5.91698	4.24864	4.87066	4.30717	5.20249	4.67152	4.29334
sp|P06634|DED1_YEAST	DED1	ATP-dependent RNA helicase DED1	29	6.00763	5.66538	5.90722	5.82437	4.13496	4.76918	6.10263	5.64664	5.61758	5.43095	5.49821	5.14461	5.41218	5.64432	5.94281	5.67145	5.81346	5.76643
sp|P06700|SIR2_YEAST	SIR2	NAD-dependent histone deacetylase SIR2	15	5.73499	5.79924	6.09456	5.86729	4.87561	4.81517	4.25475	4.24046	6.55549	6.52129	5.47728	5.70981	6.03701	5.9629	5.37192	5.38274	5.81116	5.48831
sp|P06701|SIR3_YEAST	SIR3	Regulatory protein SIR3	16	5.45246	5.31636	5.0047	5.19768	7.51709	7.44621	5.40408	5.29159	5.15093	5.17008	5.6605	5.41132	5.39124	5.35583	5.37417	5.18272	5.25154	5.42152
sp|P06704|CDC31_YEAST	CDC31	Cell division control protein 31	7	5.88576	6.80287	4.89209	5.018	4.34461	5.95082	5.51629	5.83398	4.64831	5.37323	4.18941	5.77698	5.9229	6.36414	6.11728	7.004	5.37377	4.98554
sp|P06738|PHSG_YEAST	GPH1	Glycogen phosphorylase	39	5.2453	5.36844	6.59706	6.55017	3.82429	3.42612	5.42325	5.58008	4.18008	4.1372	5.87766	5.93014	5.9212	5.91682	6.55637	6.55887	6.43453	6.47243
sp|P06773|DCTD_YEAST	DCD1	Deoxycytidylate deaminase	6	5.63648	5.86961	5.98619	5.36745	5.17744	5.10798	5.43249	5.47852	5.98428	5.909	5.65367	5.49989	5.68481	5.6334	5.65278	5.14656	5.53747	5.24197
sp|P06774|HAP2_YEAST	HAP2	Transcriptional activator HAP2	2	5.62911	5.11988	7.02486	6.61048	4.40266	4.63431	6.00663	5.23363	5.42283	4.93125	5.7522	5.38938	5.25248	5.46466	6.04612	5.3262	5.97945	5.77387
sp|P06775|HIP1_YEAST	HIP1	Histidine permease	13	5.45122	6.10022	5.57508	5.56009	3.24632	2.76806	5.75419	5.74773	6.2796	5.89564	5.95925	6.41113	6.12747	5.78807	6.06881	6.08576	5.52953	5.65185
sp|P06776|PDE2_YEAST	PDE2	3',5'-cyclic-nucleotide phosphodiesterase 2	7	5.69895	5.78603	5.25618	4.75386	4.76215	4.53645	5.74491	5.80765	5.42699	5.35151	6.04843	6.15103	5.5785	5.46497	6.07688	5.91535	5.84912	5.79104
sp|P06777|RAD1_YEAST	RAD1	DNA repair protein RAD1	9	5.45344	5.13761	5.98036	5.8202	5.92615	5.18985	5.4132	6.05679	4.99685	5.02378	5.77015	5.66133	5.6765	5.61306	5.72712	5.43336	5.58166	5.53859
sp|P06779|RAD7_YEAST	RAD7	DNA repair protein RAD7	6	6.50155	5.37962	5.91044	5.74182	5.61739	5.28001	5.96842	5.0909	5.42968	5.38991	5.50394	5.24972	5.30643	5.34773	5.45759	5.60485	5.66308	5.55693
sp|P06780|RHO1_YEAST	RHO1	GTP-binding protein RHO1	7	5.37064	5.5154	5.4525	5.45288	5.68635	5.70818	4.86325	5.7701	5.45113	5.33973	5.50904	5.77584	5.45531	5.4778	5.61941	5.66871	5.75515	6.12856
sp|P06781|RHO2_YEAST	RHO2	GTP-binding protein RHO2	3	5.18214	5.21179	5.90353	5.5636	5.72083	5.98852	5.77235	5.45988	5.43196	5.28571	4.98611	4.83736	5.96809	5.62674	5.78323	5.84649	5.17956	6.25211
sp|P06782|SNF1_YEAST	SNF1	Carbon catabolite-derepressing protein kinase	28	5.05587	5.27376	5.64378	5.67111	5.68811	5.58332	5.35786	5.60195	5.6418	5.59696	5.44465	5.53277	5.66448	5.4861	5.67601	5.68907	5.73269	5.65972
sp|P06783|STE3_YEAST	STE3	Pheromone a factor receptor	13	5.9442	6.21141	5.69188	5.9709	4.12592	3.87059	6.57041	6.47483	6.22738	6.16738	5.20851	4.76182	5.20965	5.29709	5.6608	6.00821	5.32774	5.27126
sp|P06784|STE7_YEAST	STE7	Serine/threonine-protein kinase STE7	5	5.34555	5.21432	5.32246	5.58312	8.76236	8.18125	4.7918	5.62196	4.80072	4.98632	5.02601	4.72395	5.51539	5.22445	4.9018	5.15774	5.33337	5.50741
sp|P06785|TYSY_YEAST	CDC21	Thymidylate synthase	17	5.45756	4.96732	5.89134	6.07568	4.94292	5.40438	5.95897	5.60192	5.69725	5.7011	5.43924	5.3546	5.51726	5.51855	5.61954	5.66169	5.58913	5.60156
sp|P06786|TOP2_YEAST	TOP2	DNA topoisomerase 2	46	5.30438	5.03574	5.14553	5.96233	5.409	5.44788	5.01985	4.87472	8.2988	6.05832	5.4249	5.41922	5.37876	5.63358	4.84719	5.24708	6.14161	5.35112
sp|P06787|CALM_YEAST	CMD1	Calmodulin	3	5.29897	7.46801	4.7098	5.46244	8.4247	4.89576	5.03756	5.54299	5.19122	5.35717	4.86418	4.65368	5.52015	7.17163	7.7484	5.76643	3.44194	3.44498
sp|P06838|RAD10_YEAST	RAD10	DNA repair protein RAD10	2	5.48272	5.43498	6.26588	5.48347	5.48007	4.64054	5.76283	5.6461	5.97441	4.74929	5.59097	5.366	5.21978	5.99326	5.5004	5.73277	6.10837	5.56816
sp|P06839|RAD3_YEAST	RAD3	General transcription and DNA repair factor IIH helicase subunit XPD	15	5.61977	5.77032	5.53647	5.16294	5.8135	5.30347	5.50645	5.61346	5.49051	5.60045	5.46573	5.76396	5.59391	5.75258	5.48483	5.59081	5.5269	5.40394
sp|P06843|SPT2_YEAST	SPT2	Protein SPT2	4	5.53894	5.77426	5.73674	6.16997	4.98572	5.09882	5.53159	5.96551	5.60514	5.84831	5.46269	5.24996	5.30166	5.64272	5.14642	5.80979	5.33675	5.79501
sp|P06844|SPT3_YEAST	SPT3	Protein SPT3	10	5.0217	5.23882	5.60475	5.72565	7.45198	7.56004	5.20346	5.16786	5.29415	5.35713	5.12209	4.86939	5.56043	5.23093	5.29893	5.68763	5.39325	5.21179
sp|P07143|CY1_YEAST	CYT1	Cytochrome c1, heme protein, mitochondrial	12	6.10865	6.2955	4.44475	4.18736	5.84834	5.82201	6.29515	6.59025	2.70784	2.8328	6.79706	7.11228	5.33138	5.22206	6.53036	6.24879	5.89469	5.73074
sp|P07149|FAS1_YEAST	FAS1	Fatty acid synthase subunit beta	64	5.85978	5.94272	5.2087	5.36449	6.12924	6.2389	4.73673	4.86797	5.29055	5.23009	5.15891	5.21631	5.90487	5.95904	5.7369	5.81834	5.69037	5.64608
sp|P07170|KAD2_YEAST	ADK1	Adenylate kinase	43	5.59752	5.52681	5.88394	5.69398	4.02695	6.29696	5.76755	5.55806	6.07422	5.74616	5.2553	5.41769	5.7363	5.60646	5.47468	5.50469	5.41339	5.41936
sp|P07172|HIS8_YEAST	HIS5	Histidinol-phosphate aminotransferase	16	5.05001	4.84728	4.49858	4.37719	12.1403	11.7909	5.01398	4.8915	4.57895	4.52948	4.77701	4.86808	4.83702	4.85863	4.84548	4.70991	4.7107	4.67498
sp|P07213|TOM70_YEAST	TOM70	Mitochondrial import receptor subunit TOM70	34	5.56327	5.40828	6.04682	6.17483	4.01	4.62646	5.85836	5.54741	5.60428	5.67575	5.56227	5.72237	5.75676	5.64432	5.82995	5.718	5.57382	5.67705
sp|P07236|SYTM_YEAST	MST1	Threonine--tRNA ligase, mitochondrial	11	5.44666	5.1765	5.91991	6.06983	5.90278	6.18627	6.11314	5.565	5.26231	5.22663	5.45805	5.57783	5.42149	5.20885	5.45369	5.5374	5.2254	5.24827
sp|P07244|PUR2_YEAST	ADE5,7	Bifunctional purine biosynthetic protein ADE5,7	42	5.48034	5.84285	5.08145	5.1473	4.7966	5.0123	5.28209	5.53708	6.02712	6.14254	5.59277	5.75321	6.0175	5.85779	5.59551	5.42371	5.67664	5.7332
sp|P07245|C1TC_YEAST	ADE3	C-1-tetrahydrofolate synthase, cytoplasmic	33	5.54146	5.85273	5.73147	5.9807	4.28192	4.31114	5.46497	5.66932	6.62919	6.38159	5.13616	5.23527	5.66344	5.77778	5.63947	5.57822	5.61598	5.5092
sp|P07246|ADH3_YEAST	ADH3	Alcohol dehydrogenase 3, mitochondrial	26	5.75032	5.5695	5.58137	5.51112	4.20851	4.28157	6.01929	6.05311	5.99589	5.79121	5.94195	5.68887	5.44473	5.37964	5.81913	5.74968	5.6859	5.52821
sp|P07248|ADR1_YEAST	ADR1	Regulatory protein ADR1	19	4.54394	4.38295	3.92981	3.90527	12.6317	13.189	4.97275	4.71999	4.33079	4.06798	5.18992	5.28266	5.41887	5.5954	4.73184	4.39391	4.41469	4.29854
sp|P07250|IPMK_YEAST	ARG82	Inositol polyphosphate multikinase	2	5.07314	4.60598	3.65311	5.22396	6.08376	4.81717	3.68259	5.99109	5.45988	5.70282	7.07844	7.03429	5.53593	4.93845	4.76487	6.18181	7.52291	6.6498
sp|P07251|ATPA_YEAST	ATP1	ATP synthase subunit alpha, mitochondrial	51	6.13614	5.8907	4.94512	5.02289	6.06105	5.85503	6.1794	6.3517	3.29467	3.28842	6.12621	6.49902	5.56274	5.47131	6.0195	6.03353	5.59401	5.66855
sp|P07252|CBP1_YEAST	CBP1	Cytochrome B pre-mRNA-processing protein 1	1	6.64152	3.29666	4.63094	6.6296	5.30979	7.29057	4.665	6.99606	3.96293	7.45691	5.90026	4.65262	6.23291	6.39723	4.73764	3.96671	6.32345	4.90921
sp|P07253|CBP6_YEAST	CBP6	Cytochrome B pre-mRNA-processing protein 6	10	5.1534	5.59953	5.73164	5.70956	5.12018	4.67321	5.8202	5.83064	5.60539	5.79366	5.74645	5.60273	5.58642	5.32617	5.48987	5.693	5.80805	5.70989
sp|P07255|COX9_YEAST	COX9	Cytochrome c oxidase subunit 9, mitochondrial	2	5.80765	5.683	4.05762	3.98139	7.64709	8.91742	5.32908	6.5308	2.62174	2.70237	6.33755	7.13017	4.27646	4.93568	6.37995	6.74223	5.63172	5.28807
sp|P07256|QCR1_YEAST	COR1	Cytochrome b-c1 complex subunit 1, mitochondrial	23	6.00327	5.9769	4.7528	4.77543	6.10345	6.17181	6.4395	6.28145	3.34034	3.20829	6.53183	6.44636	5.42269	5.31812	5.91933	5.88622	5.75871	5.6635
sp|P07257|QCR2_YEAST	QCR2	Cytochrome b-c1 complex subunit 2, mitochondrial	34	5.95749	5.96632	4.51328	4.35203	6.843	6.90825	6.59528	6.54254	2.94171	2.87694	6.47452	6.4419	5.30009	5.16901	6.04242	6.02814	5.5068	5.54028
sp|P07258|CARA_YEAST	CPA1	Carbamoyl-phosphate synthase arginine-specific small chain	15	5.46992	5.29136	5.69942	5.9845	4.82096	4.14392	5.64908	5.88042	7.52941	7.92513	5.13466	5.08131	5.85981	5.61406	4.87457	4.93824	5.046	5.05721
sp|P07259|PYR1_YEAST	URA2	Protein URA2	44	5.45966	5.60592	4.57012	4.61946	4.69709	4.50172	5.10549	5.3217	6.72342	6.94734	5.67494	5.79816	6.13424	6.1692	5.69091	5.6841	5.64789	5.64863
sp|P07260|IF4E_YEAST	CDC33	Eukaryotic translation initiation factor 4E	21	5.75534	5.82082	5.56437	5.98602	3.9478	4.07877	5.8929	5.96251	6.07848	6.2282	5.13241	5.31317	5.97669	6.02987	5.59394	5.81057	5.41755	5.4106
sp|P07261|GCR1_YEAST	GCR1	Glycolytic genes transcriptional activator GCR1	7	5.29405	5.54611	5.82844	6.10616	4.91475	4.67245	5.16201	5.50005	5.93101	6.10623	5.79561	5.76473	5.62092	5.45694	5.62622	5.53387	5.57616	5.56428
sp|P07262|DHE4_YEAST	GDH1	NADP-specific glutamate dehydrogenase 1	39	5.74239	5.56809	4.61684	4.64044	7.2063	7.28737	4.07434	3.94159	5.75839	5.93332	5.97349	5.97976	5.42461	5.59561	5.75178	5.66127	5.45311	5.3913
sp|P07264|LEUC_YEAST	LEU1	3-isopropylmalate dehydratase	37	5.72635	5.63172	5.13371	5.18177	4.03549	3.96968	4.37514	4.45281	8.87244	9.12543	5.29852	5.22916	6.05394	6.23882	5.11119	5.07022	5.28206	5.21156
sp|P07266|MRS1_YEAST	MRS1	Mitochondrial RNA-splicing protein MRS1	5	5.09565	5.40234	4.98341	5.42297	8.7919	9.49786	5.70799	5.09385	5.0498	4.67808	5.19132	4.74848	5.22357	5.13682	5.03412	4.74032	5.31554	4.88597
sp|P07267|CARP_YEAST	PEP4	Saccharopepsin	24	5.05452	5.01646	6.04446	6.27576	6.13827	6.57423	6.18052	6.02808	4.60317	4.63244	5.6208	5.65206	5.21111	5.10877	5.51375	5.50006	5.41067	5.43489
sp|P07269|PHO2_YEAST	PHO2	Regulatory protein PHO2	8	5.25412	5.33454	5.1254	5.46245	7.51131	7.63988	5.20151	5.79651	5.10777	5.26656	5.17411	5.59608	5.4688	5.14732	5.13019	5.0787	5.31836	5.38639
sp|P07270|PHO4_YEAST	PHO4	Phosphate system positive regulatory protein PHO4	5	6.15651	6.39891	6.4536	6.67767	3.31318	3.06442	4.80237	4.96547	6.46719	6.3557	5.37998	5.30601	5.94824	5.98539	5.54028	5.77508	6.13914	5.27087
sp|P07272|PPR1_YEAST	PPR1	Pyrimidine pathway regulatory protein 1	1	4.77371	4.33629	4.11907	5.01442	6.76818	6.03373	5.05349	7.01157	6.02881	4.80005	5.76505	6.92717	5.73469	6.28724	5.16523	5.89607	5.0297	5.25554
sp|P07273|TFS2_YEAST	DST1	Transcription elongation factor S-II	25	5.50463	5.41091	5.66645	5.87673	5.10685	5.27611	5.66765	5.54824	5.75131	5.8186	5.56995	5.44369	5.5806	5.66788	5.54376	5.34333	5.66391	5.55941
sp|P07274|PROF_YEAST	PFY1	Profilin	10	6.13001	5.6558	5.45501	5.81398	4.34252	4.94947	6.01174	6.89779	5.7727	5.37801	5.52007	6.06848	5.44849	5.85705	5.23718	4.75966	4.72784	5.97422
sp|P07275|PUT2_YEAST	PUT2	Delta-1-pyrroline-5-carboxylate dehydrogenase, mitochondrial	30	5.70087	5.52663	4.92793	4.93046	6.58119	6.35243	5.52576	5.70705	5.20875	5.30932	5.64666	5.74726	5.6551	5.59307	5.43427	5.26174	5.48737	5.40415
sp|P07276|RAD2_YEAST	RAD2	DNA repair protein RAD2	5	5.43608	5.58551	4.52204	6.12892	5.91789	4.34657	4.7498	5.83034	5.84386	5.5628	5.87924	6.24434	5.71662	5.62706	5.4549	5.35654	6.09631	5.70118
sp|P07277|KIME_YEAST	ERG12	Mevalonate kinase	10	5.41793	4.7636	6.6098	6.58473	6.32854	7.15925	6.32275	5.49409	5.38219	4.90961	4.66683	4.57333	5.24144	5.03665	5.70331	5.76906	5.04723	4.98965
sp|P07278|KAPR_YEAST	BCY1	cAMP-dependent protein kinase regulatory subunit	30	4.8318	5.11386	5.47016	5.37523	8.57017	8.37171	5.40285	5.44541	5.0457	4.73331	5.2547	5.05613	5.22938	5.07055	5.43399	5.23359	5.22784	5.13363
sp|P07283|PMM_YEAST	SEC53	Phosphomannomutase	28	5.7398	5.90608	5.50693	5.70204	3.7394	3.54089	6.20974	6.21588	6.06515	6.16058	5.69484	5.64712	5.73436	5.6699	5.63532	5.71033	5.57482	5.54681
sp|P07284|SYSC_YEAST	SES1	Serine--tRNA ligase, cytoplasmic	45	5.52737	5.58035	5.10721	5.11786	6.26291	6.00031	5.28282	5.27716	6.02866	6.11078	5.66659	5.46249	5.51717	5.52062	5.43981	5.24304	5.46488	5.38998
sp|P07285|TRPD_YEAST	TRP4	Anthranilate phosphoribosyltransferase	17	5.27377	5.33246	5.28696	5.2712	8.03693	8.14576	5.12797	4.97506	5.46367	5.30136	5.06311	5.11269	5.33449	5.23887	5.22726	5.39354	5.20903	5.20587
sp|P07286|GPT_YEAST	ALG7	UDP-N-acetylglucosamine--dolichyl-phosphate N-acetylglucosaminephosphotransferase	1	6.05317	4.55257	4.63806	6.20106	6.344	4.65632	5.04892	7.16923	9.2992	2.9958	4.77878	5.79652	6.75419	4.62133	5.47176	5.24174	5.10315	5.27418
sp|P07342|ILVB_YEAST	ILV2	Acetolactate synthase catalytic subunit, mitochondrial	33	5.74099	5.75426	5.00873	4.99466	5.2466	5.22161	5.5549	5.60826	6.39768	6.70697	5.4387	5.33721	5.61773	5.84832	5.29795	5.36015	5.38407	5.48119
sp|P07347|ARD1_YEAST	ARD1	N-terminal acetyltransferase A complex catalytic subunit ARD1	15	6.21395	5.6129	5.17792	5.3256	5.38101	5.26155	5.98976	5.90966	5.55641	5.74697	5.39062	5.61447	5.84669	5.75263	5.43248	5.23187	5.37953	5.17601
sp|P07560|SEC4_YEAST	SEC4	Ras-related protein SEC4	18	5.49393	5.6737	5.44137	5.41975	5.76505	5.59689	5.50921	5.88359	5.59132	5.5282	5.58267	5.60254	5.39777	5.18137	5.65403	5.56461	5.43495	5.67903
sp|P07703|RPAC1_YEAST	RPC40	DNA-directed RNA polymerases I and III subunit RPAC1	24	5.75559	5.92331	5.85762	5.98857	4.3264	4.27638	5.56514	5.51611	6.17845	6.34304	5.13729	5.17281	5.82609	5.75932	5.58537	5.34962	5.69345	5.74543
sp|P07807|DYR_YEAST	DFR1	Dihydrofolate reductase	6	5.93527	5.9804	5.68102	6.26154	2.64595	2.51859	5.28413	5.81392	6.57051	5.90341	5.90424	6.18203	5.98889	5.56501	5.51769	6.08358	6.1009	6.06293
sp|P07834|CDC4_YEAST	CDC4	Cell division control protein 4	5	5.80176	6.13264	5.13854	5.08036	4.38532	4.23428	5.10086	5.42194	6.12558	6.04616	7.08375	6.83833	6.66045	5.84687	5.05202	5.27669	4.95507	4.81938
sp|P07866|LTE1_YEAST	LTE1	Guanine nucleotide exchange factor LTE1	13	5.62947	5.82217	5.73087	5.56715	4.68794	4.65459	5.21869	5.38991	6.00457	5.67019	5.67456	5.7709	5.80558	5.76485	5.37084	5.70828	5.67151	5.85794
sp|P07991|OAT_YEAST	CAR2	Ornithine aminotransferase	25	5.3712	5.3466	5.44526	5.43933	6.1878	6.3169	4.99379	4.95658	5.61492	5.45928	5.62504	5.65586	5.75005	5.64375	5.62742	5.60434	5.49131	5.47058
sp|P08004|CHS1_YEAST	CHS1	Chitin synthase 1	19	5.2479	5.37593	5.1755	5.0545	7.95587	7.66867	5.31451	5.59948	5.33344	5.18609	5.20638	5.4307	5.20514	5.36866	5.28144	5.09439	5.22426	5.27715
sp|P08018|PBS2_YEAST	PBS2	MAP kinase kinase PBS2	21	5.84304	5.50529	6.23407	6.14769	4.69011	4.94629	5.58443	5.78419	5.46311	5.25976	5.39248	5.27295	5.4288	5.68427	5.59059	5.73541	5.65997	5.77755
sp|P08067|UCRI_YEAST	RIP1	Cytochrome b-c1 complex subunit Rieske, mitochondrial	10	6.3253	6.3162	4.57973	4.62833	6.41574	6.47976	6.2436	6.6562	2.13474	1.9991	6.70342	6.69665	5.58174	5.55812	6.02662	5.93415	5.80186	5.91873
sp|P08153|SWI5_YEAST	SWI5	Transcriptional factor SWI5	1	6.23178	6.03258	7.09389	6.03799	6.02777	4.35628	6.53356	4.73574	5.89262	6.54735	3.12215	4.58053	5.52333	4.81357	5.05562	5.07851	4.78918	7.54754
sp|P08417|FUMH_YEAST	FUM1	Fumarate hydratase, mitochondrial	39	5.97881	6.03378	4.84872	4.86284	5.43187	5.76907	6.06261	5.91059	4.55672	4.54976	6.23239	6.26263	5.19408	5.14186	5.95763	5.9941	5.5163	5.69625
sp|P08425|SYFM_YEAST	MSF1	Phenylalanine--tRNA ligase, mitochondrial	7	5.49567	5.26114	5.80998	5.97333	6.41161	6.97607	5.64592	5.71604	4.56974	4.38352	5.39811	5.19567	5.26881	5.24405	5.93516	5.76021	5.29403	5.66094
sp|P08432|DCOR_YEAST	SPE1	Ornithine decarboxylase	2	5.63111	5.71316	6.94014	6.7539	2.23574	2.06564	7.00076	7.35921	8.04131	8.87173	3.86317	3.81116	4.95845	5.30717	5.60755	4.93482	5.69927	5.2057
sp|P08456|PSS_YEAST	CHO1	CDP-diacylglycerol--serine O-phosphatidyltransferase	8	5.45801	5.75843	6.2922	6.06298	5.12776	4.72995	5.18555	5.16117	5.47989	5.18499	5.55352	5.39122	6.087	5.56742	6.01871	6.22696	5.35535	5.35888
sp|P08465|MET2_YEAST	MET2	Homoserine O-acetyltransferase	5	4.69527	4.67043	7.00577	7.8629	4.64046	3.90849	4.29089	4.27774	7.96753	6.69636	4.9631	5.02466	4.89817	4.51816	5.58059	5.91565	7.30367	5.78015
sp|P08466|NUC1_YEAST	NUC1	Mitochondrial nuclease	15	5.65105	5.75208	4.8169	5.01651	5.29652	5.30948	5.65821	5.67363	5.64578	5.88476	5.66657	5.80902	5.79749	5.87017	5.40109	5.52784	5.55682	5.66608
sp|P08518|RPB2_YEAST	RPB2	DNA-directed RNA polymerase II subunit RPB2	44	5.58718	5.44897	5.6131	5.56521	5.74979	5.41643	5.58565	5.60713	5.63529	5.33016	5.65376	5.63341	5.68662	5.61433	5.57378	5.56279	5.40486	5.33154
sp|P08524|FPPS_YEAST	ERG20	Farnesyl pyrophosphate synthase	28	5.38182	5.51589	5.32175	5.49709	6.01621	5.91936	5.45006	5.59815	5.54027	5.8398	5.24306	5.47849	5.55345	5.69955	5.52669	5.4392	5.42042	5.55875
sp|P08525|QCR8_YEAST	QCR8	Cytochrome b-c1 complex subunit 8, mitochondrial	1	6.89992	5.45118	5.20763	5.2253	5.94961	7.32583	6.96136	7.16688	1.30224	1.10122	5.6564	6.02125	5.4146	5.25047	6.69886	7.26146	5.3897	5.7161
sp|P08536|MET3_YEAST	MET3	Sulfate adenylyltransferase	2	4.42097	6.39136	5.66114	6.01379	7.35741	6.47028	5.4466	4.91026	6.58719	6.45038	4.69167	5.3754	4.39045	5.02742	4.59343	5.48963	5.71914	5.00348
sp|P08539|GPA1_YEAST	GPA1	Guanine nucleotide-binding protein alpha-1 subunit	11	5.89609	5.46787	5.64749	5.63568	5.34088	5.46092	6.10728	6.05127	5.49989	5.44369	5.2814	5.19614	5.41065	5.36884	5.8101	5.70849	5.29148	5.38183
sp|P08566|ARO1_YEAST	ARO1	Pentafunctional AROM polypeptide	51	4.88073	5.03352	5.04826	5.06629	9.17858	8.89745	4.57867	4.61047	6.10919	6.19793	5.13646	5.03596	5.02665	5.08327	5.10804	4.96206	5.06385	4.98261
sp|P08593|MSS18_YEAST	MSS18	Protein MSS18	2	4.72864	5.12762	5.68533	5.38651	7.18944	7.49769	5.63615	6.71905	5.08154	3.19856	6.04664	5.69161	5.4371	5.88239	4.92993	5.3275	4.36954	6.06475
sp|P08638|LEUR_YEAST	LEU3	Regulatory protein LEU3	6	5.47696	5.48722	5.68244	5.22176	6.50647	5.78304	5.36479	5.44408	5.43472	4.95672	5.45762	5.5085	5.56811	5.60495	5.50663	6.08161	5.35746	5.55693
sp|P08678|CYAA_YEAST	CYR1	Adenylate cyclase	25	5.48703	5.57506	5.68744	5.70789	4.34827	4.04774	5.49686	5.63253	5.64022	5.72754	5.74226	5.73588	6.00694	5.79443	5.74854	5.79173	5.97621	5.85343
sp|P08679|CISY2_YEAST	CIT2	Citrate synthase, peroxisomal	14	5.69335	5.48517	5.11519	4.8825	9.42448	9.73006	5.49263	5.45655	5.30238	5.67455	4.95774	5.14076	4.74928	4.71099	4.58187	4.66337	4.47397	4.46516
sp|P08964|MYO1_YEAST	MYO1	Myosin-1	38	5.40956	5.4669	5.45448	5.32717	6.00118	6.52477	4.77792	4.92235	5.40268	5.76995	5.66824	5.90401	6.00377	6.01873	5.15584	5.00917	5.62506	5.55821
sp|P09032|EI2BG_YEAST	GCD1	Translation initiation factor eIF-2B subunit gamma	16	5.78956	5.7138	5.69225	5.48064	5.51195	5.43699	5.63793	5.48733	5.60389	5.68868	5.36225	5.39505	5.89665	5.81136	5.48779	5.25843	5.45366	5.2918
sp|P09064|IF2B_YEAST	SUI3	Eukaryotic translation initiation factor 2 subunit beta	19	5.79735	6.29665	5.19086	5.26209	3.8554	3.57667	5.55638	5.92411	6.05763	5.944	6.03943	5.94368	5.80347	6.05061	5.7125	5.48304	5.81017	5.69596
sp|P09119|CDC6_YEAST	CDC6	Cell division control protein 6	2	6.43833	5.80254	4.95335	5.73483	5.49214	4.50408	5.31291	4.88433	6.40756	6.3746	6.19037	4.91136	4.13987	6.90157	4.22845	5.44344	6.34795	5.93231
sp|P09232|PRTB_YEAST	PRB1	Cerevisin	25	4.8716	4.71217	4.97127	4.70496	10.5148	10.5458	6.70652	6.46917	3.20514	3.20568	5.41913	5.49977	4.71019	4.52945	5.08028	5.03373	4.96109	4.85925
sp|P09368|PUT1_YEAST	PUT1	Proline dehydrogenase, mitochondrial	1	3.5236	3.59263	5.82753	5.73908	15.9801	15.3194	3.4601	3.87862	3.19493	2.6991	4.64864	4.43923	4.29476	3.7886	4.83316	5.14991	4.50886	5.12176
sp|P09435|HSP73_YEAST	SSA3	Heat shock protein SSA3	10	7.39261	7.4172	3.14517	3.10524	2.68576	3.19325	8.65459	8.40871	2.02416	2.04438	6.49737	6.6877	8.02736	7.47578	5.91027	5.75112	5.74444	5.83487
sp|P09436|SYIC_YEAST	ILS1	Isoleucine--tRNA ligase, cytoplasmic	38	5.6971	5.6841	5.59666	5.70843	4.32209	4.16328	5.68958	5.69704	6.23036	6.201	5.62501	5.50332	5.70816	5.79386	5.65123	5.57305	5.59643	5.55931
sp|P09440|C1TM_YEAST	MIS1	C-1-tetrahydrofolate synthase, mitochondrial	33	6.17624	6.04439	5.06425	5.0501	4.14066	4.16756	6.20666	5.9844	5.56279	5.40288	5.75746	5.69883	5.96158	5.91423	5.73636	5.79008	5.71627	5.62526
sp|P09457|ATPO_YEAST	ATP5	ATP synthase subunit 5, mitochondrial	31	5.77866	5.92982	4.93847	4.88595	6.92132	6.95517	6.04901	6.10147	3.12681	3.23142	6.21894	6.04692	5.46343	5.44765	5.70666	5.79558	5.66328	5.73943
sp|P09547|SWI1_YEAST	SWI1	SWI/SNF chromatin-remodeling complex subunit SWI1	16	5.79062	5.68517	5.7105	5.80223	3.93602	3.63076	5.60322	5.62481	5.88415	5.55874	6.15482	5.91633	5.7002	5.86961	5.76694	5.71497	5.79468	5.85625
sp|P09620|KEX1_YEAST	KEX1	Pheromone-processing carboxypeptidase KEX1	23	5.49691	5.47606	5.78348	5.70157	5.16365	4.78225	5.03074	5.0475	6.06269	6.05164	5.40252	5.46442	5.94477	5.92967	5.47576	5.44181	5.9259	5.81864
sp|P09624|DLDH_YEAST	LPD1	Dihydrolipoyl dehydrogenase, mitochondrial	45	5.7969	5.87592	4.87264	4.90823	5.83462	5.47078	5.77725	5.92232	4.92352	5.00363	6.15771	5.89528	5.46047	5.47381	5.69155	5.83587	5.57288	5.52664
sp|P09733|TBA1_YEAST	TUB1	Tubulin alpha-1 chain	11	5.83009	5.51001	5.73567	5.58421	4.95957	5.54968	5.63247	5.57652	5.31714	5.30094	5.19998	5.39066	5.76443	5.84814	5.77198	5.83886	5.66003	5.52963
sp|P09734|TBA3_YEAST	TUB3	Tubulin alpha-3 chain	13	5.3622	5.87035	5.68488	5.64973	5.45591	5.38559	5.59478	5.91992	5.9639	5.91354	5.71046	5.55207	5.4872	5.28115	5.64525	5.39841	5.16595	4.95871
sp|P09798|CDC16_YEAST	CDC16	Anaphase-promoting complex subunit CDC16	7	5.16007	5.75682	5.45656	5.03608	4.32952	4.54166	6.14361	6.13143	5.64642	5.81793	5.96248	5.84744	5.52915	5.99514	5.70525	5.66264	5.54092	5.7369
sp|P09880|TRNL_YEAST	TRL1	tRNA ligase	18	6.03238	6.29649	5.44319	5.39704	4.82077	4.4934	5.43078	5.74518	5.74125	5.61192	5.83149	5.65514	5.57892	5.63767	5.64497	5.65996	5.39905	5.58039
sp|P09938|RIR2_YEAST	RNR2	Ribonucleoside-diphosphate reductase small chain 1	35	5.47598	5.43372	5.22287	5.47972	5.69185	5.44782	5.4884	5.78005	4.88375	5.06993	6.1099	6.30742	5.49509	5.60875	5.70607	5.61137	5.48629	5.70103
sp|P09950|HEM1_YEAST	HEM1	5-aminolevulinate synthase, mitochondrial	15	5.62133	5.60417	4.66138	4.59954	7.55051	7.8761	5.19556	5.35713	5.20523	5.19981	5.5713	5.51151	5.342	5.31422	5.51087	5.32997	5.22327	5.32608
sp|P09959|SWI6_YEAST	SWI6	Regulatory protein SWI6	27	5.35653	5.65756	5.48583	5.36566	5.71718	5.94122	5.26082	5.35337	5.4409	5.605	5.65659	5.57599	5.69817	5.64316	5.42184	5.51118	5.69181	5.61719
sp|P0C074|YSF3_YEAST	YSF3	RDS3 complex subunit 10	1	5.53969	5.27341	7.7431	4.94641	7.19376	6.5761	7.03378	5.25258	5.34386	4.77831	4.36887	5.05633	4.33176	6.53985	5.58932	5.16168	4.38955	4.88164
sp|P0C0V8|RS21A_YEAST	RPS21A	40S ribosomal protein S21-A	2	6.58084	4.87915	7.38615	7.89783	3.1831	4.38637	7.37787	5.75924	5.5536	4.44918	3.4518	3.30689	5.63407	5.93742	6.17799	6.51665	5.90727	5.61456
sp|P0C2H8|RL31A_YEAST	RPL31A	60S ribosomal protein L31-A	8	5.51934	5.98646	5.54525	5.4923	3.64769	3.5035	5.62506	5.6515	6.01236	6.34647	6.00616	6.05202	5.82595	5.82395	5.70526	5.89292	5.72064	5.64315
sp|P0C2H9|RL31B_YEAST	RPL31B	60S ribosomal protein L31-B	5	5.89522	5.96879	5.66561	5.59123	3.18268	2.97125	5.58823	5.71855	6.3122	6.43923	5.76734	6.03794	5.71132	6.13052	5.81661	5.92047	5.6923	5.5905
sp|P0C2I6|YL13B_YEAST	TY1B-LR3	Transposon Ty1-LR3 Gag-Pol polyprotein	1	6.39302	6.19055	6.29827	4.63684	5.9076	6.01035	5.68511	5.0461	6.57076	5.94705	5.37466	4.79573	4.48668	5.01435	5.88697	5.49864	5.35777	4.89954
sp|P0C5R9|YP17B_YEAST	YPR170W-B	Uncharacterized protein YPR170W-B	2	5.79974	6.31617	5.57444	5.95838	5.05489	5.31922	5.26355	7.39213	5.49958	6.97772	5.13533	6.22871	5.46046	4.34175	5.09668	5.0589	4.85393	4.66842
sp|P0CE41|HAP1_YEAST	HAP1	Heme-responsive zinc finger transcription factor HAP1	15	5.26119	5.18241	5.84297	5.61031	6.29979	6.56945	5.07282	5.11374	5.14098	5.07037	5.77437	5.97444	5.76574	5.57877	5.36086	5.29855	5.42789	5.65535
sp|P0CF17|U5072_YEAST	YML002W	UPF0507 protein YML002W	2	5.84219	5.94276	4.74829	4.17911	3.83833	3.01654	4.75974	5.8247	5.29118	5.64799	7.78561	7.26869	6.09575	5.4403	5.71765	6.24907	6.10852	6.24357
sp|P0CS90|HSP77_YEAST	SSC1	Heat shock protein SSC1, mitochondrial	45	5.37761	5.46844	5.9757	6.04825	4.60948	4.66187	5.89969	5.72378	6.30681	6.35721	5.59397	5.634	5.37052	5.3503	5.4614	5.4455	5.36806	5.34743
sp|P0CT04|IPB2_YEAST	PBI2	Protease B inhibitor 2	9	5.95872	5.71487	5.69077	5.25036	5.3986	6.43903	7.48339	7.06112	2.36283	2.58364	6.04256	6.9476	4.82021	4.16793	6.04043	6.63792	5.68128	5.71874
sp|P10080|SSBP1_YEAST	SBP1	Single-stranded nucleic acid-binding protein	19	5.10084	4.9888	5.93945	6.26027	5.52709	5.43384	5.53759	5.30418	6.10923	6.43276	5.33561	5.30163	5.24443	5.54944	5.37993	5.31417	5.57222	5.6685
sp|P10081|IF4A_YEAST	TIF1	ATP-dependent RNA helicase eIF4A	34	5.80718	6.12643	4.93087	4.93313	4.35365	3.63459	5.18819	5.94534	5.96309	6.29502	6.37785	6.51104	6.04244	5.93877	5.52032	5.12638	5.58155	5.72417
sp|P10127|ADH4_YEAST	ADH4	Alcohol dehydrogenase 4	9	5.81366	5.71088	4.70747	4.90781	5.80928	5.72373	5.53019	5.97709	6.60286	6.02717	5.33819	5.63223	5.6061	5.55387	5.36143	5.03984	5.66488	4.99332
sp|P10355|PT122_YEAST	PET122	Protein PET122, mitochondrial	1	5.07545	7.4188	3.8592	4.94908	4.41364	4.927	6.1282	5.59098	5.77205	5.70621	5.15604	6.36554	6.18374	5.09418	5.29884	5.9945	5.96918	6.09737
sp|P10356|YEY2_YEAST	YER152C	Uncharacterized protein YER152C	3	5.57296	5.5055	5.35883	5.60336	5.6009	4.79144	5.93928	6.21195	5.59746	5.34169	5.21735	5.81875	5.78626	5.30302	5.68032	5.4501	5.58504	5.6358
sp|P10363|PRI1_YEAST	PRI1	DNA primase small subunit	11	5.12044	4.92914	5.19863	5.03142	10.211	10.5737	4.98938	4.91234	4.71998	4.63853	4.81179	4.75822	4.94304	5.15616	4.84076	4.96199	5.03769	5.16574
sp|P10507|MPPB_YEAST	MAS1	Mitochondrial-processing peptidase subunit beta	15	5.282	5.60372	5.47002	5.37181	5.24991	5.08044	5.7743	5.57383	5.75164	5.78331	5.85671	5.63441	5.54244	5.6763	5.44581	5.66673	5.62519	5.61145
sp|P10566|MRS3_YEAST	MRS3	Mitochondrial RNA-splicing protein MRS3	2	6.63155	6.35986	4.9256	5.51452	4.96204	4.97793	6.65258	6.09028	4.72688	4.6786	5.23569	4.82703	5.72408	5.87238	6.00262	5.8405	5.5036	5.47427
sp|P10591|HSP71_YEAST	SSA1	Heat shock protein SSA1	7	4.57795	4.40879	6.19365	5.84309	5.77054	5.98426	6.21899	5.92932	5.31487	5.17825	5.57225	5.65403	5.05796	5.33693	5.91408	5.59812	5.78661	5.66031
sp|P10592|HSP72_YEAST	SSA2	Heat shock protein SSA2	35	5.07446	4.93966	5.67992	5.59371	5.63319	6.37734	5.46495	5.23958	6.2353	6.22992	5.37787	5.48307	5.81546	5.45509	5.21767	5.0424	5.67121	5.46918
sp|P10614|CP51_YEAST	ERG11	Lanosterol 14-alpha demethylase	34	5.84636	5.44941	5.46016	5.52784	5.95009	6.28595	6.03705	5.66026	5.80743	5.45199	5.86214	5.71806	5.09729	5.01048	5.35509	5.30481	5.07122	5.10437
sp|P10622|RLA3_YEAST	RPP1B	60S acidic ribosomal protein P1-beta	19	6.01865	6.93102	4.76024	5.51141	4.06257	3.93759	5.29237	5.62207	6.63898	7.36822	4.35683	4.5757	6.02637	5.41751	5.98049	6.70334	5.54846	5.24818
sp|P10659|METK1_YEAST	SAM1	S-adenosylmethionine synthase 1	30	6.24081	6.11986	5.63007	5.62827	3.03475	3.04273	5.55172	5.635	6.11278	6.15483	5.96795	5.99944	6.08384	5.84441	5.80575	5.63627	5.74632	5.76519
sp|P10662|RT01_YEAST	MRP1	37S ribosomal protein MRP1, mitochondrial	12	5.19889	5.21692	5.88722	5.84463	5.76891	5.67833	5.6777	5.89492	5.52135	5.8066	5.48459	5.49265	5.37459	5.43819	5.46472	5.48307	5.38961	5.37713
sp|P10663|RT02_YEAST	MRP2	37S ribosomal protein MRP2, mitochondrial	1	6.33709	5.84451	5.5309	5.20757	5.23142	4.97883	5.18594	5.77835	4.72511	4.1542	5.38618	5.86624	5.68384	5.86442	5.88914	5.89585	5.90505	6.53536
sp|P10664|RL4A_YEAST	RPL4A	60S ribosomal protein L4-A	1	4.88853	4.00767	5.16659	4.50616	4.30495	5.02177	5.16785	4.54068	5.07754	7.40089	5.94181	7.13613	7.01403	5.66738	5.54148	5.57041	7.32277	5.72337
sp|P10823|GPA2_YEAST	GPA2	Guanine nucleotide-binding protein alpha-2 subunit	11	5.62517	5.50412	5.68045	5.65179	4.99298	4.62271	5.75787	5.68618	5.08898	5.24507	6.05486	6.06715	5.39353	5.17816	6.09523	5.72137	5.71818	5.9162
sp|P10834|PET54_YEAST	PET54	Protein PET54	8	5.80739	5.64358	5.11535	5.26467	4.82263	5.02723	5.89442	6.29057	5.12588	5.63718	5.61576	5.90244	5.4986	5.54047	5.71297	5.9542	5.62055	5.52612
sp|P10849|MTF2_YEAST	MTF2	Mitochondrial transcription factor 2	12	5.37134	5.62412	4.26068	4.2969	8.52383	8.55749	5.48326	5.54663	4.53072	5.00741	5.58242	5.52915	5.51796	5.21662	4.91879	5.44568	5.33426	5.25273
sp|P10862|RAD18_YEAST	RAD18	Postreplication repair E3 ubiquitin-protein ligase RAD18	2	5.69689	6.52584	5.12085	7.01292	7.63009	5.92585	5.52815	4.70836	5.86995	5.41015	5.78675	5.00409	4.68205	5.32241	4.7941	5.22324	5.49426	4.26405
sp|P10863|TIR1_YEAST	TIR1	Cold shock-induced protein TIR1	1	7.68996	7.3596	6.84152	7.71346	1.55541	1.13785	4.3773	4.40957	5.03197	4.67533	5.30353	4.35432	6.22957	6.39055	7.67077	7.84341	5.62389	5.79199
sp|P10869|AK_YEAST	HOM3	Aspartokinase	18	5.38027	5.59333	5.15906	5.32352	6.02675	5.63718	5.38007	5.42029	6.27336	6.26198	5.48158	5.40014	5.56359	5.40947	5.37475	5.30067	5.49148	5.52252
sp|P10961|HSF_YEAST	HSF1	Heat shock factor protein	16	5.35789	5.59942	5.69589	5.78835	5.0361	4.91063	5.43245	5.45419	5.93793	5.76076	5.82388	5.72791	5.79203	5.62979	5.51767	5.35852	5.50099	5.6756
sp|P10962|MAK16_YEAST	MAK16	Protein MAK16	6	5.59606	5.62528	5.49254	5.60786	4.39989	4.02378	5.66098	5.74984	5.55917	5.60548	6.38157	6.17846	5.54094	5.92262	5.21925	5.86056	5.87643	5.69929
sp|P10963|PCKA_YEAST	PCK1	Phosphoenolpyruvate carboxykinase	25	2.60243	2.36912	2.46666	1.99522	33.3001	32.3129	1.93138	1.68755	0.662253	0.642657	3.95571	3.93519	2.2838	2.08768	1.91206	1.87447	2.00099	1.97985
sp|P10964|RPA1_YEAST	RPA190	DNA-directed RNA polymerase I subunit RPA190	48	5.82126	6.12248	5.57697	5.84395	3.5598	3.49171	5.5021	5.7736	5.9705	6.00794	5.75721	5.85383	5.88652	5.96712	5.61681	5.77037	5.76923	5.7086
sp|P11075|SEC7_YEAST	SEC7	Protein transport protein SEC7	41	5.24214	5.36155	5.39849	5.36691	7.53965	7.51031	4.92827	4.99326	5.40017	5.59349	5.24884	5.25306	5.34131	5.58875	5.21521	5.25844	5.36473	5.3954
sp|P11076|ARF1_YEAST	ARF1	ADP-ribosylation factor 1	9	5.71539	5.11832	6.16224	5.87277	6.71649	6.79317	5.58636	5.509	5.19571	5.05623	4.85232	4.8188	5.288	5.35701	5.69244	5.47569	5.18658	5.60347
sp|P11154|PYC1_YEAST	PYC1	Pyruvate carboxylase 1	20	5.01079	4.83755	6.20513	6.23137	7.79174	7.94305	5.12552	4.81276	6.38799	7.17045	4.8342	4.96747	5.16478	5.17391	4.81431	4.70848	4.4218	4.39871
sp|P11325|SYLM_YEAST	NAM2	Leucine--tRNA ligase, mitochondrial	9	5.33657	5.85295	5.15401	4.78719	6.64764	6.63583	5.52766	5.2867	5.98066	5.82437	5.54222	5.66281	5.57592	5.55452	5.24174	4.88137	5.3068	5.20107
sp|P11353|HEM6_YEAST	HEM13	Oxygen-dependent coproporphyrinogen-III oxidase	18	5.21496	5.38707	5.2525	5.30299	7.03133	6.89086	4.82555	5.42127	5.20529	5.64268	5.67171	5.52408	5.15215	5.161	5.73397	5.5973	5.54426	5.44105
sp|P11412|G6PD_YEAST	ZWF1	Glucose-6-phosphate 1-dehydrogenase	38	5.07079	5.13921	6.22668	6.40486	6.45629	6.5894	4.79209	4.89869	5.53736	5.67083	5.23236	5.3424	5.45138	5.52945	5.5115	5.40037	5.35076	5.3956
sp|P11433|CDC24_YEAST	CDC24	Cell division control protein 24	23	5.71561	5.97267	5.79475	6.01012	3.45044	3.2558	5.5819	6.09778	5.47769	5.84205	6.08505	6.038	5.76209	5.78246	5.82561	5.87784	5.71684	5.71329
sp|P11491|PPB_YEAST	PHO8	Repressible alkaline phosphatase	13	5.11441	4.96439	5.7894	5.78772	8.37901	8.02833	5.0991	4.82628	5.81234	5.55982	5.1832	4.74718	5.02386	5.35948	5.26085	5.07308	4.98373	5.00782
sp|P11632|NHP6A_YEAST	NHP6A	Non-histone chromosomal protein 6A	5	5.15766	6.00281	5.64356	5.96669	4.4579	4.15792	5.53483	5.77257	6.12499	6.42855	5.20268	5.13012	5.70434	5.70822	5.45563	5.57607	6.12346	5.85199
sp|P11633|NHP6B_YEAST	NHP6B	Non-histone chromosomal protein 6B	2	4.98935	5.6105	5.74013	5.60805	5.28061	4.91941	5.41948	5.53769	5.48781	5.6838	5.60892	5.10646	5.70942	5.95352	5.50543	5.54891	6.24418	6.04633
sp|P11655|SEC12_YEAST	SEC12	Guanine nucleotide-exchange factor SEC12	12	5.51155	5.44565	5.3317	5.74999	6.2859	5.78956	5.42112	5.30113	5.52956	5.90558	5.67354	5.4153	5.506	5.34011	5.47926	5.34678	5.50317	5.4641
sp|P11709|BIK1_YEAST	BIK1	Nuclear fusion protein BIK1	13	5.96664	5.67958	5.72489	5.89369	5.07291	5.28944	5.52774	5.48626	5.83943	5.60976	5.07585	5.36895	5.79823	5.6248	5.45552	5.53046	5.4027	5.65315
sp|P11745|RNA1_YEAST	RNA1	Ran GTPase-activating protein 1	38	5.90564	5.68961	5.39948	5.41211	5.02303	5.02131	5.8286	5.83601	5.50424	5.53185	5.33828	5.62398	5.8958	5.77636	5.68291	5.5138	5.44488	5.57213
sp|P11746|MCM1_YEAST	MCM1	Pheromone receptor transcription factor	3	6.15507	5.34421	4.60706	4.78047	4.56755	4.28351	5.66105	5.79034	6.61694	5.46657	6.10657	6.24755	5.64878	5.80959	5.46632	5.4336	6.49262	5.52221
sp|P11747|TAF13_YEAST	TAF13	Transcription initiation factor TFIID subunit 13	1	5.55823	5.2755	5.76226	5.59047	4.99323	5.11138	6.20068	5.61379	5.70058	5.16036	5.94466	5.6725	5.94294	5.6458	5.23783	5.48785	5.91203	5.18992
sp|P11792|SCH9_YEAST	SCH9	Serine/threonine-protein kinase SCH9	14	6.03718	5.58256	5.98039	6.09745	4.74784	4.9403	5.72762	5.46002	5.5922	5.29017	5.24033	5.25292	5.86896	5.80505	5.71992	5.9598	5.38717	5.31013
sp|P11914|MPPA_YEAST	MAS2	Mitochondrial-processing peptidase subunit alpha	19	5.55381	5.70697	5.38166	5.1456	5.24039	5.23749	5.99789	5.8283	5.84735	5.92355	5.66796	5.62862	5.67136	5.70799	5.50017	5.22323	5.47174	5.26592
sp|P11927|KAR1_YEAST	KAR1	Cell division control protein KAR1	2	5.67909	6.45496	6.18786	5.75113	4.93505	4.2132	4.7855	5.81565	5.03635	4.23518	6.12938	6.73595	5.25951	4.7283	5.91683	5.87694	5.33439	6.92473
sp|P11938|RAP1_YEAST	RAP1	DNA-binding protein RAP1	31	5.81037	5.86404	6.07786	5.99899	4.58693	4.46739	5.46939	5.3424	6.00586	5.68125	5.35438	5.27733	5.88038	5.79976	5.86516	5.5855	5.54144	5.39157
sp|P11972|SST2_YEAST	SST2	Protein SST2	19	5.80085	5.51174	5.64008	5.7348	5.50752	5.7134	5.46624	5.49526	6.11927	5.98883	4.94888	4.93398	5.26781	5.40043	5.55694	5.90161	5.4693	5.54305
sp|P11978|SIR4_YEAST	SIR4	Regulatory protein SIR4	13	5.36875	5.32178	5.56925	5.35893	6.51412	6.73474	5.38979	5.29698	5.24107	5.56104	5.73146	5.53259	5.87895	5.46168	5.16969	5.32578	5.35873	5.18469
sp|P11986|INO1_YEAST	INO1	Inositol-3-phosphate synthase	1	3.31925	2.93068	9.11513	7.4323	12.1343	11.5087	7.27411	5.89877	3.53597	1.95133	4.1564	4.57138	3.19155	3.43248	6.29016	5.08929	3.91491	4.25324
sp|P12383|PDR1_YEAST	PDR1	Transcription factor PDR1	11	5.46841	5.45653	6.33359	6.17258	4.36998	4.00132	4.83224	5.11594	5.98518	6.11552	6.02331	5.90359	5.79121	5.97816	5.56841	5.59748	5.74494	5.54159
sp|P12385|ERF1_YEAST	SUP45	Eukaryotic peptide chain release factor subunit 1	41	5.66501	5.81669	5.38102	5.37871	4.36374	4.3809	5.66323	5.80834	5.78787	5.89515	5.74354	5.83669	5.97941	5.79268	5.64501	5.52628	5.72303	5.61273
sp|P12611|WHI2_YEAST	WHI2	Growth regulation protein	6	5.61372	5.6069	5.54086	5.54576	3.999	4.21509	5.75911	5.30946	5.62463	5.26913	6.14892	5.69314	5.63942	5.63102	6.17141	5.80728	6.27178	6.15339
sp|P12612|TCPA_YEAST	TCP1	T-complex protein 1 subunit alpha	28	5.40325	5.20361	5.45537	5.59996	7.66511	7.73418	5.05275	5.05906	5.70449	5.35535	5.19865	5.21982	5.39311	5.36837	5.19731	5.13927	5.14853	5.1018
sp|P12683|HMDH1_YEAST	HMG1	3-hydroxy-3-methylglutaryl-coenzyme A reductase 1	26	5.47101	5.53738	5.50938	5.45418	5.15025	4.67764	5.40476	5.45902	5.17416	4.93379	6.4749	6.18616	6.12001	5.83867	5.66799	5.51617	5.7736	5.65093
sp|P12684|HMDH2_YEAST	HMG2	3-hydroxy-3-methylglutaryl-coenzyme A reductase 2	17	5.14646	5.2921	5.20653	5.18012	6.93929	6.73615	5.45615	5.33864	5.71661	5.79344	5.52031	5.5815	5.41767	5.52909	5.36148	5.24897	5.15802	5.37746
sp|P12685|TRK1_YEAST	TRK1	High-affinity potassium transport protein	4	5.18935	5.00657	6.62917	5.54214	4.27559	5.0143	7.56505	6.38479	5.2968	5.30391	6.40258	5.67232	4.97454	5.64949	5.64113	5.33803	5.20517	4.90906
sp|P12686|RT13_YEAST	MRP13	37S ribosomal protein MRP13, mitochondrial	8	5.65665	6.16902	5.07214	5.27884	5.86351	5.21903	5.67636	6.28757	4.21468	4.00614	5.76126	6.19861	5.65953	6.02063	5.53554	5.64933	5.84608	5.88507
sp|P12687|RM02_YEAST	MRP7	54S ribosomal protein L2, mitochondrial	7	5.64483	5.81048	5.38942	5.57602	6.02788	6.05405	5.87408	5.97326	4.81731	4.56473	5.80399	5.68659	5.70336	5.3494	5.19268	5.76496	5.41647	5.35048
sp|P12688|YPK1_YEAST	YPK1	Serine/threonine-protein kinase YPK1	27	5.13697	5.09327	5.6348	5.68114	6.00847	5.99421	6.50458	6.61961	5.33176	5.2973	5.1725	5.20744	5.29937	5.48828	5.11442	5.45972	5.49428	5.4619
sp|P12695|ODP2_YEAST	LAT1	Dihydrolipoyllysine-residue acetyltransferase component of pyruvate dehydrogenase complex, mitochondrial	39	5.67101	5.72845	4.75658	4.77217	5.77872	5.71775	5.75732	5.69349	5.99974	6.2094	5.37531	5.53575	5.86278	5.85199	5.2309	5.25361	5.39549	5.40953
sp|P12709|G6PI_YEAST	PGI1	Glucose-6-phosphate isomerase	38	5.58186	5.26566	6.35903	6.25221	4.30847	4.39826	5.75475	5.51778	6.45012	6.41978	5.16368	5.04755	5.49704	5.5692	5.70059	5.58645	5.60329	5.52431
sp|P12753|RAD50_YEAST	RAD50	DNA repair protein RAD50	27	5.31626	5.53279	5.52139	5.6812	6.19568	6.09125	5.18053	5.03072	5.73676	5.77769	5.65378	5.55773	5.62653	5.65266	5.30172	5.27338	5.5236	5.34634
sp|P12754|EI2BD_YEAST	GCD2	Translation initiation factor eIF-2B subunit delta	13	5.83804	5.66724	5.97226	6.07648	4.93736	5.23941	6.08081	5.70812	5.37793	5.23585	5.35829	5.49158	5.33552	5.63842	5.65472	5.82314	5.21141	5.3534
sp|P12868|PEP5_YEAST	PEP5	E3 ubiquitin-protein ligase PEP5	14	5.53428	5.46026	5.6279	5.69432	5.95606	5.62943	5.17156	5.04315	5.70487	5.68719	5.64778	5.5867	5.44926	5.46527	5.56852	5.63402	5.55386	5.58557
sp|P12887|UNG_YEAST	UNG1	Uracil-DNA glycosylase	12	5.49515	5.73411	6.06439	5.77345	4.00407	3.72155	5.60174	5.81654	5.96984	6.16779	5.63942	5.33088	5.91329	5.50909	5.97571	5.6617	5.8103	5.81098
sp|P12904|AAKG_YEAST	SNF4	5'-AMP-activated protein kinase subunit gamma	17	5.79717	5.87439	5.65946	5.58747	4.56841	4.42747	5.48415	5.68895	5.53392	5.72498	5.66639	5.70615	5.69817	5.64154	5.83031	5.67221	5.51643	5.92243
sp|P12945|NAT1_YEAST	NAT1	N-terminal acetyltransferase A complex subunit NAT1	38	5.57484	5.82219	5.38273	5.44901	5.62825	5.43779	5.31236	5.40285	5.85141	5.90597	5.4084	5.5365	5.60293	5.66165	5.59246	5.56784	5.43753	5.42529
sp|P12954|SRS2_YEAST	SRS2	ATP-dependent DNA helicase SRS2	7	5.83832	5.48845	5.45474	5.24909	4.90619	4.78186	5.84688	5.76012	5.19951	5.77467	5.75722	5.59788	5.7179	6.20866	5.45822	5.64431	5.70539	5.61059
sp|P12962|CAF20_YEAST	CAF20	Cap-associated protein CAF20	8	6.3465	5.76799	6.20318	6.42005	3.20761	3.5213	6.05289	5.61903	6.52406	5.85199	4.95136	5.07327	5.66889	5.69008	5.63053	6.08131	5.86852	5.52144
sp|P13045|GAL3_YEAST	GAL3	Protein GAL3	3	4.76452	4.10861	3.95559	4.52823	15.685	14.6591	4.93382	3.92048	3.51774	3.12276	4.50909	4.96869	4.74753	4.37793	4.58653	4.81849	4.81694	3.97898
sp|P13099|TOP3_YEAST	TOP3	DNA topoisomerase 3	2	5.09347	6.21954	4.62658	4.70931	8.41004	7.45759	5.06651	4.95012	5.86096	4.70574	5.24246	5.51824	5.26732	4.88387	5.59429	5.12707	5.44302	5.82388
sp|P13134|KEX2_YEAST	KEX2	Kexin	10	5.39876	6.11505	5.51816	5.95193	3.19558	3.04669	5.31678	5.47709	6.02313	6.21861	5.92251	6.20314	5.89044	6.3508	5.74421	5.5358	5.99852	6.09282
sp|P13185|KIN1_YEAST	KIN1	Serine/threonine protein kinase KIN1	28	5.03851	5.02682	5.51025	5.46959	7.74841	7.69639	5.41517	5.54678	4.89192	4.96904	5.36938	5.25511	5.1953	5.26507	5.29283	5.31988	5.38548	5.60404
sp|P13186|KIN2_YEAST	KIN2	Serine/threonine-protein kinase KIN2	25	5.67119	5.69234	5.61513	5.71245	4.59805	4.73352	5.60527	5.67266	5.70016	5.57507	5.92238	5.73628	5.60204	5.69506	5.64518	5.7186	5.63247	5.47215
sp|P13188|SYQ_YEAST	GLN4	Glutamine--tRNA ligase	50	5.67071	5.58056	5.43598	5.38991	3.91854	3.68797	5.64743	5.72443	6.24894	6.43515	6.00873	5.90452	5.82858	5.81897	5.6294	5.49228	5.76535	5.81254
sp|P13259|PCY1_YEAST	PCT1	Choline-phosphate cytidylyltransferase	16	5.70173	5.00735	6.51983	6.46529	5.45467	5.94252	5.68641	5.07705	5.82921	5.45999	4.66613	4.77395	5.41148	5.42694	5.74635	5.56004	5.30245	5.96861
sp|P13298|PYRE_YEAST	URA5	Orotate phosphoribosyltransferase 1	19	5.94835	5.72504	5.81583	6.18267	4.08754	4.35839	6.44471	5.75236	5.58433	5.46347	5.34008	5.34072	5.40216	5.64139	5.7797	5.93062	5.5398	5.66283
sp|P13382|DPOA_YEAST	POL1	DNA polymerase alpha catalytic subunit A	28	5.43182	5.61311	5.86519	5.88474	4.60814	4.3871	5.5024	5.53023	6.06143	5.90417	5.61888	5.63079	5.63193	5.66648	5.64646	5.79407	5.58348	5.63959
sp|P13393|TBP_YEAST	SPT15	TATA-box-binding protein	12	5.55096	5.8821	5.42919	5.53215	4.59715	4.29033	5.83924	5.90439	5.69327	5.49979	5.76101	5.88658	5.91276	5.62081	5.79245	5.70564	5.5615	5.54069
sp|P13433|RPOM_YEAST	RPO41	DNA-directed RNA polymerase, mitochondrial	20	5.33069	5.42355	5.80507	5.872	4.61608	4.32653	5.63049	5.8151	6.1167	6.23935	6.07611	5.71022	5.05221	5.2869	5.95993	5.66994	5.48951	5.57963
sp|P13434|HAP3_YEAST	HAP3	Transcriptional activator HAP3	1	5.4296	5.61864	7.15876	7.27477	2.05554	3.98118	6.64992	6.00109	5.905	5.43376	5.78041	5.63884	4.97795	5.29768	5.78562	5.6926	5.72373	5.5949
sp|P13483|DATI_YEAST	DAT1	Oligo	1	5.24129	7.73501	5.80325	5.78258	3.54253	4.12388	5.81649	6.24193	5.58197	4.64702	5.66191	5.35478	4.88361	6.09495	5.11588	7.0757	6.31301	4.98423
sp|P13517|CAPZB_YEAST	CAP2	F-actin-capping protein subunit beta	14	5.44176	5.22696	5.66614	5.43412	6.23834	6.95629	6.24821	6.09806	5.51194	5.3778	5.23317	4.89358	5.4054	5.32053	5.24487	5.2778	5.27708	5.14798
sp|P13574|STE12_YEAST	STE12	Protein STE12	8	5.46543	6.09828	5.56895	5.36325	4.01744	4.22012	5.66089	5.27479	6.16105	5.40068	5.61069	5.76528	5.93771	5.82379	5.64638	5.84865	5.94873	6.18793
sp|P13586|ATC1_YEAST	PMR1	Calcium-transporting ATPase 1	35	5.25697	6.10587	5.33406	5.45179	5.67574	5.342	5.48486	5.92388	5.49233	5.85279	5.79655	5.79007	5.13962	5.39136	5.61683	5.3314	5.43484	5.57903
sp|P13663|DHAS_YEAST	HOM2	Aspartate-semialdehyde dehydrogenase	35	5.59844	5.30985	5.45139	5.34082	5.92646	6.21304	5.35926	5.34784	6.22151	6.09167	5.31594	5.33196	5.43821	5.42692	5.45788	5.28298	5.46567	5.42016
sp|P13711|ACOX_YEAST	POX1	Acyl-coenzyme A oxidase	1	6.68482	7.08127	5.8748	4.62555	11.7047	12.0032	5.8318	6.43239	3.47122	1.20956	4.36984	4.61844	2.06506	3.34177	4.9607	6.81564	4.3894	4.51983
sp|P13712|MSI1_YEAST	MSI1	Chromatin assembly factor 1 subunit p50	3	6.60032	5.56806	6.2665	6.19097	3.91683	3.6408	5.06241	5.64639	5.78842	6.01567	4.92022	5.00564	5.62053	5.81	5.89513	5.44935	6.40111	6.20165
sp|P13856|RSR1_YEAST	RSR1	Ras-related protein RSR1	13	5.50867	5.62134	5.31288	5.14369	5.6825	5.74497	5.69169	5.8706	5.72488	5.83061	5.65295	5.65511	5.36443	5.30112	5.46239	5.49848	5.47678	5.45692
sp|P13902|INO4_YEAST	INO4	Protein INO4	3	5.21621	5.30598	5.91899	4.94854	5.70354	5.57319	5.6341	5.93998	5.36809	6.00888	5.78031	5.0509	5.30617	5.12648	5.73583	5.39515	5.8857	6.10197
sp|P14020|DPM1_YEAST	DPM1	Dolichol-phosphate mannosyltransferase	21	5.51546	5.65305	5.61913	5.71415	4.70569	4.35755	5.85063	5.81211	5.91619	5.95339	5.91829	5.71207	5.54355	5.42989	5.63495	5.47413	5.69448	5.49529
sp|P14063|RM31_YEAST	MRPL31	54S ribosomal protein L31, mitochondrial	2	7.06506	6.08405	5.38973	5.24613	6.06775	5.87124	6.64213	6.11256	2.54369	2.14195	5.89854	5.7574	6.26059	5.91154	5.77443	6.14318	5.76472	5.32531
sp|P14065|GCY1_YEAST	GCY1	Glycerol 2-dehydrogenase	9	4.75031	4.69232	7.24872	7.32942	5.81757	6.12759	6.18854	6.14067	3.57869	3.42197	5.20145	5.51702	5.18663	5.52508	5.98904	5.38197	5.93704	5.96596
sp|P14120|RL30_YEAST	RPL30	60S ribosomal protein L30	26	6.29951	5.97296	5.58677	5.60907	4.04763	3.90427	5.91138	5.96576	5.83995	6.10568	5.86671	5.73504	5.71387	5.7903	5.55769	5.26161	5.3286	5.50321
sp|P14126|RL3_YEAST	RPL3	60S ribosomal protein L3	49	6.06015	5.95985	5.68398	5.77421	3.58365	3.64491	5.72507	5.72513	6.07579	5.86718	5.70038	5.65301	5.7745	5.79177	5.89554	5.69543	5.63679	5.75267
sp|P14164|ABF1_YEAST	ABF1	ARS-binding factor 1	27	5.70994	5.54334	6.17297	6.20922	4.70912	4.97883	5.63585	5.53192	5.49332	5.32195	5.2529	5.35325	5.54565	5.66537	5.60822	5.75746	5.7093	5.80138
sp|P14180|CHS2_YEAST	CHS2	Chitin synthase 2	16	5.16493	5.11824	5.01616	5.20997	7.90787	7.42823	5.84753	5.95252	5.05335	5.01304	5.66443	5.67209	5.16657	5.2457	5.28061	5.21285	4.92301	5.12287
sp|P14242|PMS1_YEAST	PMS1	DNA mismatch repair protein PMS1	4	5.42172	5.67559	5.10909	5.23599	5.22914	5.32954	5.83965	6.32554	5.64372	5.42261	6.36355	6.57674	5.18257	5.22575	5.38413	5.48357	5.42565	5.12545
sp|P14284|DPOZ_YEAST	REV3	DNA polymerase zeta catalytic subunit	1	7.85544	4.58153	7.97928	8.3949	3.42008	5.85084	7.08829	6.68388	6.75494	4.04741	4.12603	4.31262	4.89318	4.78608	5.0838	4.21489	4.44455	5.48225
sp|P14306|CPYI_YEAST	TFS1	Carboxypeptidase Y inhibitor	13	5.3323	5.11578	6.48067	6.22191	6.83358	6.87097	6.08112	5.80723	3.75283	3.61412	5.72987	5.71238	4.57419	4.75011	5.76104	6.14959	5.63026	5.58203
sp|P14359|SNA3_YEAST	SNA3	Protein SNA3	1	5.68383	4.89139	6.03785	5.70981	6.10167	5.79307	5.47901	6.16205	4.85217	5.56615	5.3012	5.14622	5.76824	5.22554	6.38957	5.09823	5.6035	5.1905
sp|P14540|ALF_YEAST	FBA1	Fructose-bisphosphate aldolase	36	5.41366	5.29877	6.09587	5.9607	4.58494	4.79942	5.9363	5.59375	6.65727	6.3813	5.12577	4.92595	5.37971	5.53691	5.852	5.42385	5.24066	5.79317
sp|P14680|YAK1_YEAST	YAK1	Dual specificity protein kinase YAK1	15	5.54347	5.39419	6.3943	6.4166	2.98751	3.03778	6.0305	6.00387	5.61247	5.71431	5.6228	5.93256	5.85819	5.87847	6.1139	5.4947	6.07321	5.89116
sp|P14681|KSS1_YEAST	KSS1	Mitogen-activated protein kinase KSS1	6	5.54396	5.46344	5.48686	5.29267	4.91928	4.92636	6.07245	5.64102	6.04409	6.11596	5.89106	5.38424	5.5536	5.42105	5.55316	5.53551	5.76627	5.38902
sp|P14682|UBC3_YEAST	CDC34	Ubiquitin-conjugating enzyme E2-34 kDa	7	5.13605	5.15378	5.51215	5.83744	7.89913	7.99751	5.06075	5.01224	5.0224	4.91003	5.659	5.77145	5.72231	4.95346	5.15033	4.77758	5.07946	5.34493
sp|P14693|SAM35_YEAST	SAM35	Sorting assembly machinery 35 kDa subunit	6	5.07935	5.58796	5.79106	5.79105	5.19052	5.01718	5.59107	5.7159	5.4943	5.59764	5.9094	6.07591	5.83606	5.49896	5.08472	5.52844	5.5831	5.62737
sp|P14736|RAD4_YEAST	RAD4	DNA repair protein RAD4	3	5.18556	5.71327	5.61792	5.33573	4.74415	4.76655	5.64534	5.68237	6.11469	5.39344	5.32595	5.63381	5.36781	5.2774	6.39801	6.25953	5.76163	5.77685
sp|P14737|RAD9_YEAST	RAD9	DNA repair protein RAD9	12	5.54879	5.34365	5.13123	5.45856	8.38271	8.06218	4.89871	5.06587	5.50316	5.22673	5.28074	5.26569	5.45877	5.26041	5.18485	4.99347	4.95142	4.98307
sp|P14741|EI2BA_YEAST	GCN3	Translation initiation factor eIF-2B subunit alpha	10	5.69743	5.8507	5.68038	5.95844	4.64094	5.11749	6.36596	5.60043	5.83606	5.3434	5.18349	4.76706	5.08761	5.99082	5.75949	5.54286	5.66922	5.90824
sp|P14742|GFA1_YEAST	GFA1	Glutamine--fructose-6-phosphate aminotransferase [isomerizing]	26	4.92119	4.85845	4.66248	4.68523	9.43626	8.62213	5.13459	5.63886	5.38605	5.47869	5.28235	5.26847	5.18264	5.24944	5.13108	5.03127	5.07449	4.95631
sp|P14743|NMT_YEAST	NMT1	Glycylpeptide N-tetradecanoyltransferase	17	5.53138	5.0637	5.75144	6.13161	5.3144	5.72502	5.51793	5.82332	5.93914	5.64327	5.59852	5.02736	5.05807	5.35613	5.53875	5.28758	5.9456	5.74677
sp|P14747|PP2B2_YEAST	CMP2	Serine/threonine-protein phosphatase 2B catalytic subunit A2	18	5.12894	5.2665	5.56511	5.64262	6.25467	5.92291	6.38331	6.3737	5.22889	5.35505	5.48945	5.40767	5.27868	5.43668	5.36214	5.27778	5.32016	5.30576
sp|P14772|BPT1_YEAST	BPT1	Bile pigment transporter 1	21	5.11659	5.50128	5.22784	5.18699	7.1365	6.50556	4.96787	5.42075	5.68079	5.9273	5.65266	5.73532	5.3629	5.51176	5.34384	5.12138	5.26393	5.33674
sp|P14832|CYPH_YEAST	CPR1	Peptidyl-prolyl cis-trans isomerase	39	5.13963	5.1843	6.01351	6.01793	5.39744	6.35329	5.6393	5.38187	5.81318	5.63362	5.37131	5.44503	5.52623	5.49981	5.28486	5.54199	5.42663	5.33008
sp|P14843|AROF_YEAST	ARO3	Phospho-2-dehydro-3-deoxyheptonate aldolase, phenylalanine-inhibited	19	5.10143	5.23742	4.89357	4.55738	8.73538	8.99913	5.52339	5.47648	5.30802	5.262	5.18416	5.00956	5.2612	5.03744	5.06791	4.99478	5.27915	5.07161
sp|P14904|AMPL_YEAST	APE1	Vacuolar aminopeptidase 1	23	4.95123	4.89276	6.33449	6.32261	4.8861	4.68996	6.05172	6.02157	4.9962	4.97725	5.73746	5.68982	5.39762	5.77032	5.79401	5.72942	5.91161	5.84583
sp|P14905|CBS2_YEAST	CBS2	Cytochrome B translational activator protein CBS2	3	4.69359	5.5672	4.83816	5.6781	8.70875	7.34013	6.25332	5.77614	3.74998	4.04543	6.40377	5.28034	4.29679	5.21347	5.23903	5.37322	5.94488	5.59771
sp|P14906|SEC63_YEAST	SEC63	Protein translocation protein SEC63	31	5.46596	5.60981	5.54617	5.65689	4.81896	4.54142	5.6077	5.68364	6.0077	6.16404	5.68293	5.73652	5.51684	5.60315	5.58947	5.50151	5.7082	5.55909
sp|P14907|NSP1_YEAST	NSP1	Nucleoporin NSP1	32	5.56659	5.33654	6.1008	5.88149	5.08157	5.4697	5.96772	5.5825	5.70249	5.66659	5.26869	5.22995	5.54497	5.78191	5.49768	5.36185	5.44047	5.5185
sp|P14908|MTF1_YEAST	MTF1	Mitochondrial transcription factor 1	4	6.10281	5.83242	5.91742	6.3914	5.91868	5.71564	6.71741	6.47028	6.33902	4.77905	4.18229	4.73917	4.85381	5.3998	5.16677	6.3697	4.52939	4.57494
sp|P14922|CYC8_YEAST	CYC8	General transcriptional corepressor CYC8	17	5.87265	5.89007	6.09527	5.91641	4.31284	4.47343	5.85539	5.57088	5.54166	5.70236	5.31171	5.31478	5.82806	5.5592	5.7063	5.86443	5.54577	5.63879
sp|P15019|TAL1_YEAST	TAL1	Transaldolase	45	5.2159	5.31795	5.91113	5.95218	5.85491	5.47024	5.27523	5.46505	6.02631	6.22166	5.27706	5.32821	5.57335	5.61831	5.32984	5.30908	5.43965	5.41396
sp|P15108|HSC82_YEAST	HSC82	ATP-dependent molecular chaperone HSC82	5	5.60369	5.41377	5.60055	5.43503	5.73578	5.39085	5.60485	5.64741	6.00115	5.65776	5.5112	5.75354	5.60136	5.61216	5.56581	4.86371	5.36734	5.63406
sp|P15179|SYDM_YEAST	MSD1	Aspartate--tRNA ligase, mitochondrial	13	5.6675	5.5819	6.25424	6.3499	4.12612	4.09298	5.06244	5.48565	7.00594	7.20726	5.39918	5.41906	4.81275	5.3102	5.7121	5.56136	5.35552	5.59591
sp|P15180|SYKC_YEAST	KRS1	Lysine--tRNA ligase, cytoplasmic	44	5.57933	5.49869	5.23012	5.23259	6.51483	6.57056	5.34519	5.37999	5.91132	5.98723	5.42513	5.36194	5.53403	5.39778	5.25344	5.18225	5.36118	5.23442
sp|P15202|CATA_YEAST	CTA1	Peroxisomal catalase A	5	6.56528	6.46691	3.32332	3.41841	11.1255	11.1792	4.67799	4.45161	1.49701	1.31596	7.23577	7.40044	3.6609	3.10851	6.84563	6.544	5.44011	5.74343
sp|P15274|AMPD_YEAST	AMD1	AMP deaminase	27	5.42233	5.64693	5.85072	5.84424	4.13347	3.75824	5.83014	5.77251	5.98417	6.19651	5.9569	5.92293	5.45734	5.5629	5.60347	5.6073	5.73144	5.71846
sp|P15303|SEC23_YEAST	SEC23	Protein transport protein SEC23	30	5.43114	5.52618	5.61028	5.60411	4.90356	4.56341	5.61046	5.66811	5.81469	5.81489	5.77272	5.55947	5.54696	5.54927	5.95389	5.58043	5.80105	5.68938
sp|P15365|DAL5_YEAST	DAL5	Allantoate permease	1	5.72127	5.6868	3.83785	3.9046	5.56356	4.51152	5.3565	6.31575	4.23031	4.3488	7.42837	7.2876	6.51032	5.48695	6.11647	4.53739	6.6847	6.47123
sp|P15367|SEC11_YEAST	SEC11	Signal peptidase complex catalytic subunit SEC11	3	4.5152	5.01913	5.34331	5.26438	7.374	6.60971	5.23709	5.78492	5.73629	5.33061	6.1296	5.75821	5.3358	4.91012	5.32941	5.31939	5.61993	5.3829
sp|P15424|MS116_YEAST	MSS116	ATP-dependent RNA helicase MSS116, mitochondrial	22	5.77214	5.70366	5.73904	5.14531	6.75468	6.56816	5.61822	5.63631	5.21726	5.05131	5.33788	5.41753	5.83212	5.52682	5.20784	5.18493	5.05421	5.23261
sp|P15436|DPOD_YEAST	POL3	DNA polymerase delta catalytic subunit	23	5.20115	5.17777	5.2761	5.44599	7.23036	7.44626	5.26858	5.48648	5.56266	5.38902	5.44255	5.43585	5.32044	5.46579	5.28843	5.29461	5.17483	5.09313
sp|P15442|GCN2_YEAST	GCN2	eIF-2-alpha kinase GCN2	19	4.97949	5.32343	5.89166	5.16955	8.51511	7.76811	4.67323	4.90235	5.1689	5.20937	5.58376	5.30708	5.38121	5.0349	5.31166	5.30102	5.1639	5.31527
sp|P15454|KGUA_YEAST	GUK1	Guanylate kinase	18	5.61357	5.54951	5.2401	5.12252	6.0281	5.9097	5.25915	5.15838	5.95955	6.03956	5.70567	5.48359	5.67225	5.38464	5.35062	5.28911	5.72374	5.51024
sp|P15496|IDI1_YEAST	IDI1	Isopentenyl-diphosphate Delta-isomerase	21	5.9421	5.65612	5.70121	5.88821	3.91274	4.86274	6.12522	5.80506	5.78515	5.83779	5.65272	5.36258	5.63274	5.34927	5.47499	5.95604	5.51152	5.54381
sp|P15624|SYFB_YEAST	FRS1	Phenylalanine--tRNA ligase beta subunit	33	5.69962	5.77874	5.31521	5.50211	5.55147	5.47679	5.61061	5.7872	5.84521	5.70886	5.23647	5.41467	5.54253	5.82297	5.57523	5.3943	5.2717	5.46631
sp|P15625|SYFA_YEAST	FRS2	Phenylalanine--tRNA ligase alpha subunit	39	5.73843	5.66741	5.61912	5.57596	4.39126	4.39542	5.57209	5.45393	6.28925	6.27887	5.5384	5.511	5.88738	5.75303	5.72016	5.38307	5.69423	5.53099
sp|P15646|FBRL_YEAST	NOP1	rRNA 2'-O-methyltransferase fibrillarin	42	5.55695	5.37714	5.51839	5.4648	6.19317	6.4397	5.68599	5.36642	5.60873	5.51102	5.36686	5.3163	5.56589	5.48043	5.27291	5.52774	5.27982	5.46773
sp|P15700|KCY_YEAST	URA6	Uridylate kinase	9	5.77846	5.47916	5.673	5.57067	4.4746	4.82977	5.81073	5.8352	6.39108	6.18961	5.42598	5.34146	5.44599	5.57738	5.44184	5.48886	5.53867	5.70754
sp|P15703|BGL2_YEAST	BGL2	Glucan 1,3-beta-glucosidase	26	5.09984	4.97025	5.54596	5.30677	7.35915	7.52038	5.61995	5.45812	5.24284	5.19981	5.4329	5.32693	5.20581	5.38987	5.46485	5.35743	5.29981	5.19934
sp|P15705|STI1_YEAST	STI1	Heat shock protein STI1	52	5.18023	5.11983	5.71023	5.69311	5.63122	6.11232	6.4633	6.12416	5.88797	5.84824	5.26582	5.19338	5.29443	5.31901	5.30029	5.1796	5.36978	5.30708
sp|P15731|UBC4_YEAST	UBC4	Ubiquitin-conjugating enzyme E2 4	2	5.62244	5.47163	5.34181	5.20064	5.92873	6.07028	5.58032	5.6665	5.5457	5.55277	5.97593	5.93211	5.43967	5.14955	5.55995	5.33477	5.23323	5.39397
sp|P15732|UBC5_YEAST	UBC5	Ubiquitin-conjugating enzyme E2-16 kDa	1	5.08155	5.19516	5.03615	4.85707	9.31935	10.4225	4.61538	4.79268	3.79849	3.92259	5.78324	5.8068	4.45348	4.56319	5.42213	6.05375	5.30525	5.57124
sp|P15790|CSK21_YEAST	CKA1	Casein kinase II subunit alpha	16	5.12965	5.25891	4.98192	4.80323	8.67033	8.27301	4.85022	5.06945	5.423	5.32902	5.34892	5.30372	5.38698	5.22844	5.07701	5.14001	5.38091	5.34527
sp|P15801|DPOG_YEAST	MIP1	DNA polymerase gamma	5	5.81131	5.75812	5.68786	5.66457	2.91835	2.75238	6.19468	6.60117	6.91261	7.19185	5.13796	6.08075	5.57797	5.25849	5.72439	5.58796	5.61753	5.52205
sp|P15807|MET8_YEAST	MET8	Siroheme biosynthesis protein MET8	4	5.89696	6.32247	6.22337	5.63291	4.33372	4.01028	5.53718	5.72943	6.0266	6.39633	5.03581	5.93335	5.56444	5.74221	5.08391	5.86091	5.71661	4.95351
sp|P15873|PCNA_YEAST	POL30	Proliferating cell nuclear antigen	30	5.69844	5.62016	5.85584	5.52424	4.82537	5.23378	5.57204	5.38459	5.5137	5.36727	5.55484	5.24332	5.64859	5.6649	5.95483	5.85861	5.74022	5.73925
sp|P15891|ABP1_YEAST	ABP1	Actin-binding protein	44	5.0645	5.18682	5.34984	5.41532	5.57675	5.20277	6.57008	6.43025	5.65333	5.64525	5.51848	5.54645	5.51435	5.45375	5.30574	5.31335	5.65656	5.59641
sp|P15938|PRP16_YEAST	PRP16	Pre-mRNA-splicing factor ATP-dependent RNA helicase PRP16	8	5.52189	5.85183	5.04427	5.43084	6.22664	5.78059	5.34766	5.25851	5.16035	5.1113	5.97041	5.61403	5.58838	5.64845	5.49685	5.42449	5.79956	5.72395
sp|P15992|HSP26_YEAST	HSP26	Heat shock protein 26	32	6.61867	6.64728	7.12552	6.97482	3.02709	2.95585	6.68172	6.67946	2.06441	1.87145	7.06774	7.03114	5.14942	4.57858	6.41271	6.40094	6.39863	6.31459
sp|P16120|THRC_YEAST	THR4	Threonine synthase	47	5.65498	5.57275	5.73663	5.62697	4.48844	4.60897	5.84252	5.7706	6.2515	6.12915	5.53677	5.45966	5.59355	5.61625	5.53956	5.53814	5.56928	5.4643
sp|P16140|VATB_YEAST	VMA2	V-type proton ATPase subunit B	43	5.77205	5.43575	5.78703	5.97867	4.74933	4.84954	5.98202	5.65726	6.02106	5.58791	5.3164	5.16668	5.8368	5.67029	5.64663	5.65931	5.33635	5.54693
sp|P16370|RPB3_YEAST	RPB3	DNA-directed RNA polymerase II subunit RPB3	12	5.24571	5.55494	5.63632	5.35027	6.93582	7.24735	5.25826	4.91931	5.77731	5.79174	5.18786	5.01402	5.29173	5.33193	5.45086	4.95078	5.48674	5.56904
sp|P16387|ODPA_YEAST	PDA1	Pyruvate dehydrogenase E1 component subunit alpha, mitochondrial	41	5.31885	5.45342	5.71915	5.93074	5.30928	5.5176	5.93855	5.71108	5.9542	6.00466	5.33462	5.33083	5.33879	5.49602	5.50008	5.57054	5.35991	5.21166
sp|P16451|ODPX_YEAST	PDX1	Pyruvate dehydrogenase complex protein X component, mitochondrial	19	5.57427	5.43336	5.1716	5.08173	6.16673	6.23642	5.99603	5.72648	5.86779	5.80607	5.33275	5.26536	5.71572	5.53926	5.18362	5.4485	5.27829	5.17603
sp|P16467|PDC5_YEAST	PDC5	Pyruvate decarboxylase isozyme 2	14	6.7113	5.04645	5.22046	5.45643	7.06203	7.34509	5.70331	5.72492	5.58062	5.37219	5.30659	5.09028	5.30301	4.93382	5.30884	5.21953	4.69067	4.92446
sp|P16474|BIP_YEAST	KAR2	Endoplasmic reticulum chaperone BiP	40	5.07148	4.68396	5.75521	5.70506	6.1858	6.71644	7.17542	6.61957	5.02443	4.79892	5.39727	5.21003	5.20136	5.2497	5.32153	5.31663	5.31513	5.25207
sp|P16521|EF3A_YEAST	YEF3	Elongation factor 3A	33	5.92537	5.66747	5.31181	5.43401	4.96323	5.26186	5.57807	5.40357	6.21558	5.93714	5.38176	5.35844	5.9611	5.80044	5.46985	5.42057	5.51965	5.39007
sp|P16522|CDC23_YEAST	CDC23	Anaphase-promoting complex subunit CDC23	4	5.28219	5.15226	5.89787	5.98705	6.14078	5.89867	5.27849	5.46215	4.59444	5.68588	6.02529	5.52058	5.66429	5.91738	5.38485	5.54502	5.41596	5.14684
sp|P16547|OM45_YEAST	OM45	Mitochondrial outer membrane protein OM45	24	6.40333	6.21121	4.29904	4.16199	8.28256	8.2528	6.12707	6.099	1.61284	1.67962	7.08194	7.00748	4.33882	4.05164	6.30482	6.42985	5.81303	5.84298
sp|P16550|APA1_YEAST	APA1	Protein APA1	32	5.60908	5.57122	5.89387	5.68125	4.51289	4.93633	5.49909	5.42847	6.26848	6.09981	5.54613	5.39378	5.68412	5.73836	5.59299	5.49371	5.60488	5.44552
sp|P16603|NCPR_YEAST	NCP1	NADPH--cytochrome P450 reductase	33	5.4706	5.63546	5.61028	5.57146	4.37514	4.35662	5.45322	5.43054	5.78519	5.89322	5.82735	5.86378	5.92428	5.8359	5.62967	5.7129	5.73349	5.89089
sp|P16622|HEMH_YEAST	HEM15	Ferrochelatase, mitochondrial	13	6.07327	5.64581	5.54196	5.56383	6.08547	6.31749	5.85332	5.49509	6.24176	5.50764	4.89373	4.72279	5.68936	5.64972	5.26867	5.29892	5.28364	4.86756
sp|P16639|ATE1_YEAST	ATE1	Arginyl-tRNA--protein transferase 1	12	5.46904	5.578	5.53891	5.57749	5.60125	5.64627	5.44648	5.71055	5.58753	5.42258	5.66879	5.55084	5.52738	5.67977	5.57243	5.42885	5.54045	5.45339
sp|P16649|TUP1_YEAST	TUP1	General transcriptional corepressor TUP1	39	5.83399	5.71537	6.15506	6.17564	4.11704	4.54784	5.56553	5.59397	5.48343	5.5521	5.13425	5.46332	5.85027	5.78015	5.49809	5.66018	6.05036	5.82341
sp|P16658|SEN2_YEAST	SEN2	tRNA-splicing endonuclease subunit SEN2	2	4.89202	6.00728	4.95461	5.2616	6.07055	5.13656	5.40399	5.34088	5.50568	6.14556	5.87473	5.24176	5.45527	5.56648	5.91132	6.18779	5.82874	5.21519
sp|P16661|ALG1_YEAST	ALG1	Chitobiosyldiphosphodolichol beta-mannosyltransferase	8	5.67518	5.16253	6.73013	6.34773	5.234	5.51854	5.75048	5.17049	5.44504	4.95167	4.90062	5.24547	5.30814	5.55404	5.68616	6.07925	5.4874	5.75313
sp|P16664|RGP1_YEAST	RGP1	Guanine nucleotide exchange factor subunit RGP1	9	5.17178	4.9427	5.34449	5.23831	7.53935	7.7673	5.51865	5.43938	5.35307	5.00888	5.58735	5.26448	5.51042	5.30139	5.0341	5.19827	5.28868	5.49139
sp|P16861|PFKA1_YEAST	PFK1	ATP-dependent 6-phosphofructokinase subunit alpha	53	5.45326	5.5394	5.77339	5.83967	3.99246	3.79749	5.46643	5.41714	6.77592	6.84488	5.63869	5.58478	5.71835	5.74093	5.55059	5.53205	5.72605	5.60853
sp|P16862|PFKA2_YEAST	PFK2	ATP-dependent 6-phosphofructokinase subunit beta	47	5.33828	5.35236	5.7903	5.88608	4.19939	4.33593	5.25779	5.25571	6.66713	6.78394	5.59998	5.5358	5.58022	5.66653	5.64431	5.68406	5.6949	5.72729
sp|P16892|FUS3_YEAST	FUS3	Mitogen-activated protein kinase FUS3	7	5.38892	5.75081	5.46828	5.42247	3.79499	3.78172	6.80522	6.66391	6.07693	6.40454	5.83898	5.46221	5.02179	5.19362	5.92767	5.5473	5.56628	5.88437
sp|P17064|FCY2_YEAST	FCY2	Purine-cytosine permease FCY2	7	5.6544	6.84924	4.77355	5.19005	4.12788	3.67762	5.2025	5.02059	5.33854	5.91396	5.98347	6.16313	6.00016	5.97551	5.99202	6.35224	5.80902	5.97611
sp|P17065|SEC2_YEAST	SEC2	Rab guanine nucleotide exchange factor SEC2	14	5.4369	5.56408	5.864	5.89131	4.79911	4.75582	5.19691	5.37321	6.12003	6.25212	5.34014	5.53239	5.48803	5.46418	5.5263	5.49958	5.92933	5.96655
sp|P17076|RL8A_YEAST	RPL8A	60S ribosomal protein L8-A	6	6.03705	5.78889	6.16298	6.47388	2.8434	3.02489	6.13361	5.67383	6.27221	6.29734	5.31007	5.22405	5.40259	5.42607	6.21822	5.89768	6.03875	5.77451
sp|P17106|CBF1_YEAST	CBF1	Centromere-binding protein 1	17	5.62528	5.37016	6.14649	6.19389	5.08139	5.27864	5.34718	5.21082	5.8607	5.74477	5.00761	5.30411	5.55931	5.57565	5.38196	5.60668	5.783	5.92237
sp|P17119|KAR3_YEAST	KAR3	Kinesin-like protein KAR3	5	5.65433	5.91961	5.82332	6.05284	4.70236	4.78258	5.56156	5.6094	5.92563	5.76519	5.46913	5.48386	5.33566	5.7405	5.62147	5.32394	5.72246	5.50615
sp|P17121|SAC7_YEAST	SAC7	GTPase-activating protein SAC7	10	5.2719	5.12377	5.23675	5.25892	7.60701	7.42108	5.35969	5.19688	5.39636	5.37291	5.29501	5.28368	5.44546	5.31593	5.38349	5.33325	5.35369	5.34423
sp|P17123|SPO12_YEAST	SPO12	Sporulation-specific protein 12	1	6.03994	6.08586	5.91088	3.62606	6.00368	5.25322	5.66242	7.11121	3.88474	5.75863	6.73387	7.41873	5.28704	4.76646	6.13307	6.22703	3.61731	4.47986
sp|P17157|PHO85_YEAST	PHO85	Cyclin-dependent protein kinase PHO85	10	5.81022	5.44937	5.76246	6.1692	4.97164	4.85359	5.80392	5.90987	5.28	5.35364	5.41103	5.69986	5.7336	5.79406	5.75301	5.4395	5.24302	5.562
sp|P17255|VATA_YEAST	VMA1	V-type proton ATPase catalytic subunit A	52	5.3195	5.14521	5.50976	5.43846	6.98326	7.63464	5.37158	5.17897	5.83427	5.63237	5.11696	5.06189	5.38994	5.47755	5.24277	5.22267	5.22442	5.21579
sp|P17423|KHSE_YEAST	THR1	Homoserine kinase	18	5.47817	5.70864	5.66033	5.69616	4.57556	4.82538	5.53795	5.48558	6.20047	6.23769	5.67337	5.52907	5.51944	5.64838	5.70091	5.40384	5.52795	5.59112
sp|P17442|PHO81_YEAST	PHO81	Phosphate system positive regulatory protein PHO81	18	5.96653	5.90631	7.06087	7.05808	3.19869	3.06805	4.88915	5.12799	6.59952	6.86391	5.14392	5.19108	4.85347	5.15868	6.21202	6.08369	5.6807	5.93733
sp|P17505|MDHM_YEAST	MDH1	Malate dehydrogenase, mitochondrial	35	6.32901	6.26184	5.09754	5.39533	6.50117	6.68802	6.49278	6.20368	3.05704	2.91115	6.53678	6.47278	4.62658	4.6377	5.84999	5.95985	5.45507	5.52369
sp|P17536|TPM1_YEAST	TPM1	Tropomyosin-1	17	5.25054	5.17223	3.30544	3.63906	7.1213	5.4324	5.08046	5.17011	5.07691	5.86594	3.16988	4.31721	5.9531	5.07386	5.58152	8.25684	8.31009	8.2231
sp|P17555|CAP_YEAST	SRV2	Adenylyl cyclase-associated protein	31	5.27541	5.21403	5.53835	5.5117	5.13433	5.40099	6.31538	6.21215	5.54589	5.65621	5.41068	5.33088	5.56998	5.57232	5.46938	5.40241	5.6196	5.82031
sp|P17558|RTPT_YEAST	PET123	37S ribosomal protein PET123, mitochondrial	4	5.79522	6.23672	5.16734	5.22353	6.24228	6.43662	6.45505	5.93685	2.77603	2.88565	5.94556	6.08784	5.71154	6.11187	5.55636	5.68127	5.80053	5.94972
sp|P17629|HPR1_YEAST	HPR1	THO complex subunit HPR1	20	5.1602	5.38694	5.6205	5.561	6.2767	5.88586	5.30271	5.31464	5.52932	5.82478	5.79313	5.6866	5.64297	5.36813	5.4691	5.3226	5.37776	5.47704
sp|P17649|GABAT_YEAST	UGA1	4-aminobutyrate aminotransferase	21	4.98682	4.89709	6.51554	6.52437	5.12083	4.89061	5.98987	6.12928	4.80042	4.69292	5.86838	5.68601	5.2019	5.11706	6.00194	5.93089	5.88951	5.75655
sp|P17709|HXKG_YEAST	GLK1	Glucokinase-1	29	4.98201	4.87623	6.81515	7.08635	5.29382	5.40714	6.04622	6.18113	4.23922	4.33725	5.23122	5.42985	4.9016	5.09691	5.99659	6.21118	5.94302	5.9251
sp|P17883|SKI3_YEAST	SKI3	Superkiller protein 3	28	5.52189	6.02026	5.25722	5.35771	5.50647	5.15176	5.01678	5.41205	5.47522	5.86045	5.75803	5.69672	5.74661	5.81118	5.63907	5.69696	5.40634	5.66526
sp|P17890|RPC7_YEAST	RPC31	DNA-directed RNA polymerase III subunit RPC7	9	5.56377	5.68555	5.36838	5.52528	4.91687	4.92267	5.6025	5.64311	5.26508	6.03495	5.22847	5.17132	6.01486	5.88691	5.56716	5.93586	5.88918	5.77805
sp|P17891|CLC1_YEAST	CLC1	Clathrin light chain	22	5.84285	5.25478	5.79164	5.95855	4.28411	4.26942	6.36198	6.13904	5.79687	5.35602	6.23283	6.25568	5.48592	4.93827	4.9732	5.52798	5.74418	5.78667
sp|P17898|CPT1_YEAST	CPT1	Cholinephosphotransferase 1	3	5.27662	6.5936	5.19231	4.85864	5.71644	5.03713	5.21166	5.00431	5.1624	5.37548	5.7482	6.42329	6.03173	5.93765	5.4244	5.64032	5.54141	5.8244
sp|P17967|PDI_YEAST	PDI1	Protein disulfide-isomerase	35	5.01423	4.78872	6.07609	6.01366	7.36002	8.54422	5.63704	4.97974	5.36381	5.13513	4.94836	4.92914	5.38402	5.21219	5.2866	5.14742	5.15573	5.02389
sp|P18238|ADT3_YEAST	AAC3	ADP,ATP carrier protein 3	2	5.56571	5.61792	4.71602	4.58828	5.74553	6.19811	5.38261	6.91636	7.83701	7.09009	4.99267	6.02492	5.01108	4.95604	4.14788	5.28499	4.66478	5.25999
sp|P18239|ADT2_YEAST	PET9	ADP,ATP carrier protein 2	24	5.65055	5.98628	4.43154	4.48417	7.04996	6.46394	5.87871	5.81066	3.37201	3.2134	6.20245	6.27795	5.47499	5.28797	6.24902	6.17207	5.39152	6.60281
sp|P18409|MDM10_YEAST	MDM10	Mitochondrial distribution and morphology protein 10	3	5.8317	4.82728	4.95465	5.58792	6.66206	5.7525	4.94285	6.1145	6.20515	6.21948	5.51817	5.23455	4.94149	5.75159	5.28416	5.54447	5.35631	5.27116
sp|P18410|SPO7_YEAST	SPO7	Sporulation-specific protein SPO7	1	4.63837	6.06901	4.47139	4.04278	8.3747	5.25359	4.83866	5.3214	4.73137	5.33268	7.38112	7.45513	6.40441	5.14193	3.73969	4.87226	5.69319	6.23832
sp|P18411|FUN14_YEAST	FUN14	Protein FUN14	1	5.80426	4.96831	3.28904	4.67014	7.14091	5.72437	5.00388	5.96004	5.49293	5.32548	5.38737	5.66645	5.08818	5.1621	6.10929	5.33947	6.76408	7.10368
sp|P18412|TEC1_YEAST	TEC1	Ty transcription activator TEC1	3	5.74731	5.83231	5.07901	4.96256	4.81735	5.01788	5.72346	5.66558	6.53393	6.3935	5.43092	5.61848	5.85479	5.60372	5.56309	5.21189	5.46785	5.47636
sp|P18414|ERD2_YEAST	ERD2	ER lumen protein-retaining receptor	4	5.3082	5.44428	4.96345	5.6836	5.0973	5.1736	5.30547	5.60051	5.5961	5.10405	5.60113	5.99612	5.38035	4.65514	5.75684	7.35955	5.85942	6.11486
sp|P18480|SNF5_YEAST	SNF5	SWI/SNF chromatin-remodeling complex subunit SNF5	15	5.56173	5.47664	5.79172	5.84372	4.91371	4.86959	5.70991	5.73328	5.06254	5.29014	5.91915	5.78834	5.7983	5.74505	5.55472	5.44882	5.66409	5.82855
sp|P18494|GLN3_YEAST	GLN3	Nitrogen regulatory protein GLN3	5	5.59535	5.1668	6.19382	5.98675	5.76028	5.6494	5.31129	4.90381	5.66567	5.75144	4.85995	5.85124	5.86832	5.83117	5.58593	5.25869	5.57581	5.18427
sp|P18496|ATP10_YEAST	ATP10	Mitochondrial ATPase complex subunit ATP10	13	5.54008	5.62781	5.13807	5.17992	7.2519	7.19776	5.62108	5.63109	5.00864	5.01037	5.45014	5.51061	5.04247	5.18023	5.53875	5.38021	5.3052	5.38568
sp|P18544|ARGD_YEAST	ARG8	Acetylornithine aminotransferase, mitochondrial	4	5.63231	5.14181	4.98133	5.18043	4.95646	4.73452	6.17358	6.04725	6.43435	6.37592	5.29869	5.19087	5.62827	5.66438	5.27538	5.29271	6.25384	5.7379
sp|P18562|UPP_YEAST	FUR1	Uracil phosphoribosyltransferase	29	5.92938	5.86773	5.38258	5.407	3.73161	3.63152	5.77485	5.85063	5.95861	5.9196	6.02659	6.03207	5.91973	5.81857	5.49472	5.50882	5.88252	5.86348
sp|P18634|ART10_YEAST	ART10	Arrestin-related trafficking adapter 10	6	5.06544	5.34874	5.8066	5.59196	8.827	8.72381	1.42396	1.83487	5.23494	5.47611	5.51909	6.51601	5.68931	5.71192	5.89124	5.80641	5.64989	5.88271
sp|P18759|SEC18_YEAST	SEC18	Vesicular-fusion protein SEC18	30	5.43167	5.72933	5.67938	5.70145	5.50639	5.34932	5.57838	5.78003	5.75934	5.88869	5.44509	5.50597	5.38866	5.5514	5.45897	5.44566	5.33582	5.46445
sp|P18851|GBB_YEAST	STE4	Guanine nucleotide-binding protein subunit beta	12	5.79597	5.68647	5.87716	5.95334	4.31911	3.96365	5.68216	5.65265	6.04378	5.94538	5.56608	5.58325	5.52638	5.59759	5.66519	5.87887	5.63518	5.62778
sp|P18852|GBG_YEAST	STE18	Guanine nucleotide-binding protein subunit gamma	4	5.54662	5.5384	5.51226	5.71695	4.62817	4.55543	5.89171	5.86992	5.95062	6.19574	5.72042	5.6363	5.57157	5.73609	5.71979	5.15523	5.72269	5.3321
sp|P18888|SNF6_YEAST	SNF6	Transcription regulatory protein SNF6	4	6.21703	5.41253	6.144	5.76323	3.51872	3.73445	5.98065	5.33693	5.57337	5.58952	5.6246	5.48314	6.32042	5.90124	5.91054	5.82827	5.81401	5.84734
sp|P18898|PGTB1_YEAST	CDC43	Geranylgeranyl transferase type-1 subunit beta	5	5.31795	6.05573	5.39303	6.17553	4.49341	4.32991	5.48734	5.80911	5.87835	6.48518	5.85168	5.54833	5.21017	5.22853	5.3814	6.30326	5.4958	5.55528
sp|P18899|DDR48_YEAST	DDR48	Stress protein DDR48	19	5.69735	5.54649	6.66903	6.32118	5.09783	2.40413	6.09261	5.78944	5.07504	5.2914	4.84478	4.78278	4.95296	5.9013	6.03734	6.08204	6.62689	6.7874
sp|P18900|COQ1_YEAST	COQ1	Hexaprenyl pyrophosphate synthase, mitochondrial	11	5.77697	5.70488	5.29309	4.62788	4.66698	4.89532	5.80005	6.11261	5.65172	5.57003	6.05392	5.82314	5.36844	5.41769	5.89995	5.70959	5.77536	5.85238
sp|P18961|YPK2_YEAST	YPK2	Serine/threonine-protein kinase YPK2/YKR2	6	5.35732	3.94172	5.07035	5.29985	13.8036	14.2568	4.25848	4.19239	4.40888	4.00985	4.95711	4.329	4.16762	3.95108	4.50924	4.5412	4.54199	4.40353
sp|P18962|DAP2_YEAST	DAP2	Dipeptidyl aminopeptidase B	17	5.55011	5.36251	5.74219	5.6854	4.90617	5.21195	5.45015	5.15034	5.56443	5.57574	5.67923	5.68884	5.79445	5.77588	5.74609	5.55758	5.74562	5.81331
sp|P18963|IRA1_YEAST	IRA1	Inhibitory regulator protein IRA1	17	5.6617	5.78386	5.73448	5.38082	5.33276	4.88687	5.73789	5.56372	5.15737	5.41417	5.66767	5.95142	5.72674	5.52657	5.69298	5.50071	5.59448	5.6858
sp|P19073|CDC42_YEAST	CDC42	Cell division control protein 42	3	5.22966	5.3603	4.77146	5.30162	6.05892	6.36325	4.98887	5.58743	5.40306	5.94628	5.54774	5.94741	5.2913	5.48594	5.6027	5.67095	5.65145	5.79169
sp|P19097|FAS2_YEAST	FAS2	Fatty acid synthase subunit alpha	50	5.83167	5.84264	5.14429	5.15444	6.37091	6.36171	4.77029	4.76709	5.15895	5.21222	5.28438	5.30831	6.02897	5.99105	5.79463	5.58351	5.71494	5.68
sp|P19146|ARF2_YEAST	ARF2	ADP-ribosylation factor 2	3	4.78907	5.00797	6.82219	6.20577	7.49846	9.33537	5.82519	5.29995	4.78591	4.19012	4.33478	3.81433	5.05712	5.22623	5.79236	5.69686	5.06664	5.25166
sp|P19158|IRA2_YEAST	IRA2	Inhibitory regulator protein IRA2	21	5.92748	5.62625	5.624	5.91959	4.63894	4.56363	5.5236	5.53944	5.56886	5.57424	5.42491	5.84056	5.94198	5.58485	5.57585	5.81279	5.80144	5.51159
sp|P19211|IF5A2_YEAST	ANB1	Eukaryotic translation initiation factor 5A-2	3	4.20713	4.35794	7.10567	7.23785	6.40766	6.64874	5.44279	5.9168	7.45135	6.52891	4.18195	4.83796	4.86698	4.56347	5.09478	4.50832	4.75908	5.88261
sp|P19262|ODO2_YEAST	KGD2	Dihydrolipoyllysine-residue succinyltransferase component of 2-oxoglutarate dehydrogenase complex, mitochondrial	18	5.65724	5.72254	4.5049	4.50615	7.71485	7.61347	5.88956	6.04922	3.62732	3.60568	6.5963	6.5134	4.58339	4.46676	5.81943	5.85857	5.59407	5.67712
sp|P19263|MED14_YEAST	RGR1	Mediator of RNA polymerase II transcription subunit 14	15	5.41349	5.44172	5.42869	5.27045	6.15357	6.0128	5.45508	5.43313	5.41274	5.21104	5.71352	5.71477	5.48624	5.5082	5.70459	5.45579	5.46752	5.71664
sp|P19358|METK2_YEAST	SAM2	S-adenosylmethionine synthase 2	11	5.51381	5.16977	5.95999	6.03526	7.00874	7.43811	4.90209	4.49883	6.63219	6.44315	4.57763	4.55032	5.38525	5.28518	5.25529	5.1392	5.32391	4.88129
sp|P19414|ACON_YEAST	ACO1	Aconitate hydratase, mitochondrial	49	5.54779	5.66233	5.24437	5.37674	5.74658	5.55127	5.51901	5.56769	3.57761	3.37954	7.15715	7.12087	4.95522	4.98641	6.43081	6.19702	6.01254	5.96704
sp|P19454|CSK22_YEAST	CKA2	Casein kinase II subunit alpha'	16	5.74957	5.30015	5.96188	6.24834	4.87053	5.12931	5.79319	5.76128	6.16121	5.714	5.10308	5.16786	5.59778	5.58125	5.54687	5.56532	5.55958	5.1888
sp|P19516|COX11_YEAST	COX11	Cytochrome c oxidase assembly protein COX11, mitochondrial	4	5.62371	5.27313	5.35292	5.51983	4.61792	4.36805	5.67823	5.53542	5.75002	5.9572	6.08452	5.97732	5.85783	5.63599	5.77478	5.84989	5.63895	5.50429
sp|P19524|MYO2_YEAST	MYO2	Myosin-2	43	5.56383	5.56626	5.49875	5.46878	5.17569	4.91666	5.32403	5.50375	5.85591	5.98252	5.65914	5.62521	5.68674	5.77606	5.68985	5.55477	5.53737	5.6147
sp|P19541|RDS2_YEAST	RDS2	Regulator of drug sensitivity 2	2	6.40484	5.51873	5.88885	6.48533	4.35743	4.234	6.37869	5.69625	5.67832	5.07343	6.13511	5.79416	5.29047	5.3227	5.94787	5.46933	5.4	4.92449
sp|P19658|EXO70_YEAST	EXO70	Exocyst complex component EXO70	15	5.39274	5.3454	5.63118	5.43377	6.31966	5.86898	5.31733	5.30911	5.48874	5.52227	5.51103	5.59392	5.59615	5.41637	5.50361	5.39268	5.71638	5.64069
sp|P19659|MED15_YEAST	GAL11	Mediator of RNA polymerase II transcription subunit 15	14	5.47437	5.40638	5.7134	5.6618	5.35798	5.63092	5.42418	5.24835	5.48276	5.46705	5.60583	5.40147	5.56654	5.81195	5.89195	5.73332	5.71149	5.41026
sp|P19735|PRP6_YEAST	PRP6	Pre-mRNA-splicing factor 6	13	5.51397	5.45743	5.20423	5.20643	5.42876	4.94086	5.11836	5.22902	6.43776	5.49696	5.72793	5.86455	7.08609	5.68974	5.37635	5.39136	5.48983	5.34037
sp|P19736|PRP9_YEAST	PRP9	Pre-mRNA-splicing factor PRP9	10	5.49934	5.13647	5.77801	5.63547	7.05494	6.86234	5.53517	5.19695	5.48823	5.34763	5.17999	5.04991	5.31874	5.36537	5.25894	5.37643	5.61574	5.30033
sp|P19807|HNM1_YEAST	HNM1	Choline transport protein	2	5.37532	6.63831	4.82175	6.90939	4.45975	3.81579	5.482	5.78023	5.51127	6.46388	5.3363	5.40543	5.49626	6.0683	5.74735	5.48384	5.50414	5.70069
sp|P19812|UBR1_YEAST	UBR1	E3 ubiquitin-protein ligase UBR1	20	5.35767	5.38199	6.05352	5.88373	5.60333	5.3607	5.19773	5.31429	6.25241	5.63929	5.48988	5.40108	5.66608	5.44219	5.62019	5.52866	5.46177	5.34549
sp|P19880|AP1_YEAST	YAP1	AP-1-like transcription factor YAP1	20	5.53677	5.42686	6.49056	6.26554	6.38275	6.49088	5.03885	4.64401	5.84237	5.57396	4.88814	5.24877	5.55173	5.2638	5.5592	5.40492	5.28584	5.10506
sp|P19881|PNPP_YEAST	PHO13	4-nitrophenylphosphatase	20	5.64703	5.04235	5.4687	5.46652	7.94897	7.83251	5.57358	5.36332	5.49422	5.25864	4.98023	4.96497	5.35254	5.16109	5.18425	5.3406	5.00572	4.91477
sp|P19882|HSP60_YEAST	HSP60	Heat shock protein 60, mitochondrial	44	5.1353	5.1592	5.27068	5.26714	6.34631	6.05657	5.82345	5.88282	6.16312	6.39746	5.7343	5.63368	5.15325	5.03334	5.32063	5.30709	5.18947	5.12619
sp|P19955|RT31_YEAST	YMR31	37S ribosomal protein YMR-31, mitochondrial	5	6.14368	6.26793	5.17512	4.4885	6.07892	7.41347	6.95037	6.5896	3.23186	3.00719	5.65684	5.23221	4.86786	5.01924	6.41617	6.37859	5.31357	5.76887
sp|P19956|RM44_YEAST	MRPL44	54S ribosomal protein L44, mitochondrial	3	6.20975	5.56717	6.06806	7.31331	4.14962	3.85892	6.00181	5.38188	4.05804	4.21728	5.20484	6.43103	6.0702	5.97265	5.36147	6.22248	6.25913	5.65234
sp|P20049|TYR1_YEAST	TYR1	Prephenate dehydrogenase [NADP	13	5.65114	5.52171	5.01603	5.20548	6.51257	6.06047	5.58524	5.61521	5.46736	5.63902	5.51513	5.81342	5.77996	5.53719	5.43934	5.4222	5.15827	5.06027
sp|P20051|PYRC_YEAST	URA4	Dihydroorotase	19	5.56963	5.7995	4.89629	5.12988	3.87429	3.74663	5.52261	5.7056	6.7338	6.7201	5.69325	5.64602	5.8401	6.00763	5.66086	5.59741	5.62146	6.23494
sp|P20052|PHO80_YEAST	PHO80	PHO85 cyclin PHO80	1	6.84071	5.37515	5.11204	6.62902	6.94413	7.03528	5.02236	5.04445	4.45741	3.74777	5.58171	6.57857	5.60005	4.20935	4.58765	5.63047	5.15222	6.45165
sp|P20053|PRP4_YEAST	PRP4	U4/U6 small nuclear ribonucleoprotein PRP4	6	5.1275	5.81848	6.11647	5.71148	5.71237	5.10578	5.53813	5.45466	5.78832	5.80763	5.2724	5.12268	5.9455	5.3233	5.35911	5.69143	5.86599	5.23876
sp|P20081|FKBP_YEAST	FPR1	FK506-binding protein 1	18	5.80994	5.63781	5.87383	5.66768	3.42172	4.3817	5.987	5.9098	5.7764	5.52657	5.57665	5.89366	5.9025	5.54974	5.76015	6.14411	5.62408	5.55666
sp|P20084|RM33_YEAST	MRPL33	54S ribosomal protein L33, mitochondrial	3	5.48571	6.45114	5.1279	4.92447	4.4143	4.60918	5.80455	6.29857	4.58221	3.90493	5.7646	6.59007	5.52842	5.90899	5.98734	6.45049	6.05913	6.10801
sp|P20095|PRP2_YEAST	PRP2	Pre-mRNA-splicing factor ATP-dependent RNA helicase-like protein PRP2	14	5.44353	5.6552	5.86382	5.78319	5.06099	4.84307	5.1664	5.23036	5.69484	5.55687	5.81413	5.69742	5.74689	5.75508	5.84741	5.55834	5.75581	5.52665
sp|P20107|ZRC1_YEAST	ZRC1	Zinc/cadmium resistance protein	8	6.2627	6.07972	6.27724	6.20217	4.38859	4.42248	5.66543	5.67643	6.49137	5.21257	4.9605	5.08944	5.81437	5.47643	5.79487	5.91039	5.05173	5.22358
sp|P20133|PGTB2_YEAST	BET2	Geranylgeranyl transferase type-2 subunit beta	7	5.60106	5.15454	5.62868	5.59419	5.65744	5.30499	5.51696	5.5495	5.96578	5.59282	5.50196	5.65846	5.54959	5.35231	5.97191	5.46231	5.28412	5.65337
sp|P20134|SFL1_YEAST	SFL1	Flocculation suppression protein	7	6.77394	5.5403	5.99698	6.33379	4.1729	3.87262	6.27075	5.70304	4.82989	4.89711	5.65853	5.70989	6.00091	5.84975	5.63603	5.40434	5.52004	5.82919
sp|P20424|SRP54_YEAST	SRP54	Signal recognition particle subunit SRP54	19	5.82075	5.5879	5.77286	5.75522	4.40449	4.69913	5.84235	5.85535	5.73848	5.97793	5.56294	5.48756	5.49508	5.43342	5.80567	5.45045	5.70084	5.60957
sp|P20433|RPB4_YEAST	RPB4	DNA-directed RNA polymerase II subunit RPB4	11	5.2169	5.28582	5.71981	6.06018	5.06342	5.41467	5.58624	5.33124	6.28359	6.49869	5.3207	5.02915	5.57488	5.67081	5.55034	5.35759	5.58029	5.45569
sp|P20434|RPAB1_YEAST	RPB5	DNA-directed RNA polymerases I, II, and III subunit RPABC1	6	6.17241	5.61545	5.79707	5.73786	4.70984	4.87183	6.09758	5.78086	5.67544	5.74783	5.12497	5.33729	5.68943	5.71793	5.59598	5.4611	5.58415	5.28297
sp|P20435|RPAB2_YEAST	RPO26	DNA-directed RNA polymerases I, II, and III subunit RPABC2	4	5.33989	5.81272	5.52355	5.16001	4.61563	4.58786	5.86613	5.44881	6.2744	6.13314	4.62527	4.86576	6.39141	5.16089	5.29766	6.46927	6.21239	6.21519
sp|P20436|RPAB3_YEAST	RPB8	DNA-directed RNA polymerases I, II, and III subunit RPABC3	9	6.21043	5.83674	5.38693	5.50426	3.69152	4.16857	5.96631	5.79864	5.71469	6.01283	5.87008	6.07738	5.69279	5.81316	5.60396	5.67098	5.58541	5.39532
sp|P20438|CG12_YEAST	CLN2	G1/S-specific cyclin CLN2	1	5.34407	5.82326	4.77653	6.42184	4.24438	3.46069	6.35697	5.34366	5.50715	6.43767	5.91287	6.42761	6.0282	5.45823	6.51929	4.55127	5.63955	5.74676
sp|P20447|DBP3_YEAST	DBP3	ATP-dependent RNA helicase DBP3	30	6.02814	5.94957	5.56598	5.70191	3.98974	3.96499	5.67505	5.66387	6.09074	5.9732	5.58568	5.48816	5.84519	5.81599	5.72318	5.59048	5.6732	5.67493
sp|P20448|DBP4_YEAST	HCA4	ATP-dependent RNA helicase HCA4	28	5.92501	6.14823	5.45759	5.40651	4.29843	4.15719	5.38604	5.59039	6.06295	5.88732	5.50529	5.55459	5.84733	5.89338	5.68127	5.83889	5.722	5.63759
sp|P20449|DBP5_YEAST	DBP5	ATP-dependent RNA helicase DBP5	39	5.65585	5.58239	5.91251	6.08321	4.46454	4.67951	5.6548	5.61802	6.03859	6.16227	5.20187	5.43056	5.7828	5.7446	5.49935	5.56301	5.44154	5.48457
sp|P20457|PRI2_YEAST	PRI2	DNA primase large subunit	11	5.21801	5.35539	5.64412	5.69452	5.74719	5.39463	5.41675	5.55787	5.76491	5.50569	5.73957	5.737	5.28938	5.53762	5.65406	5.39727	5.69497	5.65105
sp|P20459|IF2A_YEAST	SUI2	Eukaryotic translation initiation factor 2 subunit alpha	29	5.66853	5.71499	5.38522	5.52991	4.34276	4.14518	5.51115	5.7862	6.17919	6.26597	5.72902	5.63556	5.73316	5.68101	5.76338	5.66965	5.58458	5.67452
sp|P20484|MAK11_YEAST	MAK11	Protein MAK11	12	5.99875	6.08459	5.02575	5.50757	5.67985	5.08629	5.50062	5.93094	5.8412	5.99528	5.61216	5.62319	5.60021	5.81813	5.38288	5.3995	4.9023	5.01079
sp|P20485|KICH_YEAST	CKI1	Choline kinase	20	5.20724	5.1397	5.55951	5.50304	8.42232	8.30121	4.92075	4.85888	5.02292	5.21866	4.86573	4.93064	5.27735	5.33402	5.27203	5.28705	5.35172	5.52723
sp|P20486|CKS1_YEAST	CKS1	Cyclin-dependent kinases regulatory subunit	5	5.65392	5.70991	5.46378	5.58064	5.07095	5.19314	5.84142	6.31778	6.40643	5.87432	4.62686	5.44413	5.55881	4.87133	5.69777	5.67104	5.414	5.60376
sp|P20604|PP11_YEAST	SIT4	Serine/threonine-protein phosphatase PP1-1	16	5.37926	5.46241	5.59627	5.6158	6.24875	5.93504	5.37471	5.29968	5.24623	5.64994	5.73577	5.68931	5.2549	5.17158	5.58368	5.70942	5.54465	5.50258
sp|P20606|SAR1_YEAST	SAR1	Small COPII coat GTPase SAR1	30	5.67718	5.49926	5.65028	5.72622	4.19674	4.9003	5.38571	5.44421	6.01127	6.0929	5.36269	5.49779	5.67501	5.63559	5.81351	5.80917	5.81819	5.80398
sp|P20676|NUP1_YEAST	NUP1	Nucleoporin NUP1	32	5.56559	5.74899	5.68519	5.87894	4.77553	4.71887	5.90128	5.53501	5.50504	5.58111	5.71007	5.51748	5.63786	5.73	5.6579	5.56053	5.77395	5.51668
sp|P20795|VPS33_YEAST	VPS33	Vacuolar protein sorting-associated protein 33	8	5.3961	5.34649	5.58285	5.53638	6.22206	6.05658	5.38504	5.31865	5.54998	5.41158	5.80377	5.48501	5.61986	5.23359	5.55868	5.36749	5.53971	5.58617
sp|P20840|SAG1_YEAST	SAG1	Alpha-agglutinin	11	5.27217	5.50926	6.22127	6.3633	5.87636	5.24043	5.30937	5.28985	6.79663	6.74193	4.01783	4.0163	5.06603	5.27505	5.84565	5.95132	5.63099	5.57627
sp|P20967|ODO1_YEAST	KGD1	2-oxoglutarate dehydrogenase, mitochondrial	43	5.55247	5.68335	4.14989	3.99669	9.95348	10.0994	5.72087	5.76522	3.05435	3.12138	6.04054	6.03888	4.66251	4.6484	5.612	5.57514	5.16113	5.16435
sp|P21147|ACO1_YEAST	OLE1	Acyl-CoA desaturase 1	24	6.1223	6.47202	5.30572	5.19591	4.01696	3.66713	4.18856	4.28265	5.61617	5.4151	6.53796	6.47848	6.12175	6.19822	6.26544	6.16139	5.90036	6.05391
sp|P21182|DCAM_YEAST	SPE2	S-adenosylmethionine decarboxylase proenzyme	13	6.14221	5.77038	5.49542	5.61737	3.68537	3.80846	5.79856	5.7142	6.03536	5.84519	5.67248	5.51248	5.77477	5.76158	5.72739	5.63677	5.55785	6.44415
sp|P21192|ACE2_YEAST	ACE2	Metallothionein expression activator	12	4.87033	5.03707	5.5607	5.70515	6.90786	6.85087	5.57077	5.07721	5.36662	5.30256	5.7641	6.22869	5.82934	5.66655	4.84035	5.13317	5.0982	5.19044
sp|P21242|PSA7_YEAST	PRE10	Probable proteasome subunit alpha type-7	23	5.4321	5.35166	6.10934	6.08517	6.41213	6.48952	5.05989	4.97003	5.43169	5.39726	5.18799	5.37836	5.6757	5.54495	5.28053	5.47145	5.27729	5.44495
sp|P21243|PSA1_YEAST	SCL1	Proteasome subunit alpha type-1	21	5.28222	5.42737	5.8529	6.25053	6.26618	6.4736	5.06262	5.17552	5.53206	5.68467	5.31837	5.20307	5.44949	5.25696	5.45077	5.36476	5.38807	5.56082
sp|P21264|PUR6_YEAST	ADE2	Phosphoribosylaminoimidazole carboxylase	33	5.41834	5.52968	5.25046	5.23049	5.90654	5.90001	5.47655	5.41815	5.25713	5.16784	5.69219	5.55728	5.59901	5.53769	5.73708	5.84398	5.84415	5.63345
sp|P21268|FAR1_YEAST	FAR1	Cyclin-dependent kinase inhibitor FAR1	3	5.99256	5.62444	5.30369	5.43581	4.55002	4.77537	4.58553	5.44005	6.44225	5.2496	5.67889	4.98905	5.77262	5.69432	5.88583	6.31236	6.42443	5.84318
sp|P21304|PWP1_YEAST	PWP1	Periodic tryptophan protein 1	28	5.62624	5.66451	5.22006	5.16641	6.43412	6.28322	5.57226	5.44562	5.75295	5.78065	5.61136	5.24402	5.44842	5.41376	5.32805	5.5096	5.35852	5.14022
sp|P21306|ATP5E_YEAST	ATP15	ATP synthase subunit epsilon, mitochondrial	8	6.14689	6.16268	5.03542	4.78126	6.00097	6.16405	6.67456	6.28895	2.93104	2.89033	6.37653	6.37523	5.56152	5.30569	6.10703	6.17755	5.43397	5.58633
sp|P21339|MSB1_YEAST	MSB1	Morphogenesis-related protein MSB1	25	6.06274	5.8888	5.65316	5.77892	4.71516	4.93357	5.37042	5.2803	5.7493	5.65338	5.59609	5.42519	5.9135	5.79808	5.50727	5.54373	5.58701	5.54338
sp|P21372|PRP5_YEAST	PRP5	Pre-mRNA-processing ATP-dependent RNA helicase PRP5	9	5.49444	5.85113	4.85593	4.86237	5.87621	5.4787	5.66751	5.91726	4.78144	4.99849	6.37931	6.34376	5.27229	5.5945	5.71715	5.52664	5.82101	5.56186
sp|P21373|UTR1_YEAST	UTR1	NAD	7	5.18489	5.03115	6.08726	6.19981	6.49337	6.60326	5.53451	4.85164	5.9407	5.59096	4.85493	4.88741	5.50305	5.19596	5.51225	5.39948	5.54993	5.57941
sp|P21374|ISY1_YEAST	ISY1	Pre-mRNA-splicing factor ISY1	5	5.47679	5.27218	5.8536	5.91901	5.69933	5.62363	5.19842	5.22909	5.66994	5.5598	5.44897	5.33378	5.51932	5.70188	5.53262	5.46774	5.78207	5.71183
sp|P21375|OSM1_YEAST	OSM1	Fumarate reductase 2	25	5.30127	5.4374	5.81984	5.92887	5.81112	5.77685	5.50878	5.3435	5.7801	5.6627	5.37669	5.06431	5.48589	5.46557	5.62151	5.54686	5.51344	5.55529
sp|P21524|RIR1_YEAST	RNR1	Ribonucleoside-diphosphate reductase large chain 1	28	5.9166	5.94296	5.48396	5.6574	5.22666	5.19244	5.21705	5.4044	5.22622	5.20231	5.54002	5.66273	5.78522	5.85841	5.74665	5.68798	5.69235	5.55665
sp|P21538|REB1_YEAST	REB1	DNA-binding protein REB1	21	5.55596	5.62725	5.88672	5.84394	4.84304	4.60559	5.4165	5.2354	5.88268	5.90795	5.55941	5.42964	5.78197	5.68496	5.81146	5.42198	5.83873	5.66681
sp|P21560|CBP3_YEAST	CBP3	Protein CBP3, mitochondrial	11	5.39695	5.12638	5.77402	6.09314	5.0737	4.96585	5.7782	5.88038	5.57055	5.66492	5.67369	5.67526	5.24808	5.46851	5.7473	5.76661	5.61725	5.47923
sp|P21576|VPS1_YEAST	VPS1	Vacuolar protein sorting-associated protein 1	47	5.48512	5.44326	5.28199	5.55165	6.02839	5.85991	5.59527	5.71384	5.56496	5.66029	5.50971	5.53064	5.44202	5.51052	5.37599	5.45357	5.53841	5.45449
sp|P21592|COX10_YEAST	COX10	Protoheme IX farnesyltransferase, mitochondrial	1	5.2629	6.72195	4.79747	4.74732	3.85896	5.65436	7.28865	7.21474	6.03952	3.39795	5.09382	5.83531	5.2968	5.74304	6.67469	5.84254	4.811	5.71898
sp|P21657|DAL81_YEAST	DAL81	Transcriptional activator protein DAL81	9	5.27857	5.22886	5.55874	5.09145	7.17337	7.29335	5.56134	4.89344	5.39227	5.40343	5.8224	5.37248	4.94032	5.19195	5.40018	5.53849	5.47304	5.38628
sp|P21705|DAL82_YEAST	DAL82	Protein DAL82	2	5.33156	5.44965	5.75406	5.81	5.14785	5.49322	6.07268	5.70328	5.66173	5.24345	5.72833	5.50884	5.44688	5.70299	5.94955	4.68791	5.61689	5.69114
sp|P21734|UBC1_YEAST	UBC1	Ubiquitin-conjugating enzyme E2 1	13	5.28218	4.91859	5.93688	5.89147	8.15172	9.0736	4.89857	4.58291	5.72601	5.29293	4.86407	4.70439	5.1762	5.19271	5.17434	5.16685	5.06816	4.89843
sp|P21771|RT28_YEAST	MRPS28	37S ribosomal protein S28, mitochondrial	10	6.16103	6.06277	4.95491	4.97924	7.1745	6.58797	6.03588	5.98738	3.62193	3.87434	5.86146	5.7293	5.70048	5.81775	5.14816	5.1676	5.50622	5.62908
sp|P21801|SDHB_YEAST	SDH2	Succinate dehydrogenase [ubiquinone] iron-sulfur subunit, mitochondrial	12	6.6486	6.582	4.34893	4.26869	6.58459	6.43183	6.71446	6.82565	2.22084	1.94213	7.3323	6.97974	4.49315	4.26203	6.38814	6.43236	5.84973	5.69481
sp|P21825|SEC62_YEAST	SEC62	Translocation protein SEC62	16	5.3125	5.99661	5.23613	5.08916	5.12881	4.76986	5.52545	5.72936	5.63109	6.04154	5.90955	5.87789	5.63548	5.60268	5.39579	5.87371	5.54659	5.6978
sp|P21827|RCC1_YEAST	SRM1	Guanine nucleotide exchange factor SRM1	13	5.40069	5.42904	5.63184	5.88651	4.59673	4.52794	5.51465	5.58657	5.96635	6.13781	5.9096	5.57016	5.63958	5.57522	5.39428	5.77191	5.76027	5.70086
sp|P21951|DPOE_YEAST	POL2	DNA polymerase epsilon catalytic subunit A	28	5.45087	5.7685	5.38204	5.30473	5.10551	4.8436	5.27291	5.28563	5.83047	5.63546	6.08321	5.91132	5.85802	5.86621	5.59561	5.34605	5.73783	5.72202
sp|P21954|IDHP_YEAST	IDP1	Isocitrate dehydrogenase [NADP], mitochondrial	26	5.32207	4.93385	4.73624	4.64338	9.6233	10.5349	4.98782	4.92603	4.80003	4.82681	5.19031	5.12248	5.16359	5.22209	5.05246	5.01991	4.91427	4.98046
sp|P21957|OPI1_YEAST	OPI1	Transcriptional repressor OPI1	3	5.27553	5.45604	5.64827	5.32134	5.60266	5.25997	5.69689	5.82932	5.50614	5.42081	6.12134	6.17195	5.37524	5.5619	5.48579	5.47903	5.55251	5.23525
sp|P21965|MCK1_YEAST	MCK1	Protein kinase MCK1	24	5.74043	5.6977	5.63163	5.62743	5.01434	5.01488	5.35993	5.54763	5.46685	5.74215	5.60011	5.52347	5.76378	5.54872	5.71242	5.69876	5.6059	5.70387
sp|P22007|FNTB_YEAST	RAM1	Protein farnesyltransferase subunit beta	5	5.33767	5.17074	5.47614	5.60367	7.00029	6.95483	5.00156	4.9586	5.83792	5.46075	5.31337	5.46218	5.36896	5.41858	5.35751	5.40945	5.37793	5.48986
sp|P22023|KRE5_YEAST	KRE5	Killer toxin-resistance protein 5	22	5.39771	5.50015	5.48543	5.67165	5.72914	5.24623	5.26451	5.48278	5.69743	5.52691	5.7079	5.80487	5.76393	5.60359	5.4969	5.58113	5.54417	5.49559
sp|P22035|BAS1_YEAST	BAS1	Myb-like DNA-binding protein BAS1	10	5.5182	5.67375	5.31572	5.67372	5.05444	5.03915	5.55442	5.69045	5.54933	5.67776	5.87603	5.72663	5.70509	5.97391	5.55138	5.28607	5.56295	5.57097
sp|P22082|SNF2_YEAST	SNF2	Transcription regulatory protein SNF2	22	5.60638	5.47971	5.1753	5.6073	4.94618	4.8499	5.64133	5.8388	5.41763	5.4583	5.99594	5.94465	5.9202	5.87089	5.62376	5.45941	5.5065	5.65782
sp|P22108|APA2_YEAST	APA2	Diadenosine 5',5'''-P1,P4-tetraphosphate phosphorylase 2	7	5.18226	4.96155	5.25107	5.10361	8.87227	10.0065	5.29072	5.45886	4.81577	4.71132	4.63012	4.93006	4.95773	4.95918	5.21096	4.95199	5.39748	5.30857
sp|P22133|MDHC_YEAST	MDH2	Malate dehydrogenase, cytoplasmic	5	5.75107	5.89208	4.7027	4.80796	5.02178	5.03835	5.52038	5.24675	5.79627	5.82585	6.51975	6.20265	5.35438	5.12326	5.79615	5.82044	5.96128	5.61891
sp|P22134|MAG_YEAST	MAG1	DNA-3-methyladenine glycosylase	7	4.67529	5.11672	6.72498	6.11438	8.40739	8.22459	4.43688	4.16307	5.42578	5.4807	5.23946	5.33769	5.12917	4.97417	5.16348	5.35208	4.99375	5.04043
sp|P22135|ATP12_YEAST	ATP12	Protein ATP12, mitochondrial	7	5.61165	5.34776	5.50531	4.98896	5.84718	4.95727	6.04824	5.83515	5.38415	5.97325	5.39296	5.48863	5.56502	5.63079	5.69903	5.94588	5.40477	5.374
sp|P22136|AEP2_YEAST	AEP2	ATPase expression protein 2, mitochondrial	12	5.55838	5.72922	5.00257	4.80686	6.04739	5.50011	5.67955	6.05275	4.2891	4.62365	5.99384	6.18245	5.91825	5.81197	5.6097	5.69126	5.80261	5.70035
sp|P22137|CLH_YEAST	CHC1	Clathrin heavy chain	38	5.3098	5.35646	5.68421	5.78062	4.79725	4.61615	5.79783	5.82541	5.65439	5.72811	5.62616	5.68255	5.5734	5.55574	5.76013	5.7886	5.77076	5.69244
sp|P22138|RPA2_YEAST	RPA135	DNA-directed RNA polymerase I subunit RPA135	45	6.11183	5.89279	5.72719	5.92874	4.08443	3.90951	5.84639	5.79728	6.0164	5.70527	5.50316	5.45615	5.82294	5.8393	5.6753	5.74858	5.54326	5.39149
sp|P22139|RPAB5_YEAST	RPB10	DNA-directed RNA polymerases I, II, and III subunit RPABC5	7	5.52133	6.1218	5.39919	5.13056	4.65095	4.54027	5.33688	5.88877	5.84063	5.97951	6.13985	5.86304	5.47265	5.76375	5.62812	5.75336	5.46112	5.5082
sp|P22140|EPT1_YEAST	EPT1	Choline/ethanolaminephosphotransferase 1	1	4.54467	6.37504	5.38855	5.30779	6.30349	5.33105	5.16012	6.11509	4.95842	4.9237	4.36075	5.89618	6.23579	6.16334	5.92927	6.27917	4.43026	6.29733
sp|P22141|PSB4_YEAST	PRE1	Proteasome subunit beta type-4	10	5.27916	5.03662	6.10655	5.84072	6.86307	7.10438	5.23699	4.74225	5.77684	5.55003	5.34751	5.45178	5.53377	5.25714	5.29676	5.02589	5.39561	5.15494
sp|P22146|GAS1_YEAST	GAS1	1,3-beta-glucanosyltransferase GAS1	32	6.03497	5.77059	5.53442	5.64075	4.66439	4.68598	5.87317	5.92647	5.22352	5.22973	5.72395	5.75542	5.9199	5.95653	5.62281	5.49437	5.52506	5.41796
sp|P22147|XRN1_YEAST	XRN1	5'-3' exoribonuclease 1	44	5.29775	5.47373	5.76728	5.80635	5.36971	5.19902	5.06263	5.14572	6.01847	6.09458	5.71791	5.71046	5.572	5.55833	5.51804	5.53718	5.65939	5.49145
sp|P22148|MSN1_YEAST	MSN1	Protein MSN1	3	5.65006	6.0695	6.05252	6.10921	5.38682	5.19071	5.69911	5.35467	5.2347	5.79809	5.54822	5.12919	4.70842	5.88852	6.23608	5.38343	5.96859	4.59215
sp|P22149|AFT1_YEAST	AFT1	Iron-regulated transcriptional activator AFT1	6	5.65917	5.59303	6.53062	6.59254	2.97918	3.56539	5.33515	5.25214	5.46913	6.30827	5.94292	5.72427	5.70421	5.67733	6.07506	5.57765	6.10957	5.90437
sp|P22202|HSP74_YEAST	SSA4	Heat shock protein SSA4	18	6.03074	5.66134	4.31335	4.16824	4.12695	4.60592	10.1011	9.0795	3.81782	3.67161	5.71437	5.2199	5.74902	5.59797	5.76742	5.55407	5.39418	5.42646
sp|P22203|VATE_YEAST	VMA4	V-type proton ATPase subunit E	40	5.52802	5.66523	5.31236	5.34847	4.81299	4.91013	5.2574	5.44996	6.13282	6.2283	5.40876	5.50833	5.95935	6.45698	5.40986	5.40279	5.58952	5.61872
sp|P22204|DBF2_YEAST	DBF2	Cell cycle protein kinase DBF2	4	5.10713	5.05443	5.40016	4.96114	7.77194	7.00458	5.60053	5.98352	6.15467	5.84715	5.7705	5.28839	4.96889	4.79235	4.87973	5.31927	5.24886	4.84676
sp|P22209|KIN3_YEAST	KIN3	Serine/threonine-protein kinase KIN3	10	5.49992	5.1833	5.11432	4.95477	7.38459	7.19369	5.84971	5.97971	4.82443	4.74415	5.3978	5.60883	5.45208	5.29531	5.31172	5.37209	5.48057	5.35302
sp|P22211|NPR1_YEAST	NPR1	Nitrogen permease reactivator protein	9	5.79494	5.4532	6.5076	6.53892	2.90132	2.88319	5.24606	5.46693	5.61103	5.98611	5.87765	6.05433	6.0053	5.88847	5.60554	6.17881	6.07243	5.92817
sp|P22213|SLY1_YEAST	SLY1	Protein SLY1	26	5.51336	5.2906	5.14766	5.07003	6.95201	7.49614	5.4895	5.39277	5.25573	5.29249	5.24577	5.49562	5.56264	5.3903	5.38337	5.29222	5.28314	5.44666
sp|P22214|SEC22_YEAST	SEC22	Protein transport protein SEC22	6	5.29188	5.01496	5.64221	5.25426	7.49672	7.88032	4.97728	5.3794	5.16906	5.25166	5.1332	5.25652	5.40816	5.30806	5.52958	5.39318	5.22472	5.38883
sp|P22215|SLY41_YEAST	SLY41	Uncharacterized transporter SLY41	3	5.72042	5.94288	5.32441	6.33476	3.20958	2.65319	5.33872	5.74304	6.31726	6.14404	6.19755	5.9592	5.35204	6.4116	5.84045	6.0274	5.58907	5.8944
sp|P22216|RAD53_YEAST	RAD53	Serine/threonine-protein kinase RAD53	9	5.74879	5.79651	5.81287	5.52844	5.16246	4.76657	5.32668	5.59158	5.41422	5.3571	5.76695	5.92116	5.73773	5.48732	5.42346	5.75573	5.54845	5.85399
sp|P22217|TRX1_YEAST	TRX1	Thioredoxin-1	14	6.0334	5.56655	6.83131	5.70022	2.35973	5.24028	5.37316	5.08905	5.7332	6.05557	5.32881	5.14226	6.08903	6.02589	6.10386	5.33812	5.8922	6.09737
sp|P22219|VPS15_YEAST	VPS15	Serine/threonine-protein kinase VPS15	9	5.26717	5.79601	5.67812	5.41177	5.56198	5.23077	5.43766	5.38083	5.76747	5.63851	5.81839	5.72615	5.87837	5.29571	5.70541	5.3757	5.61762	5.41236
sp|P22224|SEC15_YEAST	SEC15	Exocyst complex component SEC15	9	5.52983	5.60045	5.17428	5.83964	5.71319	4.78133	5.434	5.47648	5.55361	6.04488	5.93976	5.6482	5.24914	5.66589	5.56258	5.41743	5.83056	5.53875
sp|P22276|RPC2_YEAST	RET1	DNA-directed RNA polymerase III subunit RPC2	26	5.60552	5.61814	5.44555	5.36509	5.29207	4.95636	5.37068	5.43631	5.80492	5.76823	5.85473	5.67863	5.59572	5.67134	5.67381	5.64636	5.69223	5.52431
sp|P22336|RFA1_YEAST	RFA1	Replication factor A protein 1	33	5.48277	5.34578	5.82154	5.93818	6.3541	6.09521	5.29769	5.18178	5.58851	5.67522	5.34858	5.27445	5.62837	5.37082	5.36133	5.40092	5.36217	5.47257
sp|P22353|RM08_YEAST	MRPL8	54S ribosomal protein L8, mitochondrial	6	6.26869	6.52234	5.1246	5.25568	5.40885	5.63094	6.19961	6.39933	3.89318	3.95534	5.93516	5.86331	5.55635	5.2676	5.74979	5.55879	5.59915	5.81131
sp|P22354|RM20_YEAST	MRPL20	54S ribosomal protein L20, mitochondrial	3	5.70322	5.79079	5.14553	5.09708	6.45961	7.08909	6.65867	6.27882	2.66578	2.96916	5.92244	5.9565	5.88773	6.17941	5.60125	5.53331	5.55821	5.5034
sp|P22434|PDE1_YEAST	PDE1	3',5'-cyclic-nucleotide phosphodiesterase 1	13	5.60752	5.36951	6.24726	6.30674	4.53175	5.19708	6.011	5.80369	5.20616	4.72634	5.5069	5.12576	5.66318	5.48618	5.91459	5.84003	5.79406	5.66224
sp|P22438|SYMM_YEAST	MSM1	Methionine--tRNA ligase, mitochondrial	8	5.24192	5.97597	5.34417	5.6316	5.185	5.00647	5.82557	5.77065	5.69192	5.63633	5.7805	5.54084	5.47008	5.65862	5.51552	5.57457	5.64022	5.51004
sp|P22470|SAN1_YEAST	SAN1	Protein SAN1	9	5.24218	5.22259	5.82345	5.88513	6.67756	6.95975	5.19919	5.02482	5.54552	5.90854	5.41305	5.49484	5.58742	5.2581	4.91798	5.17364	5.37108	5.29517
sp|P22515|UBA1_YEAST	UBA1	Ubiquitin-activating enzyme E1 1	44	5.41645	5.2582	6.30844	6.20615	4.73885	4.96734	5.11395	5.03267	6.08227	6.15856	5.4565	5.43888	5.8303	5.72208	5.60655	5.57644	5.54405	5.54233
sp|P22516|CHL1_YEAST	CHL1	ATP-dependent DNA helicase CHL1	3	5.28965	5.80706	5.04453	5.25302	5.30952	4.90918	5.28519	5.29912	5.61158	5.41018	6.75866	6.38934	5.9463	5.95451	5.56318	5.48119	5.53611	5.15168
sp|P22517|KCC2_YEAST	CMK2	Calcium/calmodulin-dependent protein kinase II	22	5.21028	5.06073	5.63272	5.66885	6.91171	6.59809	5.97861	6.01371	5.22091	5.13105	5.50156	5.45493	5.25017	4.98886	5.33145	5.35111	5.41435	5.28092
sp|P22543|VPS34_YEAST	VPS34	Phosphatidylinositol 3-kinase VPS34	13	5.59023	5.70881	5.35078	5.10517	5.4889	5.04473	5.28641	5.63585	5.95237	5.95938	5.70629	5.82447	5.55807	5.54655	5.42084	5.36916	5.73138	5.72061
sp|P22579|SIN3_YEAST	SIN3	Transcriptional regulatory protein SIN3	32	5.63133	5.71832	5.72992	5.7857	4.25305	4.16162	5.57541	5.92099	5.47311	5.55749	5.85766	5.86617	5.66426	5.8757	5.79368	5.62522	5.70058	5.80979
sp|P22580|AMDY_YEAST	AMD2	Probable amidase	1	3.60954	4.95856	5.22053	4.20279	11.5145	11.851	4.38834	4.83923	4.15198	4.65424	5.53308	4.84254	5.36837	5.12107	5.64849	4.75076	4.823	4.52206
sp|P22696|ESS1_YEAST	ESS1	Peptidyl-prolyl cis-trans isomerase ESS1	12	5.50739	5.65978	5.6862	5.66085	4.45923	4.2299	5.46675	5.341	5.98029	6.09769	5.73511	5.72358	5.91719	5.67371	5.38379	5.57337	5.98989	5.91427
sp|P22768|ASSY_YEAST	ARG1	Argininosuccinate synthase	17	5.43978	4.97856	4.9609	4.85276	6.81266	7.22557	6.99669	6.73575	5.47545	5.14663	4.70087	4.68005	4.62355	4.96539	5.46602	5.42403	5.83916	5.67618
sp|P22803|TRX2_YEAST	TRX2	Thioredoxin-2	24	5.37262	5.4878	6.33352	6.38602	4.11006	4.9861	5.18312	5.40632	5.76542	6.12239	5.30732	5.43959	5.56069	5.64648	5.66808	5.75007	5.74708	5.72732
sp|P22804|BET1_YEAST	BET1	Protein transport protein BET1	3	5.01661	5.97384	5.44199	5.4509	9.09116	7.9931	4.95145	4.90726	5.50359	6.30702	4.89537	5.20331	5.09802	5.00912	4.88615	5.21799	4.15892	4.89421
sp|P22855|MAN1_YEAST	AMS1	Alpha-mannosidase	22	5.12784	5.31822	6.21441	6.55432	4.6635	4.36545	6.86114	7.05738	3.52672	3.2757	6.80037	6.58455	4.45179	4.60416	6.48606	6.2965	5.8928	5.91911
sp|P22936|APN1_YEAST	APN1	Apurinic-apyrimidinic endonuclease 1	17	5.2659	5.41504	5.40093	5.55893	6.43676	6.09837	5.54226	5.56604	5.77601	5.62936	5.69395	5.60665	5.39401	5.61591	5.29322	5.39607	5.1124	5.19819
sp|P22943|HSP12_YEAST	HSP12	12 kDa heat shock protein	20	7.10169	6.16441	7.2399	8.57843	4.49111	4.30589	6.92289	6.38856	2.14877	2.17035	6.07201	7.45754	5.50118	4.5377	5.86178	7.01035	4.04088	4.00657
sp|P23059|NAA38_YEAST	MAK31	N-alpha-acetyltransferase 38, NatC auxiliary subunit	1	5.37541	4.78893	6.90141	6.87581	2.32175	5.37091	6.3456	6.34829	5.4501	5.56758	5.24385	4.86136	6.28216	4.2316	5.567	6.85911	5.59909	6.01005
sp|P23060|MAK32_YEAST	MAK32	Protein MAK32	3	5.19796	5.86012	5.08883	5.08132	4.97097	4.83896	5.4115	5.75821	5.14762	5.66308	6.50438	6.28919	5.62069	5.61877	5.68855	5.70584	5.68859	5.86544
sp|P23180|AIM17_YEAST	AIM17	Probable oxidoreductase AIM17	14	5.11179	5.35805	5.86112	5.82793	5.32601	5.24575	6.6427	6.60017	4.86221	5.01795	5.40963	5.43726	5.17203	5.19752	5.61768	5.68147	5.7752	5.85553
sp|P23201|SPA2_YEAST	SPA2	Protein SPA2	38	5.47669	5.62723	5.23905	5.52282	6.20381	5.9087	5.21691	5.20652	5.67354	5.72857	5.45844	5.4118	5.61988	5.47079	5.3446	5.2698	5.42472	6.19613
sp|P23202|URE2_YEAST	URE2	Transcriptional regulator URE2	15	5.58144	5.39535	5.6995	5.79778	5.24675	5.42402	6.09277	6.12841	5.37812	5.45909	5.64076	5.5861	5.32196	5.52684	5.61343	5.325	5.40101	5.38166
sp|P23248|RS3A2_YEAST	RPS1B	40S ribosomal protein S1-B	21	6.33162	5.84423	6.50882	6.40659	3.30909	3.68685	6.51778	5.74533	5.7576	5.18027	5.14667	5.04947	5.7158	5.76246	5.8219	5.90505	5.6428	5.66769
sp|P23250|RPI1_YEAST	RPI1	Negative RAS protein regulator protein	1	5.3114	6.57344	6.2954	5.33561	3.09338	3.51216	5.60661	6.06493	7.09559	6.57494	5.12563	5.90404	6.02951	5.10596	4.98473	5.65684	5.97689	5.75295
sp|P23254|TKT1_YEAST	TKL1	Transketolase 1	41	5.73622	5.4742	5.70345	5.52239	4.57311	4.71957	5.77087	5.64823	6.29037	6.19845	5.53369	5.28187	5.7456	5.67076	5.55033	5.41308	5.5199	5.64791
sp|P23255|TAF2_YEAST	TAF2	Transcription initiation factor TFIID subunit 2	18	5.7743	5.99642	5.63118	5.69292	5.1435	5.25954	5.42463	5.43343	5.58736	5.61899	5.56693	5.54152	5.62855	5.41651	5.82021	5.45929	5.50818	5.49656
sp|P23285|CYPB_YEAST	CPR2	Peptidyl-prolyl cis-trans isomerase B	7	5.04036	5.54309	5.61097	6.07036	5.32085	5.32529	5.17533	5.45363	5.57789	5.67393	5.74886	5.87773	5.38873	5.96963	5.63492	5.61963	5.55019	5.4186
sp|P23287|PP2B1_YEAST	CNA1	Serine/threonine-protein phosphatase 2B catalytic subunit A1	14	5.44324	5.51217	5.19038	5.15728	6.51425	6.44375	5.69048	5.55183	5.56692	5.50571	5.50735	5.39156	5.34381	5.23684	5.56623	5.53124	5.41443	5.43253
sp|P23291|KC11_YEAST	YCK1	Casein kinase I homolog 1	16	5.52307	5.71432	5.53865	6.05086	4.90484	4.70666	5.74472	5.59004	5.76088	5.57313	5.67297	5.51043	5.64603	5.56339	5.49406	5.56704	5.70314	5.73576
sp|P23292|KC12_YEAST	YCK2	Casein kinase I homolog 2	20	5.77537	5.81755	5.36068	5.53272	3.72157	3.5798	5.68361	5.8657	5.9025	5.90103	5.98619	5.97443	5.65477	5.83425	5.78372	5.81263	5.93626	5.87723
sp|P23293|BUR1_YEAST	SGV1	Serine/threonine-protein kinase BUR1	21	5.63002	5.92565	5.47357	5.54461	4.98473	4.61536	5.58705	5.76916	5.49895	5.62165	5.87971	5.89627	5.6359	5.52159	5.5389	5.69541	5.59801	5.58347
sp|P23301|IF5A1_YEAST	HYP2	Eukaryotic translation initiation factor 5A-1	24	6.58328	5.47901	6.56683	7.00108	4.56026	4.74577	6.22797	5.37007	6.63173	5.45932	4.03923	4.06265	5.70897	5.8144	5.20438	6.28891	5.44574	4.81039
sp|P23337|GYS1_YEAST	GSY1	Glycogen [starch] synthase isoform 1	13	5.0099	5.39663	5.09205	5.00356	5.36748	5.26902	5.40026	5.75256	5.51835	5.66739	5.28328	5.59508	5.91226	6.11313	5.75442	5.8559	6.04423	5.96452
sp|P23369|RM25_YEAST	MRPL25	54S ribosomal protein L25, mitochondrial	4	5.85637	5.91704	5.18321	5.20583	6.32482	6.04167	6.20428	6.15658	3.34333	3.58249	5.73111	5.83662	5.18456	5.82835	5.59806	6.16243	5.9373	5.90598
sp|P23394|PRP28_YEAST	PRP28	Pre-mRNA-splicing ATP-dependent RNA helicase PRP28	13	5.46497	5.49105	5.0846	5.20924	7.06139	7.04953	5.00261	5.47387	5.34389	5.60681	5.65699	5.53894	5.26786	5.56903	5.33922	5.2332	5.30618	5.30064
sp|P23500|MRS4_YEAST	MRS4	Mitochondrial RNA-splicing protein MRS4	5	6.07138	6.87518	5.05261	5.2719	4.7189	4.16465	5.07254	5.55312	5.9775	5.55218	5.68596	6.24441	5.96298	5.84599	5.82658	5.40898	5.39955	5.31559
sp|P23503|NAR1_YEAST	NAR1	Cytosolic Fe-S cluster assembly factor NAR1	14	6.02803	5.72605	5.59992	5.68094	5.23553	5.33094	5.28817	5.3712	5.502	5.32908	5.39618	5.63673	6.0334	5.54718	5.79204	5.61138	5.52417	5.36704
sp|P23542|AATC_YEAST	AAT2	Aspartate aminotransferase, cytoplasmic	34	5.43771	4.95824	5.84484	5.72281	6.56267	6.75686	5.46855	5.19085	5.24881	5.07811	5.50616	5.45408	5.35248	5.3285	5.60942	5.57106	5.4763	5.43256
sp|P23561|STE11_YEAST	STE11	Serine/threonine-protein kinase STE11	8	5.48319	5.16973	5.76958	5.51543	6.67678	6.75564	5.64862	5.57907	4.80738	5.13627	5.1725	5.51253	5.50334	5.32549	5.80513	5.64392	5.08305	5.41235
sp|P23585|HXT2_YEAST	HXT2	High-affinity glucose transporter HXT2	13	4.89824	5.01895	4.38998	4.17046	13.0419	11.2076	4.58027	4.63356	5.19245	4.93509	4.59385	4.64832	5.26295	4.98156	4.72921	4.74624	4.62896	4.34039
sp|P23594|PP2A1_YEAST	PPH21	Serine/threonine-protein phosphatase PP2A-1 catalytic subunit	1	5.27454	5.64662	5.63097	5.11446	6.59442	7.15137	5.72433	6.02591	5.36941	4.91379	5.66082	5.48424	5.67881	5.8212	5.67995	3.83786	5.13628	5.25501
sp|P23595|PP2A2_YEAST	PPH22	Serine/threonine-protein phosphatase PP2A-2 catalytic subunit	6	5.50688	4.94535	6.41396	6.4106	6.70809	7.48011	5.82777	4.94584	5.51701	4.84025	4.68267	4.14649	4.98359	5.29672	5.5495	5.74367	5.68449	5.31701
sp|P23615|SPT6_YEAST	SPT6	Transcription elongation factor SPT6	49	5.50677	5.53715	5.50642	5.51422	5.1293	4.91741	5.70222	5.81646	5.72482	5.6669	5.67415	5.54849	5.71971	5.79329	5.63697	5.46649	5.62034	5.51889
sp|P23638|PSA3_YEAST	PRE9	Proteasome subunit alpha type-3	23	5.25948	5.0445	6.31642	6.32336	6.3283	6.40126	5.3473	5.23151	5.65418	5.62973	5.04973	5.08234	5.54648	5.36642	5.46931	5.34251	5.37749	5.22967
sp|P23639|PSA2_YEAST	PRE8	Proteasome subunit alpha type-2	18	5.26373	5.34307	5.98339	6.06057	6.18544	5.97082	5.0437	5.0857	5.7428	5.61481	5.51608	5.39577	5.52877	5.40179	5.38832	5.41945	5.64356	5.41223
sp|P23641|MPCP_YEAST	MIR1	Mitochondrial phosphate carrier protein	22	5.96795	5.99867	4.40151	4.43719	6.92051	6.39851	6.11377	5.9245	3.59264	3.54095	6.50723	6.1596	5.4961	5.28149	6.17949	6.06581	5.48959	5.52449
sp|P23642|VAN1_YEAST	VAN1	Mannan polymerase I complex VAN1 subunit	14	5.72682	5.70579	5.89945	5.87483	4.9308	5.00193	5.57363	5.52959	5.6568	5.56588	5.33458	5.48447	5.72239	5.5926	5.81925	5.70074	5.453	5.42747
sp|P23643|VPS3_YEAST	VPS3	Vacuolar protein sorting-associated protein 3	8	5.00669	5.33399	5.57337	5.5086	7.25209	6.42242	4.88762	4.85383	5.57199	5.82837	5.72039	5.61811	5.22856	5.41626	5.47253	5.35464	5.53227	5.41826
sp|P23644|TOM40_YEAST	TOM40	Mitochondrial import receptor subunit TOM40	13	5.54749	5.49874	5.54584	5.48966	4.85802	4.77865	5.63997	5.63384	5.9492	6.31734	5.64693	5.44641	5.61744	5.56688	5.76133	5.73957	5.45285	5.50984
sp|P23724|PSB6_YEAST	PRE7	Proteasome subunit beta type-6	16	5.61767	5.23271	6.84153	6.84922	5.92724	6.40423	5.22487	5.02642	5.49487	5.27567	4.82969	4.73972	5.22324	5.31356	5.62877	5.79111	5.08566	5.49385
sp|P23748|MPIP_YEAST	MIH1	M-phase inducer phosphatase	4	5.66093	6.22196	5.65989	5.59729	4.90294	4.08324	4.76039	5.69351	5.79553	5.66052	5.30136	5.79024	6.12311	5.37311	5.80117	6.04856	5.90777	5.6185
sp|P23776|EXG1_YEAST	EXG1	Glucan 1,3-beta-glucosidase I/II	16	5.16163	5.31133	5.54649	5.67323	8.97948	8.08404	4.77993	4.91479	3.91987	3.84961	5.49132	5.69839	5.50509	5.41233	5.61996	5.75425	5.23044	5.06784
sp|P23796|RIT1_YEAST	RIT1	tRNA A64-2'-O-ribosylphosphate transferase	4	6.09681	6.31009	5.45192	5.24755	4.79644	4.23066	5.1187	5.09982	5.59559	5.96285	5.55598	6.53183	5.69775	5.72621	5.76751	5.67826	5.80346	5.32858
sp|P23797|GPI12_YEAST	GPI12	N-acetylglucosaminyl-phosphatidylinositol de-N-acetylase	3	5.59326	5.76128	6.08453	6.19341	4.79553	5.06842	5.52047	5.23892	6.13784	5.41917	5.21067	5.05637	5.95311	6.1608	5.58216	6.00142	5.37501	4.84765
sp|P23833|SCO1_YEAST	SCO1	Protein SCO1, mitochondrial	3	5.92595	5.47819	5.91695	5.48761	5.56787	5.1291	6.21733	5.68049	5.45442	5.0509	5.16812	5.53902	5.10521	5.21155	5.72346	5.80815	5.46828	6.06742
sp|P23900|FPS1_YEAST	FPS1	Glycerol uptake/efflux facilitator protein	4	5.18717	5.6933	4.5982	5.28872	6.77349	6.62225	6.29308	5.9249	5.49722	5.17451	5.89039	5.83856	5.34063	5.56039	4.42445	5.37045	5.36031	5.16199
sp|P23968|VATO_YEAST	VMA16	V-type proton ATPase subunit c''	3	5.73498	5.33169	6.23426	5.78076	5.67151	4.86252	6.6929	5.03573	6.00554	4.83012	5.61469	4.86065	5.93923	5.06435	7.22832	5.9367	4.77322	4.40283
sp|P24000|RL24B_YEAST	RPL24B	60S ribosomal protein L24-B	16	6.16215	5.30133	6.29232	6.36123	3.16035	3.86345	7.05802	5.84291	5.72015	5.16937	6.02351	5.86635	5.10064	5.37225	6.18252	5.41337	5.46609	5.64401
sp|P24004|PEX1_YEAST	PEX1	Peroxisomal ATPase PEX1	10	5.58381	5.38655	5.85811	6.02445	5.8122	6.09845	5.63148	5.21435	5.84989	5.77673	5.29442	5.12802	5.63673	5.38285	5.20146	5.21266	5.44753	5.46031
sp|P24031|PPA3_YEAST	PHO3	Constitutive acid phosphatase	9	5.42962	5.75988	4.53488	4.58538	6.29279	5.78655	5.46209	5.77256	4.9451	5.16471	6.50803	6.23023	5.63974	5.6211	5.53517	5.5964	5.63275	5.50302
sp|P24276|SSD1_YEAST	SSD1	Protein SSD1	36	4.84795	4.61207	5.02676	4.86385	10.0515	10.743	5.5109	5.21251	4.87887	4.80377	4.83192	4.7879	4.93831	4.97261	4.99128	4.94894	5.01622	4.9616
sp|P24279|MCM3_YEAST	MCM3	DNA replication licensing factor MCM3	27	5.77263	5.85014	5.32728	5.17412	5.36689	5.14943	5.28545	5.67169	5.65369	5.56971	5.65796	5.71865	5.9622	5.85479	5.38628	5.532	5.46922	5.5979
sp|P24280|SEC14_YEAST	SEC14	SEC14 cytosolic factor	33	5.69005	5.57677	5.52224	5.67486	5.20586	5.21056	6.04197	5.97361	5.90123	5.59835	5.62684	5.39602	5.44119	5.42672	5.64088	5.40697	5.32071	5.34517
sp|P24309|DBR1_YEAST	DBR1	Lariat debranching enzyme	5	5.46559	5.13976	5.24379	5.41233	5.71499	5.40994	4.99558	5.03715	5.94576	5.953	5.40587	5.82149	5.05199	6.02086	5.89558	5.94875	5.53791	5.99965
sp|P24384|PRP22_YEAST	PRP22	Pre-mRNA-splicing factor ATP-dependent RNA helicase PRP22	10	5.6012	5.59053	5.43079	5.30259	5.19998	5.15947	5.23779	5.63666	5.72812	5.78877	5.92926	6.04212	5.65952	5.84681	5.41266	5.2643	5.51956	5.64988
sp|P24482|DPB2_YEAST	DPB2	DNA polymerase epsilon subunit B	11	5.5175	5.58686	5.5417	5.74502	5.37733	5.37923	5.42374	5.49679	5.78275	5.77875	5.46084	5.52212	5.55321	5.50628	5.58082	5.4888	5.66454	5.59374
sp|P24521|ERG8_YEAST	ERG8	Phosphomevalonate kinase	14	5.60938	5.27611	5.74932	5.83856	5.21478	5.06788	5.81183	5.71728	5.73647	5.61911	5.64538	5.46994	5.41299	5.7664	5.62435	5.4174	5.45279	5.57003
sp|P24583|KPC1_YEAST	PKC1	Protein kinase C-like 1	24	5.57587	5.73846	5.4341	5.44545	5.31463	5.32813	5.48349	5.64087	5.42618	5.38353	5.85499	5.74781	5.56344	5.69781	5.46987	5.59192	5.71265	5.59079
sp|P24720|MNE1_YEAST	MNE1	Protein MNE1	3	6.4703	5.76577	4.66525	5.57647	7.14594	6.70725	5.71845	6.49912	3.11393	3.05012	4.92861	5.94387	5.41596	5.20944	6.74109	4.91145	5.49409	6.64288
sp|P24783|DBP2_YEAST	DBP2	ATP-dependent RNA helicase DBP2	33	6.09286	6.32924	5.64339	5.48501	4.34614	4.19953	5.38881	5.28058	6.1373	5.96664	5.33023	5.45495	6.08376	5.77384	5.6352	5.49363	5.6894	5.66949
sp|P24784|DBP1_YEAST	DBP1	ATP-dependent RNA helicase DBP1	8	5.84176	5.59593	6.35754	6.01195	4.79913	4.42603	5.38966	5.99595	4.31425	4.47792	5.6556	6.153	5.82904	5.32211	6.17675	5.61274	6.08858	5.95207
sp|P24813|AP2_YEAST	CAD1	AP-1-like transcription factor YAP2	2	4.65093	4.99103	5.89488	6.76252	5.73037	6.06524	5.64853	5.79205	6.30949	6.26148	5.40374	4.91312	4.85017	5.09817	5.53576	5.98358	5.13846	4.97046
sp|P24814|GRR1_YEAST	GRR1	SCF E3 ubiquitin ligase complex F-box protein GRR1	9	5.46778	5.77844	5.806	5.86963	5.1892	4.89094	6.11792	5.6544	5.47198	5.5017	5.55332	5.21592	5.69885	5.14513	5.66514	5.44919	5.70426	5.82021
sp|P24869|CG22_YEAST	CLB2	G2/mitotic-specific cyclin-2	5	5.54884	5.52955	5.37107	4.51527	5.9603	5.75	5.59831	5.69924	5.45194	5.79661	6.36572	6.0456	5.80588	5.28029	5.43165	5.23773	5.23499	5.37701
sp|P24870|CG23_YEAST	CLB3	G2/mitotic-specific cyclin-3	1	4.4293	6.25255	4.58202	5.24504	4.60951	6.02449	4.58495	6.9479	6.06118	6.62539	4.98813	4.30033	5.84442	6.36422	5.97267	6.93028	4.79257	5.44506
sp|P25036|YSP3_YEAST	YSP3	Subtilisin-like protease 3	2	5.74368	6.03375	5.49235	5.2655	3.98936	4.37537	5.70343	5.90446	4.48522	5.11654	6.69802	6.33086	5.24304	5.08593	6.35897	6.19434	5.99216	5.98703
sp|P25037|UBP1_YEAST	UBP1	Ubiquitin carboxyl-terminal hydrolase 1	26	5.19958	5.18328	5.12479	5.2035	7.10972	7.25113	5.38579	5.36326	5.44792	5.46637	5.44801	5.30895	5.35902	5.34237	5.36311	5.34961	5.59837	5.49521
sp|P25038|IF2M_YEAST	IFM1	Translation initiation factor IF-2, mitochondrial	8	5.75187	5.56653	5.31536	5.91716	4.96452	5.14192	5.4097	5.78736	5.53602	5.60536	5.63749	5.94042	5.41615	5.50006	5.74258	5.72078	5.58838	5.45833
sp|P25039|EFGM_YEAST	MEF1	Elongation factor G, mitochondrial	22	5.07507	5.13313	5.47005	5.29969	6.69185	6.4565	5.87242	5.96238	5.4319	5.50156	5.5621	5.66723	5.10609	5.08266	5.4428	5.48636	5.3513	5.40691
sp|P25040|TSR4_YEAST	TSR4	20S rRNA accumulation protein 4	13	5.37743	5.77766	5.45289	5.63482	4.1805	4.26517	5.4783	5.69978	5.94629	6.17283	5.50585	5.77676	6.02445	6.23924	5.4458	5.74806	5.58986	5.68431
sp|P25043|PSB2_YEAST	PUP1	Proteasome subunit beta type-2	15	5.61636	5.62466	5.96502	5.81647	6.5051	6.39391	5.01132	4.93416	5.08858	5.42784	5.29728	5.38878	5.56648	5.47743	5.59906	5.47511	5.21644	5.59599
sp|P25044|PTP1_YEAST	PTP1	Tyrosine-protein phosphatase 1	8	4.8584	4.95032	5.10161	4.89098	9.01337	8.86701	4.80217	5.1245	5.06813	5.12455	5.14842	5.67516	5.36836	5.09823	5.1528	5.20157	5.40205	5.15235
sp|P25045|LCB1_YEAST	LCB1	Serine palmitoyltransferase 1	12	5.61564	5.44416	5.43753	5.48554	4.59242	4.81662	6.51429	6.26922	5.75215	5.643	5.63889	5.74996	5.6559	5.56236	5.44192	5.4496	5.57274	5.35807
sp|P25046|MED19_YEAST	ROX3	Mediator of RNA polymerase II transcription subunit 19	2	5.39629	5.18059	5.18082	5.72806	4.95779	5.35641	5.77788	5.68042	5.82373	5.80262	5.13221	5.30411	5.96728	5.62681	5.57274	5.8319	5.63228	6.04806
sp|P25087|ERG6_YEAST	ERG6	Sterol 24-C-methyltransferase	39	5.77233	5.58821	5.70663	5.90392	4.65374	4.81668	5.68107	5.70333	5.6458	5.7534	5.52661	5.55541	5.81858	5.94175	5.57532	5.45197	5.4509	5.45434
sp|P25270|MRM1_YEAST	MRM1	rRNA methyltransferase 1, mitochondrial	3	6.06959	6.08136	4.49601	4.67589	5.59636	5.54278	5.64989	5.97577	4.12407	4.1816	6.30642	6.2758	5.64951	6.32697	5.94338	5.73719	5.58698	5.78043
sp|P25293|NAP1_YEAST	NAP1	Nucleosome assembly protein	35	5.49432	5.42187	5.3873	5.40647	5.46539	5.88473	5.77179	5.69338	5.55012	5.49332	5.38911	5.3971	5.5751	5.76414	5.45961	5.48572	5.65682	5.70372
sp|P25294|SIS1_YEAST	SIS1	Protein SIS1	46	5.08268	4.85215	5.82596	5.87429	6.34947	6.40223	6.13698	6.11148	5.42772	5.4385	5.35112	5.40529	5.27859	5.2656	5.2639	5.38639	5.31957	5.22809
sp|P25296|CANB_YEAST	CNB1	Calcineurin subunit B	5	4.43426	5.56317	4.82263	4.69138	4.27165	3.80992	4.47655	4.81142	5.10271	5.24412	5.48398	5.14335	4.50927	5.71637	5.16513	5.82694	10.4063	10.5208
sp|P25297|PHO84_YEAST	PHO84	Inorganic phosphate transporter PHO84	5	5.99926	5.84124	10.9284	11.6897	0.966132	0.863578	2.09101	2.14618	11.2386	10.5998	2.98214	2.95025	3.27018	4.94233	7.05279	7.00777	4.66704	4.76355
sp|P25298|RNA14_YEAST	RNA14	mRNA 3'-end-processing protein RNA14	19	5.69833	5.60455	5.4813	5.3615	5.63639	5.86541	5.39186	5.40679	5.42139	5.35158	5.55199	5.35785	5.42718	5.77049	5.72129	5.43773	5.63672	5.87765
sp|P25299|RNA15_YEAST	RNA15	mRNA 3'-end-processing protein RNA15	4	5.62168	6.01762	6.10474	5.63444	5.01225	5.80664	5.68394	5.40955	5.57862	5.64825	5.20623	5.2407	5.88793	5.24338	5.59747	5.38595	5.42072	5.49989
sp|P25302|SWI4_YEAST	SWI4	Regulatory protein SWI4	13	5.69004	5.39821	5.89452	5.70622	5.11186	5.43443	5.36036	5.343	5.51425	5.39864	5.8476	5.88602	5.47081	5.62957	5.42368	5.53073	5.67384	5.68622
sp|P25303|SCJ1_YEAST	SCJ1	DnaJ-related protein SCJ1	10	5.77592	5.0921	5.98231	5.51911	6.37236	6.31488	5.73459	5.56035	5.38116	5.002	5.60922	5.3652	5.77429	5.56946	5.34004	5.16262	5.45328	4.99113
sp|P25332|RBSK_YEAST	RBK1	Ribokinase	12	5.29004	5.21568	5.46531	5.3054	5.79808	5.85834	5.98571	5.78579	5.54004	5.29432	5.56105	5.59946	5.57461	5.37776	5.59286	5.37042	5.71156	5.67357
sp|P25333|HAL4_YEAST	SAT4	Serine/threonine-protein kinase HAL4/SAT4	9	5.94567	5.65408	5.45877	5.43631	3.87176	3.88586	5.75863	5.77372	6.25544	6.1488	5.87571	5.55142	5.63387	5.80006	5.72411	5.93511	5.56623	5.72446
sp|P25334|CYPR_YEAST	CPR4	Peptidyl-prolyl cis-trans isomerase CPR4	3	5.13711	5.40719	6.07308	5.44882	5.62107	5.04789	7.63893	7.65863	5.47963	5.08195	5.87583	6.25876	4.72462	4.77188	5.26426	4.77941	4.5967	5.13427
sp|P25335|ALLC_YEAST	DAL2	Allantoicase	2	5.73584	5.92782	4.50721	4.14473	9.41768	8.43019	4.91295	5.55508	4.8296	4.88979	5.57883	5.5635	5.38867	6.33022	4.93288	3.99945	4.56303	5.29254
sp|P25336|MSH3_YEAST	MSH3	DNA mismatch repair protein MSH3	11	5.84927	5.60469	5.38898	5.60517	4.90469	4.42828	5.67345	5.8061	5.29821	5.53296	5.81904	5.90353	5.71685	5.70206	5.49426	5.59849	5.76855	5.90544
sp|P25337|BUD31_YEAST	BUD31	Pre-mRNA-splicing factor BUD31	4	5.6159	5.53061	5.51211	4.96701	7.31738	6.48683	5.77624	5.36746	5.11566	5.3067	5.34135	5.64648	5.73318	5.13119	5.17407	5.08788	5.48204	5.40791
sp|P25338|MPO1_YEAST	MPO1	2-hydroxy-palmitic acid dioxygenase MPO1	1	5.65276	4.61407	4.82776	4.60095	7.07866	7.39579	4.98843	5.47345	5.43743	5.16895	5.78532	5.85524	4.8584	4.98709	5.59542	6.40929	5.88343	5.38756
sp|P25339|PUF4_YEAST	PUF4	Pumilio homology domain family member 4	20	5.87552	5.79311	5.59296	5.58563	4.34551	4.58185	5.72339	5.63955	5.57049	5.49673	5.48205	5.60409	6.03981	5.56158	5.8317	5.87039	5.65611	5.74954
sp|P25340|ERG4_YEAST	ERG4	Delta	15	5.06295	5.61341	5.86559	6.19661	5.58472	5.4049	5.00898	5.0276	5.89644	5.84496	5.33921	5.42859	5.67614	5.52178	5.78211	6.01731	5.42775	5.30095
sp|P25342|CDC10_YEAST	CDC10	Cell division control protein 10	14	5.54825	5.45919	5.70141	5.56149	6.009	6.00507	5.51858	5.72041	5.60599	5.39543	5.48303	5.35668	5.50884	5.30668	5.56603	5.45635	5.41953	5.37805
sp|P25343|RV161_YEAST	RVS161	Reduced viability upon starvation protein 161	18	5.4261	5.50502	5.56675	5.61652	5.15227	5.09493	5.50025	5.45993	5.54794	5.55561	5.55202	5.58143	5.81493	5.79567	5.53946	5.66891	5.82039	5.80187
sp|P25344|STE50_YEAST	STE50	Protein STE50	6	5.78483	5.28261	5.73013	5.74229	5.95586	6.34357	5.63434	5.7026	5.57121	5.38215	5.19713	5.43579	5.5871	4.93649	5.16893	5.25987	5.81749	5.46761
sp|P25345|SYNM_YEAST	SLM5	Asparagine--tRNA ligase, mitochondrial	3	4.92667	5.2868	5.20124	5.24737	7.03154	6.99781	5.98406	5.70525	5.03914	5.02176	5.53692	5.59555	5.12349	5.61665	5.26223	5.35697	5.22611	5.84043
sp|P25348|RM32_YEAST	MRPL32	54S ribosomal protein L32, mitochondrial	1	5.56289	5.60408	4.29667	4.71464	5.95789	5.49794	5.61487	6.25832	5.28934	4.11499	6.17825	6.80299	5.91883	6.38767	5.39416	5.58088	5.2865	5.53907
sp|P25349|YCP4_YEAST	YCP4	Flavoprotein-like protein YCP4	28	5.22976	5.19821	5.37398	5.51729	5.83435	5.63388	5.18427	5.18573	5.7649	5.88387	5.70922	5.70481	5.62537	5.64497	5.66354	5.47192	5.67393	5.70001
sp|P25351|YCR3_YEAST	YCR023C	Uncharacterized membrane protein YCR023C	2	4.38033	5.26124	5.16972	6.26789	4.60523	5.5499	4.40149	5.2355	5.38705	5.76977	7.11069	6.97733	5.33801	6.03193	5.5621	6.76694	5.35536	4.82951
sp|P25353|NPP1_YEAST	NPP1	Ectonucleotide pyrophosphatase/phosphodiesterase 1	15	5.41173	5.20341	5.75531	5.67868	6.27467	5.9592	5.49251	5.40964	5.51795	5.24905	5.49432	5.54096	5.61775	5.48792	5.63672	5.33513	5.46624	5.46881
sp|P25355|CTR86_YEAST	CTR86	Copper transport protein 86	17	5.66112	5.56357	5.43073	5.25911	5.46549	5.25715	5.42295	5.39951	5.62613	5.73817	5.64016	5.74312	5.60843	5.51024	5.69887	5.58222	5.80427	5.58876
sp|P25356|BPH1_YEAST	BPH1	Beige protein homolog 1	5	5.32067	5.47395	5.98191	5.41868	5.53837	4.49919	5.41012	5.75383	5.39554	5.37602	5.54467	6.05558	5.72671	5.78239	5.56567	5.74166	5.5804	5.83466
sp|P25357|SNT1_YEAST	SNT1	Probable DNA-binding protein SNT1	10	5.25455	5.92498	6.0628	5.89263	4.29423	3.84646	5.56287	5.67712	5.33152	5.90279	5.93355	5.65259	5.73326	5.83159	6.13659	5.68893	5.52616	5.74736
sp|P25358|ELO2_YEAST	ELO2	Elongation of fatty acids protein 2	5	5.79844	5.92979	5.24645	4.98485	4.39406	4.17915	5.33894	5.27905	5.87864	6.03724	5.80371	5.87782	6.07389	6.2263	5.55746	5.6349	5.85725	5.90208
sp|P25359|RRP43_YEAST	RRP43	Exosome complex component RRP43	16	5.83687	5.73618	5.25634	5.54194	4.60283	4.58486	5.84532	5.82446	5.78841	5.49032	5.65833	5.90031	5.4042	5.56131	5.6081	5.60477	5.75388	6.00158
sp|P25360|PHO87_YEAST	PHO87	Inorganic phosphate transporter PHO87	9	5.20808	5.92383	7.89464	5.45165	4.23908	3.98508	5.73886	5.63627	5.44013	5.44288	5.6543	5.79629	6.03524	5.70785	5.25971	5.27359	5.75285	5.55964
sp|P25361|YCT3_YEAST	YCR043C	Uncharacterized protein YCR043C	4	5.56675	5.78661	5.22079	5.44113	5.50696	5.35424	5.36222	5.81296	5.54534	5.89077	5.67179	5.8052	5.47459	5.73023	5.46692	5.57307	5.22373	5.5667
sp|P25364|HCM1_YEAST	HCM1	Forkhead transcription factor HCM1	4	5.95515	5.94401	5.68582	5.62285	4.2151	4.10259	5.99111	5.53349	5.55449	5.51348	6.28326	5.96871	5.6649	5.49602	5.40118	5.57279	5.69387	5.80118
sp|P25365|SED4_YEAST	SED4	Putative guanine nucleotide-exchange factor SED4	8	5.48695	5.89157	5.46415	5.55045	6.16206	5.42669	5.46466	5.44552	5.57929	6.06789	6.17299	6.02679	5.38492	5.6194	5.0844	4.93699	4.9978	5.23746
sp|P25366|OCA4_YEAST	OCA4	Protein OCA4	4	4.78267	5.42965	5.02794	5.44842	6.41834	5.85313	5.4378	5.04266	6.04073	5.57465	5.54486	5.93291	5.79632	5.57966	5.12491	5.46533	5.55655	5.94346
sp|P25367|RNQ1_YEAST	RNQ1	[PIN+] prion protein RNQ1	13	6.03517	5.45453	6.54352	6.92894	5.38822	5.78632	6.20071	5.28537	6.1249	5.06803	4.52117	4.6133	5.51678	5.53887	5.33641	5.47619	5.31754	4.86405
sp|P25368|RRP7_YEAST	RRP7	Ribosomal RNA-processing protein 7	12	5.64712	5.78326	5.79698	5.51135	4.45954	4.52986	5.99094	5.70825	5.78391	5.55623	5.59571	5.35856	5.77285	5.81236	5.63	5.46087	5.7703	5.83191
sp|P25369|LSB5_YEAST	LSB5	LAS seventeen-binding protein 5	10	5.8049	5.86982	5.98827	5.66218	4.61308	4.7375	5.37667	5.53565	5.08383	5.7436	5.92718	5.71195	5.30319	5.48265	5.80026	5.67822	5.99108	5.68997
sp|P25370|GFD2_YEAST	GFD2	Good for full DBP5 activity protein 2	3	6.32218	6.38898	5.3074	5.08221	3.15545	3.08429	6.75457	6.77242	5.42307	4.9642	6.34815	5.64927	6.40205	6.19791	5.6915	5.68676	5.29015	5.47943
sp|P25371|ADP1_YEAST	ADP1	Probable ATP-dependent permease	14	5.43656	5.53248	6.09684	6.17452	4.86516	4.51537	5.00548	4.81963	6.1146	6.5839	5.49488	5.95029	5.53547	5.57583	5.67466	5.33533	5.62793	5.66107
sp|P25372|TRX3_YEAST	TRX3	Thioredoxin-3, mitochondrial	2	6.03674	5.76932	5.49299	5.60612	3.5923	5.87614	5.45287	5.63854	5.82784	5.45393	5.56753	5.41247	6.18712	6.32092	5.52026	5.73445	4.91304	5.59743
sp|P25373|GLRX1_YEAST	GRX1	Glutaredoxin-1	19	6.111	5.46493	6.25171	5.42517	2.87288	7.10865	6.3829	5.31304	4.61106	4.53423	4.8863	5.52438	5.63968	5.69214	5.51546	5.84407	6.46145	6.36096
sp|P25374|NFS1_YEAST	NFS1	Cysteine desulfurase, mitochondrial	18	5.87722	5.81283	5.30213	5.25779	5.89633	5.89725	5.51506	5.9726	5.77508	5.71115	5.32234	5.42065	5.52252	5.75383	5.1809	5.16529	5.37537	5.24165
sp|P25375|PRTD_YEAST	PRD1	Saccharolysin	27	5.31604	5.32792	5.63979	5.69437	6.62071	6.68271	4.92092	4.93479	5.32171	5.33051	5.57305	5.64207	5.68453	5.48805	5.44768	5.3639	5.46189	5.54936
sp|P25376|AGP1_YEAST	AGP1	General amino acid permease AGP1	7	6.72748	6.71778	5.57642	5.85347	1.86253	1.56808	4.76974	4.47896	4.95876	5.07822	6.49697	6.81508	5.99665	6.36322	6.94858	7.12327	6.18187	6.4829
sp|P25378|RHEB_YEAST	RHB1	Rheb-like protein RHB1	3	5.29811	5.72766	5.4769	5.28449	5.23079	4.97521	5.20763	5.49547	5.59444	5.56985	5.88564	5.8895	5.62173	5.59341	5.62204	5.67802	5.78864	6.06046
sp|P25379|STDH_YEAST	CHA1	Catabolic L-serine/threonine dehydratase	19	6.17846	6.55182	4.74857	4.87567	3.03844	2.86262	7.63685	8.32376	5.4712	5.54233	5.60578	5.59811	5.37193	5.4981	5.66298	5.67689	5.72705	5.62945
sp|P25382|NLE1_YEAST	RSA4	Ribosome assembly protein 4	15	5.76018	6.12794	5.61001	5.60938	4.37251	4.49191	5.64721	5.58916	5.84861	5.99498	5.86911	5.51213	5.85299	5.68198	5.62901	5.46494	5.50184	5.4361
sp|P25385|BOS1_YEAST	BOS1	Protein transport protein BOS1	8	5.07669	5.2695	5.50985	5.33467	7.4025	7.8471	5.76679	5.41641	5.37398	5.23426	5.37096	5.34852	5.34925	5.57129	5.21525	4.774	5.05446	5.08452
sp|P25386|USO1_YEAST	USO1	Intracellular protein transport protein USO1	38	5.30298	5.14247	5.64298	5.58791	7.55541	7.94915	4.85725	4.58019	5.88959	5.75148	4.89559	5.02269	5.52693	5.35554	5.05658	5.03792	5.47542	5.3699
sp|P25389|KCC4_YEAST	KCC4	Probable serine/threonine-protein kinase KCC4	11	5.57511	5.96537	5.66232	5.93875	4.91088	4.60038	5.42474	5.57907	5.61338	5.70544	5.6954	5.64056	5.76675	5.62771	5.39509	5.47125	5.75768	5.67012
sp|P25441|RPC4_YEAST	RPC53	DNA-directed RNA polymerase III subunit RPC4	14	5.51288	5.5995	5.30721	5.05138	6.96029	6.79395	5.18241	5.09567	5.48191	5.67264	5.47064	5.29614	5.66284	5.55522	5.22936	5.17712	5.45625	5.4946
sp|P25443|RS2_YEAST	RPS2	40S ribosomal protein S2	49	6.11143	6.16167	5.74124	5.66828	3.41796	3.59954	5.85448	5.80027	5.96491	5.86301	5.77888	5.68422	5.41669	5.48459	5.98262	5.93361	5.71211	5.82449
sp|P25451|PSB3_YEAST	PUP3	Proteasome subunit beta type-3	5	5.25172	5.21682	6.10886	6.11946	6.92193	6.24255	5.11709	5.00996	5.58733	5.29325	5.18728	5.40037	5.43153	5.16407	5.59014	5.25463	5.45737	5.64564
sp|P25454|RAD51_YEAST	RAD51	DNA repair protein RAD51	8	5.79701	5.46847	6.35273	6.23053	3.20442	3.68925	6.65028	6.02233	5.88893	5.74415	5.37701	4.89786	6.03042	5.86948	5.78719	5.85044	5.58686	5.55263
sp|P25491|MAS5_YEAST	YDJ1	Mitochondrial protein import protein MAS5	45	5.27101	5.37082	5.64426	5.72991	5.72943	5.6066	5.79127	5.77228	5.94982	5.96973	5.44543	5.45109	5.40766	5.53353	5.25765	5.32666	5.45642	5.28641
sp|P25502|PUT3_YEAST	PUT3	Proline utilization trans-activator	1	5.02502	5.06429	5.5128	5.20566	7.44801	6.83152	4.55717	4.80086	5.38285	6.15887	5.89564	5.60259	5.3051	5.4353	4.952	5.20619	6.00437	5.61175
sp|P25554|SGF29_YEAST	SGF29	SAGA-associated factor 29	7	5.37414	5.50622	5.59282	5.57485	5.68331	5.50698	5.30868	5.16497	5.55209	5.25495	5.46219	5.22436	5.89432	5.64848	5.49517	6.19069	5.71543	5.85034
sp|P25555|GBP2_YEAST	GBP2	Single-strand telomeric DNA-binding protein GBP2	25	5.70974	5.61894	5.36074	5.4318	4.89388	4.85198	5.76389	5.86407	5.40978	5.40555	5.67104	5.65842	5.87068	5.85376	5.62332	5.73671	5.58576	5.68994
sp|P25558|BUD3_YEAST	BUD3	Bud site selection protein 3	26	5.61853	5.50901	5.87828	5.67509	5.15387	5.1578	5.45035	5.20091	5.97445	5.9427	5.50455	5.2291	5.717	5.63036	5.54099	5.38455	5.69093	5.74154
sp|P25559|DCC1_YEAST	DCC1	Sister chromatid cohesion protein DCC1	5	5.57328	5.3327	5.37028	5.52189	5.7493	5.7438	5.38595	5.45331	5.41362	5.24981	5.70318	5.65191	5.70689	5.73393	5.78998	5.50768	5.55558	5.55693
sp|P25560|RER1_YEAST	RER1	Protein RER1	16	5.5234	5.45521	6.01535	6.21223	5.51949	5.62647	5.54379	5.52995	5.89795	5.70296	5.20608	5.17365	5.36334	5.37183	5.71703	5.93665	4.924	5.28064
sp|P25566|MXR2_YEAST	MXR2	Peptide methionine sulfoxide reductase 2	3	5.74278	5.57427	5.65496	5.95252	6.27731	7.22559	6.10399	6.05056	5.25402	5.17371	4.78389	5.03369	5.5196	4.93398	4.64388	5.67612	5.16611	5.23301
sp|P25567|SRO9_YEAST	SRO9	RNA-binding protein SRO9	25	5.96055	5.88431	5.55933	5.58705	3.75601	3.54812	5.71684	5.68583	6.24553	6.1314	5.94709	5.53176	5.82952	5.83501	5.65669	5.5313	5.86577	5.72789
sp|P25568|ATG22_YEAST	ATG22	Autophagy-related protein 22	1	4.14128	5.54024	6.02749	4.72394	10.3211	7.08806	4.58213	3.44225	2.93872	6.4269	6.31008	6.8014	4.65794	6.4188	6.60131	3.49408	5.0434	5.44082
sp|P25569|GID7_YEAST	GID7	Glucose-induced degradation protein 7	5	4.98952	5.43358	6.26347	6.12476	6.04779	5.26595	5.75693	5.59959	4.99564	5.72089	5.655	5.7448	5.18961	5.50834	5.71272	5.33076	5.18555	5.47511
sp|P25573|MGR1_YEAST	MGR1	Mitochondrial inner membrane i-AAA protease supercomplex subunit MGR1	9	5.85876	5.42878	5.78355	5.69444	5.6262	5.78306	5.93539	5.30972	5.94462	5.02885	5.44006	5.14599	5.59931	5.50143	5.89365	5.27367	5.39514	5.35736
sp|P25574|EMC1_YEAST	EMC1	ER membrane protein complex subunit 1	25	5.27917	5.47847	5.1893	5.21572	6.29225	5.68543	5.32183	5.49169	5.84483	5.94469	5.67234	5.65466	5.6117	5.61487	5.55081	5.3262	5.36586	5.46017
sp|P25576|POF1_YEAST	POF1	Nicotinamide mononucleotide adenylyltransferase	4	5.24134	5.76903	5.95231	5.72059	5.15127	4.43276	5.4478	5.90172	5.67738	5.42466	5.73163	5.76347	5.13135	5.3532	5.72067	5.9342	5.69488	5.95177
sp|P25578|PGPS1_YEAST	PGS1	CDP-diacylglycerol--glycerol-3-phosphate 3-phosphatidyltransferase	1	5.90801	6.08623	8.57871	4.4134	6.58906	8.03955	5.50921	5.76703	2.31004	4.06374	4.63505	5.46902	4.85157	5.03537	7.00408	4.95488	5.48955	5.29551
sp|P25580|PBN1_YEAST	PBN1	Protein PBN1	4	5.68629	5.73069	6.22144	6.19131	6.16603	6.31718	6.12026	5.24297	4.99246	5.23529	5.01512	4.93876	5.13809	5.004	6.04411	5.31552	5.3992	5.24128
sp|P25582|SPB1_YEAST	SPB1	27S pre-rRNA	30	5.7231	5.83252	5.14331	5.23897	4.83325	4.5786	5.50393	5.73705	5.84789	5.93422	5.83441	5.74941	5.75949	5.83819	5.63374	5.45537	5.71101	5.64555
sp|P25583|KAR4_YEAST	KAR4	Karyogamy protein KAR4	1	5.51803	6.01692	5.48098	5.76736	6.24774	7.49951	5.48928	4.93976	5.70972	6.26954	3.60736	4.23119	6.28934	5.05897	5.52308	5.51478	6.03218	4.80426
sp|P25584|PEX34_YEAST	PEX34	Peroxisomal membrane protein PEX34	2	4.84916	5.20553	5.10074	5.02381	5.91368	6.27495	6.22972	6.01137	5.55438	4.67684	4.89024	5.735	5.51205	5.57631	5.35852	5.93181	5.62876	6.52713
sp|P25586|KRR1_YEAST	KRR1	KRR1 small subunit processome component	29	6.01559	5.60532	5.85703	5.66855	4.37766	4.60569	5.93581	5.76473	5.84542	5.88313	5.5822	5.29767	5.58466	5.73345	5.60203	5.64122	5.52601	5.47382
sp|P25587|LDB16_YEAST	LDB16	Protein LDB16	1	5.97858	5.96427	4.25479	5.25979	5.5915	7.17929	5.62673	4.51536	5.45658	6.23625	5.05447	6.39811	5.47525	5.36539	4.66668	5.68416	5.16262	6.13018
sp|P25588|MRC1_YEAST	MRC1	Mediator of replication checkpoint protein 1	25	5.44454	5.48969	5.57897	5.7351	5.45616	5.19403	5.23186	5.27437	5.96322	6.13343	5.59487	5.60118	5.53516	5.6167	5.43376	5.39927	5.65842	5.65927
sp|P25591|VAC17_YEAST	VAC17	vacuole-related protein 17	1	4.6243	4.54528	6.86232	8.18773	5.12257	5.19497	5.08245	5.35283	4.11763	4.6584	6.07167	5.96564	5.33788	4.6337	6.24664	5.48102	6.2535	6.26148
sp|P25604|STP22_YEAST	STP22	Suppressor protein STP22 of temperature-sensitive alpha-factor receptor and arginine permease	7	5.95815	5.57064	5.17581	5.60462	4.55199	5.01729	5.40702	6.16472	5.55152	5.11199	5.91883	6.15289	5.91893	5.88649	5.45219	5.50069	5.67911	5.37712
sp|P25605|ILV6_YEAST	ILV6	Acetolactate synthase small subunit, mitochondrial	15	6.47124	5.2767	4.67781	4.62613	6.66348	6.61031	5.58678	5.7021	5.82936	5.86996	5.22346	5.69618	5.55538	5.64334	4.97377	4.85389	5.30354	5.43659
sp|P25608|YCZ2_YEAST	YCR102C	Uncharacterized protein YCR102C	1	6.30196	6.16933	5.65495	4.19691	10.9151	10.4997	4.74328	1.91263	4.95441	6.59807	6.12296	3.47322	4.68752	4.46715	3.0057	6.45085	3.92707	5.91915
sp|P25611|RDS1_YEAST	RDS1	Regulator of drug sensitivity 1	1	2.76456	2.93922	20.5992	3.96454	7.90651	6.35981	16.1238	4.50619	3.73611	2.82544	6.61633	3.76313	2.9061	3.30487	3.7535	3.79677	2.22517	1.90878
sp|P25613|ADY2_YEAST	ADY2	Accumulation of dyads protein 2	3	5.10989	4.76897	2.86488	2.05315	15.8231	14.7041	5.51887	5.61558	2.42257	2.24817	5.76873	5.76037	4.64652	4.17091	4.53467	4.80793	4.51956	4.66197
sp|P25616|CTO1_YEAST	CTO1	Cold tolerance protein 1	3	5.91311	5.57489	5.73925	5.1648	5.21316	4.84529	5.10749	5.64377	5.29397	5.8286	6.16147	5.54124	5.79349	5.55889	5.48867	5.40559	5.84379	5.88253
sp|P25617|YCQ6_YEAST	YCR016W	Uncharacterized protein YCR016W	12	5.68506	5.84777	5.52956	5.37	4.98351	5.0191	5.30232	5.49296	5.76743	5.89537	5.42003	5.6817	5.88055	5.84614	5.36479	5.482	5.67174	5.75997
sp|P25618|CWH43_YEAST	CWH43	Protein CWH43	14	5.3616	5.26094	5.55136	5.65353	5.75079	5.86594	5.17872	5.11082	5.90785	5.64401	5.61933	5.60108	5.51631	5.51063	5.63777	5.71249	5.64669	5.47014
sp|P25619|HSP30_YEAST	HSP30	30 kDa heat shock protein	6	7.31437	4.82063	6.7618	4.98967	7.62404	7.23215	6.50415	6.44265	2.49563	2.95103	5.73859	5.64653	7.02545	4.32735	4.88712	5.6294	4.82672	4.78273
sp|P25623|SYP1_YEAST	SYP1	Suppressor of yeast profilin deletion	25	5.47727	5.5624	5.76802	5.83038	5.6628	5.43176	6.17765	5.93693	5.2582	5.27221	5.43228	5.19044	5.46406	5.58098	5.3855	5.53618	5.47638	5.55658
sp|P25625|PER1_YEAST	PER1	Protein PER1	2	5.02125	6.3908	4.72927	6.24801	5.71361	4.961	4.98325	4.90413	5.531	5.82676	6.12619	5.75334	5.36386	5.18987	6.39844	5.9367	5.49606	5.42647
sp|P25626|IMG1_YEAST	IMG1	54S ribosomal protein IMG1, mitochondrial	5	5.71564	5.95068	5.69148	5.55116	4.90837	4.68802	5.73519	6.37228	3.74851	3.91002	6.17568	6.02348	5.57558	5.26107	6.22283	6.19779	6.17002	6.1022
sp|P25627|BUD23_YEAST	BUD23	18S rRNA	4	5.82515	5.99871	5.74282	5.8264	3.40484	3.32156	5.17115	5.96956	5.92215	5.80234	5.75611	6.06402	5.53529	5.69838	5.7915	5.65043	6.26763	6.25196
sp|P25628|ARE1_YEAST	ARE1	Sterol O-acyltransferase 1	7	5.24881	5.71591	5.81127	5.55267	4.93025	4.50057	4.59862	4.90802	6.23221	6.11061	5.62922	6.05905	6.0918	5.29872	5.56361	6.16577	6.03642	5.54649
sp|P25631|YCU1_YEAST	YCR051W	Ankyrin repeat-containing protein YCR051W	10	6.53586	6.90154	5.31031	6.45063	4.75936	4.64571	6.40558	6.76965	6.32436	6.80928	3.53001	5.03716	6.40651	5.3518	5.8201	6.50183	3.35558	3.0847
sp|P25632|RSC6_YEAST	RSC6	Chromatin structure-remodeling complex protein RSC6	22	5.50228	5.80352	5.95073	5.73037	5.05743	4.84745	5.42367	5.40368	5.83244	5.74099	5.49986	5.74751	5.48999	5.538	5.59052	5.34025	5.5123	5.98901
sp|P25635|PWP2_YEAST	PWP2	Periodic tryptophan protein 2	25	5.72672	5.99627	5.13531	5.20957	5.00793	4.74948	5.31547	5.6435	5.56149	5.85371	5.60428	5.891	5.84507	6.07315	5.68235	5.66203	5.48104	5.56163
sp|P25637|YIH1_YEAST	YIH1	Protein IMPACT homolog	4	5.54972	5.3264	5.76775	5.63044	5.3318	5.5944	5.35168	5.65924	5.99454	6.11622	6.02858	5.78831	5.02207	5.78516	5.36245	5.10002	5.25956	5.33165
sp|P25638|TAH1_YEAST	TAH1	TPR repeat-containing protein associated with Hsp90	1	5.53112	5.98377	5.42903	5.39032	4.76646	5.93437	5.7249	5.65721	5.64939	5.65382	5.82802	5.77773	5.47652	5.7583	4.66857	5.32895	6.22058	5.22093
sp|P25639|YCV1_YEAST	YCR061W	Uncharacterized membrane protein YCR061W	6	4.19383	4.88625	10.0983	8.45144	3.98546	3.32075	5.59213	4.49662	6.69221	5.15826	4.39542	4.46999	5.87891	4.97467	6.39973	6.88975	4.72002	5.39623
sp|P25641|ATG15_YEAST	ATG15	Putative lipase ATG15	1	4.15185	5.40186	3.71746	5.02072	7.69931	5.6022	5.28686	5.88216	5.57724	5.17288	7.65967	4.56075	5.31001	6.5867	4.78723	4.53981	7.32549	5.71779
sp|P25642|IMG2_YEAST	IMG2	54S ribosomal protein IMG2, mitochondrial	10	5.31506	5.73083	5.58366	5.44906	5.64619	5.76285	5.77133	6.05311	5.11845	5.046	5.68741	5.60024	5.73149	5.5258	5.47517	5.58005	5.48129	5.44199
sp|P25644|PAT1_YEAST	PAT1	DNA topoisomerase 2-associated protein PAT1	30	5.5641	5.92314	5.58299	5.5104	5.11188	4.76241	5.27519	5.62704	5.39642	5.57268	5.74523	5.79866	5.72059	5.81373	5.67872	5.56909	5.68535	5.66238
sp|P25646|PDP2_YEAST	PTC6	[Pyruvate dehydrogenase [acetyl-transferring]]-phosphatase 2, mitochondrial	2	5.5269	5.70917	3.93462	3.74388	6.72611	6.96073	5.94535	5.93106	4.57886	4.30671	5.9624	7.11069	5.40097	5.791	5.88782	4.72064	6.03641	5.72666
sp|P25648|SRB8_YEAST	SRB8	Mediator of RNA polymerase II transcription subunit 12	6	5.56473	5.76553	5.61176	5.35433	5.20573	4.87696	5.66554	5.58627	5.42435	5.4862	5.4203	5.78301	5.65847	6.1143	5.74866	5.33844	5.85346	5.54195
sp|P25649|AHC2_YEAST	AHC2	ADA histone acetyltransferase complex component 2	1	6.10362	4.67341	5.73538	5.82198	2.63242	6.89619	7.74855	3.73911	3.71066	5.17994	5.03123	5.95477	4.23956	6.68472	5.62112	8.14556	6.85548	5.22629
sp|P25651|CSM1_YEAST	CSM1	Monopolin complex subunit CSM1	4	5.71855	5.24025	5.81254	6.05895	5.50252	5.98277	5.2005	5.41845	6.05356	5.62541	4.97343	5.37033	5.65201	5.4273	5.36641	5.44519	5.62894	5.52289
sp|P25654|YCY0_YEAST	YCR090C	UPF0587 protein YCR090C	4	5.90456	5.54162	5.63846	5.51594	5.19399	5.36717	5.58179	5.55763	5.77085	5.8631	5.36066	5.16295	5.58737	5.12388	5.33125	5.80901	5.87466	5.81511
sp|P25655|NOT1_YEAST	CDC39	General negative regulator of transcription subunit 1	34	5.54366	6.03064	5.38559	5.42503	5.53382	5.24134	5.2752	5.5835	5.44564	5.67511	5.73397	5.59944	5.67576	5.62895	5.74247	5.53095	5.49359	5.45534
sp|P25656|CDC50_YEAST	CDC50	Cell division control protein 50	7	5.07199	6.07861	5.67583	5.4318	6.16866	5.57882	5.47235	6.19012	5.9987	5.96789	6.03015	5.61025	4.82274	5.66257	4.94182	4.89088	5.52353	4.88331
sp|P25659|FUB1_YEAST	FUB1	Silencing boundary-establishment protein FUB1	5	5.15723	5.85642	5.8878	5.7122	6.21775	6.42336	6.10313	5.85969	5.04543	4.79775	5.91944	5.28491	4.75886	5.35553	5.60481	5.32834	5.24905	5.43829
sp|P25694|CDC48_YEAST	CDC48	Cell division control protein 48	45	5.03944	4.89486	5.94892	5.99978	8.92975	10.2698	4.6883	4.5949	5.6339	5.68427	3.20746	3.25755	5.51252	5.57287	5.08989	5.1416	5.24393	5.29025
sp|P25719|CYPC_YEAST	CPR3	Peptidyl-prolyl cis-trans isomerase C, mitochondrial	20	5.51672	5.53934	5.31987	5.5558	5.34714	5.29918	5.58084	5.84739	5.69566	5.54595	5.82826	5.87676	5.62311	5.39998	5.43394	5.67234	5.3885	5.52924
sp|P25808|SPB4_YEAST	SPB4	ATP-dependent rRNA helicase SPB4	16	5.83977	5.87532	5.49128	5.49352	4.73329	4.53344	5.29999	5.67045	5.58707	5.38846	5.71152	5.70821	5.842	5.81476	5.78067	5.72763	5.73012	5.7725
sp|P25846|MSH1_YEAST	MSH1	DNA mismatch repair protein MSH1, mitochondrial	11	5.53018	6.03273	5.50384	5.52316	5.18756	4.95492	5.37191	5.71553	4.95545	5.22489	6.10664	6.01695	5.52892	5.80776	5.56837	5.61765	5.72866	5.62487
sp|P25847|MSH2_YEAST	MSH2	DNA mismatch repair protein MSH2	18	5.16123	5.39217	5.23133	5.47562	6.09129	6.08781	5.41655	5.38371	5.8305	5.98358	5.57927	5.47323	5.47399	5.60738	5.45905	5.48917	5.42443	5.43969
sp|P26188|MGMT_YEAST	MGT1	Methylated-DNA--protein-cysteine methyltransferase	1	4.93231	4.55991	5.47827	6.43185	7.68265	9.20943	5.53288	4.97063	4.90242	5.48873	4.955	5.51832	4.98249	5.4041	5.9194	4.38172	5.24315	4.40673
sp|P26321|RL5_YEAST	RPL5	60S ribosomal protein L5	41	5.84987	6.00819	5.41519	5.58585	3.65652	3.62399	5.68312	5.87519	6.13382	6.15701	5.72506	5.75566	5.69341	5.80382	5.89793	5.74376	5.61469	5.7769
sp|P26364|KAD3_YEAST	ADK2	GTP:AMP phosphotransferase, mitochondrial	2	4.07934	5.09399	5.97891	6.90314	2.81691	3.42043	4.9084	5.15885	8.68451	8.74927	5.7614	4.99125	4.30385	5.12241	6.30359	6.0719	5.68041	5.97145
sp|P26370|UGA3_YEAST	UGA3	Transcriptional activator protein UGA3	2	5.11359	5.21139	4.69232	4.29242	10.5741	9.56637	5.03631	4.93633	4.58161	4.40529	5.62639	5.34789	4.90847	5.70369	5.26981	4.78649	5.24302	4.70451
sp|P26449|BUB3_YEAST	BUB3	Cell cycle arrest protein BUB3	2	5.72655	5.75848	5.62173	5.57395	3.76217	3.82644	5.03114	5.72004	6.67453	6.43834	5.84018	6.02235	5.53389	5.91335	5.61293	5.12152	5.86347	5.95893
sp|P26570|PPZ1_YEAST	PPZ1	Serine/threonine-protein phosphatase PP-Z1	16	5.24846	5.29729	5.42279	5.48391	6.46569	6.14422	5.59953	5.55911	5.62287	5.31673	5.51622	5.44455	5.46881	5.27353	5.21856	5.69026	5.58924	5.63823
sp|P26637|SYLC_YEAST	CDC60	Leucine--tRNA ligase, cytoplasmic	44	5.73987	5.79784	5.67292	5.7663	4.30365	4.34461	5.31755	5.44536	6.0505	6.19648	5.5582	5.65667	5.65265	5.91543	5.61075	5.60587	5.6067	5.75864
sp|P26725|YUR1_YEAST	YUR1	Probable mannosyltransferase YUR1	1	5.55516	5.9764	6.4661	5.85472	6.484	4.64023	6.49046	3.66072	5.99651	6.09734	4.73607	6.47361	4.1844	5.46386	5.56314	5.09876	5.01282	6.24571
sp|P26754|RFA2_YEAST	RFA2	Replication factor A protein 2	9	5.6065	5.68338	6.01439	5.92122	5.2386	5.34419	5.58949	5.2609	5.74809	5.78013	5.35223	5.26461	5.71438	5.55187	5.54896	5.4927	5.51965	5.36871
sp|P26755|RFA3_YEAST	RFA3	Replication factor A protein 3	7	6.96707	5.45716	6.42058	5.69058	1.9498	5.69428	6.05186	4.96606	5.10412	4.99411	4.7865	5.25752	6.14032	5.92253	5.2486	5.66816	6.76913	6.91162
sp|P26783|RS5_YEAST	RPS5	40S ribosomal protein S5	38	6.10036	5.84576	5.90942	5.91589	3.15813	3.51775	5.86957	5.87959	6.03905	5.89002	5.41809	5.23544	5.53642	5.84176	6.2134	6.00085	5.82115	5.80734
sp|P26784|RL16A_YEAST	RPL16A	60S ribosomal protein L16-A	25	5.30951	5.70692	5.11243	4.90703	6.69001	6.35382	4.64564	5.12453	5.81708	5.85705	5.42644	5.55225	5.3441	5.31689	5.87023	5.52783	5.78033	5.6579
sp|P26785|RL16B_YEAST	RPL16B	60S ribosomal protein L16-B	31	5.89909	5.94261	5.35211	5.38905	2.74723	2.66366	5.44391	5.83927	6.38929	6.45757	5.78414	5.76066	5.79572	5.88804	6.08923	6.11859	6.33999	6.09984
sp|P26786|RS7A_YEAST	RPS7A	40S ribosomal protein S7-A	25	5.8509	6.06982	5.55064	5.53029	3.87585	3.90463	5.46376	5.61438	6.05104	6.11738	5.59116	5.66262	5.84217	5.93744	5.54505	5.72417	5.65982	6.00887
sp|P26793|FEN1_YEAST	RAD27	Flap endonuclease 1	15	5.59595	5.74973	5.48809	6.08354	5.74197	5.96507	5.72216	5.65842	5.43184	5.26665	5.39524	5.3616	5.18654	5.56867	5.42854	5.69296	5.47633	5.18671
sp|P26798|INO2_YEAST	INO2	Protein INO2	4	5.76354	5.15856	6.10029	6.17863	5.82126	6.52528	5.80152	5.37162	5.32116	5.18515	5.15569	4.80626	5.08553	5.7913	5.03843	5.78021	5.37431	5.74126
sp|P27344|DPB3_YEAST	DPB3	DNA polymerase epsilon subunit C	2	4.96604	5.16954	5.67653	5.02139	6.18236	6.4724	5.54395	5.90908	5.96716	6.11946	5.28881	5.19092	5.89366	5.8062	5.56369	5.14809	4.98476	5.09595
sp|P27351|AP2B_YEAST	APL1	AP-2 complex subunit beta	11	4.90081	5.12604	5.62292	5.48893	6.03329	5.78855	6.20647	6.15512	5.37009	5.40084	5.7335	5.55061	5.38885	5.53989	5.36781	5.28112	5.41239	5.63278
sp|P27466|KCC1_YEAST	CMK1	Calcium/calmodulin-dependent protein kinase I	14	5.21414	5.24202	6.33193	6.17621	6.14824	6.45943	5.58169	5.37604	4.73616	4.85512	5.33073	5.5405	5.11644	5.24066	5.7726	5.49183	5.60769	5.77857
sp|P27472|GYS2_YEAST	GSY2	Glycogen [starch] synthase isoform 2	31	4.9249	4.84417	5.48458	5.45846	7.95751	7.92171	5.43867	5.60568	4.20644	4.21614	5.55114	5.44443	5.41401	5.1818	5.74904	5.55997	5.53446	5.50689
sp|P27476|NSR1_YEAST	NSR1	Nuclear localization sequence-binding protein	38	6.3163	6.14878	5.38224	5.67	3.63688	3.40087	5.81142	5.75007	5.71613	5.7484	5.92576	5.77719	6.20635	6.01962	5.78322	5.70122	5.43927	5.56628
sp|P27514|PHO91_YEAST	PHO91	Low-affinity phosphate transporter PHO91	21	5.61564	5.56967	5.41139	5.77848	4.88586	4.9701	5.08208	5.26085	6.26038	6.09193	5.41864	5.83459	5.75003	5.70621	5.57653	5.27956	5.64565	5.86242
sp|P27515|URK1_YEAST	URK1	Uridine kinase	15	6.04065	5.96803	5.50812	5.49723	4.28827	3.89235	5.62414	5.64044	5.69995	5.68471	5.55957	5.78199	5.79287	5.69505	5.75075	6.11894	5.6626	5.79434
sp|P27614|CBPS_YEAST	CPS1	Carboxypeptidase S	22	5.50845	5.31805	6.0104	6.02155	5.31591	5.31948	5.18695	5.14508	5.69245	5.7306	5.57176	5.51169	5.61236	5.66035	5.70059	5.42138	5.67512	5.59784
sp|P27616|PUR7_YEAST	ADE1	Phosphoribosylaminoimidazole-succinocarboxamide synthase	36	5.35085	5.59338	5.11022	5.1475	5.15958	5.20291	5.57636	5.69337	5.40997	5.35665	5.67547	5.7419	5.83734	5.96793	5.74233	5.74614	5.73011	5.95799
sp|P27636|CDC15_YEAST	CDC15	Cell division control protein 15	2	5.84865	5.35323	6.26839	6.53452	5.83689	6.13534	5.98797	5.37172	4.72205	4.76014	4.7986	4.61163	5.83406	5.7252	5.25537	6.07835	5.42874	5.44915
sp|P27637|BUD14_YEAST	BUD14	Bud site selection protein 14	21	5.62231	5.78142	5.72531	5.81998	4.37087	4.1458	5.84989	5.6767	6.1938	6.18505	5.4415	5.41995	5.89627	5.64451	5.56584	5.57332	5.75508	5.33242
sp|P27654|TIP1_YEAST	TIP1	Temperature shock-inducible protein 1	2	4.06117	5.02236	5.16961	5.33612	9.51826	6.95821	3.52277	3.21817	5.17059	6.83785	5.61963	6.53841	5.25285	5.46327	5.22908	4.93793	6.24544	5.8983
sp|P27680|COQ3_YEAST	COQ3	Ubiquinone biosynthesis O-methyltransferase, mitochondrial	7	5.19137	5.20723	4.54003	4.72004	4.42556	4.45604	6.45119	6.5327	6.61496	7.24612	6.16626	6.34356	4.50077	4.4484	5.7459	5.78559	5.72967	5.89462
sp|P27692|SPT5_YEAST	SPT5	Transcription elongation factor SPT5	35	5.48839	5.60138	5.59281	5.57727	4.84446	4.70946	5.49572	5.54583	5.70138	5.77316	5.75693	5.74292	5.79883	5.79363	5.61201	5.55658	5.71591	5.69332
sp|P27697|COQ8_YEAST	COQ8	Atypical kinase COQ8, mitochondrial	9	5.89297	5.73079	4.91609	5.05399	5.70904	5.84083	5.75022	6.05633	5.8073	5.64962	5.18551	5.81301	5.27543	5.79223	5.36058	5.17986	5.65501	5.33118
sp|P27705|MIG1_YEAST	MIG1	Regulatory protein MIG1	5	5.82284	5.54696	5.47184	5.00758	5.36391	5.17717	5.24828	5.56639	6.06956	5.91315	5.94135	5.29825	5.67652	5.49425	5.37429	5.68573	5.6177	5.72422
sp|P27796|THIK_YEAST	POT1	3-ketoacyl-CoA thiolase, peroxisomal	2	5.38825	4.82894	4.15119	4.28478	15.9975	14.1897	4.45472	4.2932	2.24762	1.94424	5.36607	5.03666	5.00509	4.28907	4.82126	4.61891	4.11394	4.96886
sp|P27801|PEP3_YEAST	PEP3	Vacuolar membrane protein PEP3	20	5.44767	5.38103	5.88084	5.33128	7.16619	6.57661	5.03499	4.9245	5.39754	5.37878	5.23423	5.37432	5.17335	5.65038	5.32389	5.53389	5.59145	5.59904
sp|P27809|KRE2_YEAST	KRE2	Glycolipid 2-alpha-mannosyltransferase	31	5.19494	5.15019	5.18138	5.07882	8.08628	8.17285	5.42151	5.34619	5.02075	4.87838	5.5823	5.41571	5.21905	5.34638	5.36149	5.15925	5.17717	5.20735
sp|P27810|KTR1_YEAST	KTR1	Alpha-1,2 mannosyltransferase KTR1	25	5.78055	5.35754	5.59879	5.67727	6.46282	6.28098	5.79099	5.61077	5.91005	5.404	5.39253	5.18207	5.12301	5.36769	5.35368	5.57755	5.09862	5.03108
sp|P27825|CALX_YEAST	CNE1	Calnexin homolog	4	5.68048	5.02269	5.37242	5.35567	6.35897	6.19481	5.17815	5.47475	6.09265	5.8521	5.17352	5.36921	5.80367	5.57653	5.07085	5.35161	5.58423	5.48769
sp|P27882|ERV1_YEAST	ERV1	Mitochondrial FAD-linked sulfhydryl oxidase ERV1	4	5.69901	5.53071	4.96647	4.90012	7.53132	7.5519	5.77181	5.91595	5.18335	4.92729	5.50296	4.98986	5.41243	5.33178	5.17245	5.14428	5.17297	5.29534
sp|P27895|CIN8_YEAST	CIN8	Kinesin-like protein CIN8	12	5.30164	5.73729	5.61702	5.48524	4.69281	4.71464	5.97408	5.67137	5.57971	5.62875	5.9463	6.10104	5.78917	5.47341	5.7258	5.33136	5.59981	5.63055
sp|P27929|NAM9_YEAST	NAM9	37S ribosomal protein NAM9, mitochondrial	18	5.86903	6.09649	5.18753	4.93892	5.71447	5.93394	6.05039	5.93347	2.77581	2.77417	6.26565	6.23742	6.19834	6.04135	5.86317	5.73981	6.23093	6.14909
sp|P27999|RPB9_YEAST	RPB9	DNA-directed RNA polymerase II subunit RPB9	7	5.95103	5.87674	5.52915	5.37323	4.60719	4.39908	5.67837	6.07883	5.7947	5.91509	5.85406	5.35938	5.51063	5.42861	5.4175	5.80947	5.55659	5.86036
sp|P28000|RPAC2_YEAST	RPC19	DNA-directed RNA polymerases I and III subunit RPAC2	8	6.7494	6.47995	4.64091	5.25688	4.68657	3.94124	5.48085	5.91865	5.9957	6.91408	4.35081	5.10817	5.90239	5.48368	6.20448	6.53244	5.27998	5.07382
sp|P28004|PRP45_YEAST	PRP45	Pre-mRNA-processing protein 45	7	5.35885	5.73786	5.49196	4.97793	4.39698	4.74843	6.04201	5.61022	6.05688	5.38939	5.75905	5.38948	5.71039	5.66134	5.7072	5.76593	6.2245	5.97162
sp|P28005|POP5_YEAST	POP5	Ribonuclease P/MRP protein subunit POP5	3	5.37528	6.47677	4.98765	5.34907	4.49827	4.47716	5.1647	5.56979	6.35884	5.74492	5.18562	6.26446	5.93127	5.62181	5.49413	5.29549	6.01766	6.18711
sp|P28007|GAR1_YEAST	GAR1	H/ACA ribonucleoprotein complex subunit GAR1	10	5.884	5.74909	6.02663	6.20777	3.45381	3.92689	5.85838	5.66952	6.18268	5.99392	5.10017	4.87728	5.77176	6.15819	5.89825	5.53414	5.84113	5.8664
sp|P28239|IPYR2_YEAST	PPA2	Inorganic pyrophosphatase, mitochondrial	11	5.33219	5.21036	6.07758	6.52804	4.91811	4.72114	6.20082	5.86607	5.86102	5.87535	5.49159	5.31405	5.10496	5.49851	5.38915	5.64846	5.55762	5.40496
sp|P28240|ACEA_YEAST	ICL1	Isocitrate lyase	13	2.76823	2.52496	2.12485	1.52809	24.3351	26.0477	2.40795	2.15937	0.560318	0.573932	8.71415	8.63457	2.71381	2.59474	3.21163	3.15883	2.9069	3.03494
sp|P28241|IDH2_YEAST	IDH2	Isocitrate dehydrogenase [NAD] subunit 2, mitochondrial	22	5.46634	5.23247	6.11882	6.06497	6.1243	6.69033	5.43286	5.33633	3.67516	3.50815	6.09847	6.05947	5.12421	5.11161	6.23737	6.14414	5.77348	5.80151
sp|P28263|UBC8_YEAST	UBC8	Ubiquitin-conjugating enzyme E2-24 kDa	2	5.20266	5.89239	5.69385	5.96113	5.3864	6.61581	5.75769	5.73123	4.49149	4.9349	5.51915	5.90171	5.16574	5.01671	5.52562	5.50523	5.91933	5.77896
sp|P28272|PYRD_YEAST	URA1	Dihydroorotate dehydrogenase	23	6.10694	6.00221	5.08907	5.20736	2.28166	2.3459	5.74045	5.82348	7.11772	6.98406	5.59386	5.6956	6.13334	6.08735	5.92642	5.90875	5.95008	6.00575
sp|P28273|OPLA_YEAST	OXP1	5-oxoprolinase	36	5.26372	5.23851	5.75968	5.65514	7.08382	6.83996	5.02564	4.96326	5.95097	5.78868	5.34614	5.21418	5.3609	5.24873	5.34816	5.2313	5.33459	5.34662
sp|P28274|URA7_YEAST	URA7	CTP synthase 1	39	5.95826	5.98904	5.50284	5.48383	3.54786	3.67531	5.6499	5.73212	6.07715	6.13793	5.6516	5.75982	5.89566	5.93133	5.67698	5.77472	5.7537	5.80195
sp|P28319|CWP1_YEAST	CWP1	Cell wall protein CWP1	29	4.78856	4.63035	4.66275	4.72967	10.4951	10.4506	5.85027	5.51462	3.89114	3.82316	5.22073	4.93699	5.39192	6.12451	5.12495	4.84015	4.78954	4.73499
sp|P28320|YJU2_YEAST	YJU2	Splicing factor YJU2	5	5.43789	5.31817	5.96001	5.92002	5.20737	5.29348	6.25272	6.40399	5.51582	5.25422	5.44215	5.3695	5.35402	5.39104	5.22525	5.39534	5.78262	5.47638
sp|P28321|MGLL_YEAST	YJU3	Monoglyceride lipase	19	5.30214	5.43694	5.25864	5.21169	6.7002	6.63523	5.21265	5.64153	5.75971	5.55529	5.48875	5.75902	5.69544	5.47925	5.25523	5.2338	5.26361	5.11089
sp|P28495|CAPZA_YEAST	CAP1	F-actin-capping protein subunit alpha	11	5.14733	4.88972	6.36616	6.06569	6.37124	6.75393	6.02939	6.05557	5.75288	5.48178	4.60801	4.62707	5.52286	5.41792	5.2398	5.22077	5.10088	5.34901
sp|P28496|LAC1_YEAST	LAC1	Ceramide synthase LAC1	2	4.6116	6.01775	6.48419	5.04773	6.46314	4.6157	5.0164	4.84041	5.49984	5.29888	5.24611	5.70672	5.85647	5.07896	6.24017	7.22714	5.51163	5.23716
sp|P28519|RAD14_YEAST	RAD14	DNA repair protein RAD14	2	5.03548	6.10453	5.26129	5.64032	5.69207	4.68769	4.99481	4.44179	6.46776	5.98339	6.43635	6.45252	5.75189	5.21002	5.3822	4.86624	6.10602	5.48563
sp|P28625|YIM1_YEAST	YIM1	Protein YIM1	15	5.34555	5.03454	5.75273	6.09809	6.75781	6.84268	5.41191	5.48088	5.09886	5.08182	4.70614	5.13072	5.29219	5.73536	5.73161	5.81447	5.20792	5.47672
sp|P28627|IMP1_YEAST	IMP1	Mitochondrial inner membrane protease subunit 1	1	3.7181	6.92493	6.47153	3.81319	5.12475	6.2106	8.43391	5.45999	2.46835	2.9598	7.2699	4.45466	8.50341	5.493	5.70729	5.84692	6.27062	4.86903
sp|P28707|SBA1_YEAST	SBA1	Co-chaperone protein SBA1	21	5.52555	5.4693	5.90099	6.0321	5.74284	6.2944	5.27047	5.1149	5.68575	5.73651	5.11773	5.3078	5.57903	5.35403	5.325	5.51469	5.4976	5.53134
sp|P28708|PRR1_YEAST	PRR1	Serine/threonine-protein kinase PRR1	10	6.59172	5.3586	5.21785	5.1597	5.03128	4.87884	5.60539	5.362	5.1871	5.38394	5.81376	5.63615	5.70434	5.73975	5.74142	5.46949	5.71977	6.39889
sp|P28737|MSP1_YEAST	MSP1	Protein MSP1	11	5.16227	5.25988	6.22887	6.33354	5.25703	5.15979	6.03767	6.22801	5.53566	5.05831	5.48232	5.57822	4.99736	5.21799	5.70074	5.34466	5.69311	5.72459
sp|P28742|KIP1_YEAST	KIP1	Kinesin-like protein KIP1	2	5.43808	5.58743	5.00975	5.22144	5.65542	5.37061	5.26604	5.5925	5.4327	5.58664	6.31078	6.44011	5.65423	6.29527	5.10886	5.01323	5.32772	5.68919
sp|P28743|KIP2_YEAST	KIP2	Kinesin-like protein KIP2	4	5.47205	5.70116	5.30465	4.95309	6.33901	5.70089	5.43635	5.74154	5.35389	5.38711	6.48104	6.34688	5.57224	5.52493	5.31761	5.0597	5.39108	4.9168
sp|P28777|AROC_YEAST	ARO2	Chorismate synthase	31	5.52667	5.47854	5.79956	5.70759	4.83371	4.9706	5.67675	5.46676	6.2227	6.209	5.44086	5.36786	5.76818	5.73793	5.32834	5.62131	5.50012	5.34352
sp|P28778|RT06_YEAST	MRP17	37S ribosomal protein MRP17, mitochondrial	3	5.68823	6.35949	4.85172	5.56775	4.91253	5.15923	6.17945	6.54063	5.06856	5.56387	6.09297	5.61226	5.24152	5.58451	5.46022	5.4061	4.93343	5.77753
sp|P28789|HEM3_YEAST	HEM3	Porphobilinogen deaminase	12	5.77717	5.32018	5.66455	5.6765	6.4897	7.37276	4.90756	4.77201	5.7482	5.8239	4.94034	5.16753	5.32098	5.07266	5.39226	5.29459	5.61507	5.64404
sp|P28791|SEC20_YEAST	SEC20	Protein transport protein SEC20	3	5.4597	5.66075	5.36909	4.99231	7.71985	6.6172	4.97284	5.90978	5.07372	4.91402	5.98718	5.39345	5.29955	5.1158	5.65464	5.21259	5.36445	5.2831
sp|P28795|PEX3_YEAST	PEX3	Peroxisomal biogenesis factor 3	5	4.69843	5.64138	5.13369	5.12098	8.84381	8.81854	5.48233	5.14037	4.61318	4.95851	5.886	5.74075	4.18416	4.31098	5.33211	5.55552	5.12452	5.41474
sp|P28817|HIBCH_YEAST	EHD3	3-hydroxyisobutyryl-CoA hydrolase, mitochondrial	13	5.3039	5.14837	5.31148	5.44992	7.66653	7.46346	5.38965	5.49619	5.29244	5.1624	5.47979	5.55672	5.12182	5.21556	5.26426	5.46316	5.14306	5.07128
sp|P28834|IDH1_YEAST	IDH1	Isocitrate dehydrogenase [NAD] subunit 1, mitochondrial	31	5.1755	5.29963	5.65662	5.61789	7.60017	7.66165	4.78808	5.07217	3.66632	3.88993	6.52779	6.58974	4.85362	4.77134	6.03854	5.93129	5.32946	5.53026
sp|P29029|CHIT_YEAST	CTS1	Endochitinase	2	5.18835	5.0599	5.57765	5.28352	7.71023	7.84599	4.71381	5.26487	4.80709	5.66395	5.06792	5.15973	5.56707	5.18003	5.30301	5.30961	5.40132	5.89594
sp|P29055|TF2B_YEAST	SUA7	Transcription initiation factor IIB	6	6.18187	5.80174	5.67893	5.84284	5.84784	5.74395	6.06938	5.77323	5.93666	5.0831	5.35419	5.08332	5.99081	4.91289	5.48141	5.34131	5.1869	4.68962
sp|P29056|TF3B_YEAST	BRF1	Transcription factor IIIB 70 kDa subunit	12	5.73089	5.77383	5.50189	5.44331	5.00141	4.63855	5.6525	6.21532	5.71532	5.58449	5.51541	5.65744	5.78037	5.85421	5.28345	5.5297	5.5426	5.57932
sp|P29295|HRR25_YEAST	HRR25	Casein kinase I homolog HRR25	18	5.51261	5.40689	6.0274	6.09597	4.74546	5.1058	6.02985	5.80319	5.58808	5.62464	5.2561	5.21029	5.40587	5.552	5.69812	5.43049	5.7568	5.75043
sp|P29311|BMH1_YEAST	BMH1	Protein BMH1	7	5.42527	5.24876	6.43802	6.05143	3.80432	4.3996	5.46899	5.5748	5.53035	6.16999	5.72659	5.79836	5.89664	5.64125	5.68716	5.62839	6.00041	5.50968
sp|P29340|UBCX_YEAST	PEX4	Ubiquitin-conjugating enzyme E2-21 kDa	3	4.54358	5.13672	6.49781	5.70905	5.21956	5.96323	5.79762	5.29066	5.87248	5.37334	6.47173	5.74172	5.22609	5.35081	5.87152	5.5325	5.20612	5.19543
sp|P29366|BEM1_YEAST	BEM1	Bud emergence protein 1	16	5.70513	5.43045	5.91654	6.0712	5.4202	5.6131	5.34304	5.30614	5.73238	5.79913	5.37081	5.54121	5.42534	5.33465	5.40939	5.39267	5.57478	5.61383
sp|P29453|RL8B_YEAST	RPL8B	60S ribosomal protein L8-B	25	6.12804	6.19803	5.64206	5.9553	3.8767	4.29324	5.93891	5.8706	5.58756	5.57075	5.29142	5.27591	5.37052	5.82997	6.05455	6.16311	5.41446	5.53887
sp|P29461|PTP2_YEAST	PTP2	Tyrosine-protein phosphatase 2	1	7.61226	7.13129	6.09737	6.81244	2.62639	3.28063	7.08049	7.45224	4.17178	4.13882	6.69268	6.15396	4.86829	5.629	6.21772	5.31915	4.4125	4.30299
sp|P29465|CHS3_YEAST	CHS3	Chitin synthase 3	25	5.51066	5.58722	5.01147	5.1863	6.66463	6.14152	5.5876	5.76706	5.3015	5.27483	5.8231	5.73988	5.49804	5.28651	5.5094	5.41454	5.36355	5.33217
sp|P29468|PAP_YEAST	PAP1	Poly	18	5.42483	5.55082	5.71114	5.53125	5.83192	5.56489	5.42913	5.6152	5.59095	5.62248	5.42018	5.45225	5.80587	5.61813	5.40503	5.27804	5.72004	5.42785
sp|P29469|MCM2_YEAST	MCM2	DNA replication licensing factor MCM2	14	5.69107	5.54879	5.64797	5.45665	5.59479	5.69321	5.57421	5.7639	5.3163	5.42996	5.49399	5.23263	5.58766	5.66715	5.36116	5.50962	5.2119	6.21904
sp|P29478|SEC65_YEAST	SEC65	Signal recognition particle subunit SEC65	17	5.59118	5.27679	5.98331	6.02423	5.13452	5.25961	5.98622	5.4806	5.93975	5.6012	5.21126	5.36281	5.46925	5.4537	5.52385	5.38807	5.72012	5.59352
sp|P29496|MCM5_YEAST	MCM5	Minichromosome maintenance protein 5	24	5.29378	5.41874	4.86552	5.05217	6.52526	6.1349	4.99266	5.56053	5.27365	5.68952	5.68969	5.74609	5.89362	5.84518	5.60418	5.30561	5.39481	5.71408
sp|P29509|TRXB1_YEAST	TRR1	Thioredoxin reductase 1	32	5.12311	5.20076	5.49162	5.53486	7.22352	7.49679	5.16685	5.09528	5.98249	5.9233	5.16015	5.07753	5.28331	5.24827	5.18363	5.11844	5.35381	5.33627
sp|P29539|RIF1_YEAST	RIF1	Telomere length regulator protein RIF1	15	5.39502	5.5787	5.75357	5.46851	5.06958	4.89924	5.28073	5.3711	5.82993	5.80034	5.82468	5.80494	5.91144	5.58223	5.29814	5.56746	5.78222	5.78218
sp|P29547|EF1G1_YEAST	CAM1	Elongation factor 1-gamma 1	36	5.82199	5.61101	5.74139	5.60756	4.34282	4.29152	5.77827	5.76854	5.65516	5.61702	5.56798	5.52718	5.78686	5.6118	5.78639	5.97174	5.83571	5.67705
sp|P29703|FNTA_YEAST	RAM2	Protein farnesyltransferase/geranylgeranyltransferase type-1 subunit alpha	12	5.25424	5.50465	5.49538	5.39837	5.96142	5.29176	5.29275	5.67747	5.9393	6.11183	5.6324	5.91245	5.27053	5.56795	5.571	5.52641	5.34043	5.25166
sp|P29704|FDFT_YEAST	ERG9	Squalene synthase	24	5.21324	5.3164	5.24983	5.17527	7.02276	6.31797	5.30466	5.57576	5.3494	5.31426	5.57199	5.6437	5.69516	5.63825	5.39593	5.44936	5.40495	5.36112
sp|P29952|MPI_YEAST	PMI40	Mannose-6-phosphate isomerase	29	5.67616	5.49987	5.46884	5.5543	4.30242	4.65359	5.94698	5.705	6.01989	5.80297	5.30667	5.5567	5.92119	5.94413	5.6457	5.66632	5.73449	5.59477
sp|P30605|ITR1_YEAST	ITR1	Myo-inositol transporter 1	5	5.46636	5.61002	5.08801	5.29364	7.07122	6.7321	5.2047	5.46417	5.53806	5.47016	5.51704	5.13257	5.4159	5.3415	5.50281	5.3044	5.2524	5.59495
sp|P30606|ITR2_YEAST	ITR2	Myo-inositol transporter 2	3	5.38969	5.62861	5.93806	5.7971	4.84067	4.32455	5.49595	5.49868	5.25253	5.37857	5.93883	6.33921	5.65796	5.78998	5.97202	5.61269	5.68279	5.46211
sp|P30619|SEC1_YEAST	SEC1	Protein transport protein SEC1	18	5.11047	5.12548	5.34755	5.07357	8.46268	8.48479	5.39137	5.30631	5.62878	5.48405	4.99586	4.98539	5.07016	5.06771	5.05301	5.13124	4.99052	5.29105
sp|P30620|PSO2_YEAST	PSO2	DNA cross-link repair protein PSO2/SNM1	1	5.4436	5.90309	4.4274	4.49592	5.19543	4.42174	5.14446	5.75398	5.5038	6.07976	7.00001	5.52641	6.18606	6.37087	5.34258	5.52693	5.53435	6.14361
sp|P30624|LCF1_YEAST	FAA1	Long-chain-fatty-acid--CoA ligase 1	36	5.47865	4.97956	5.75089	5.8757	6.27059	7.14732	6.40512	5.36845	5.25505	4.83945	4.74986	4.73515	5.79768	5.82419	5.66993	5.89856	4.93824	5.0156
sp|P30656|PSB5_YEAST	PRE2	Proteasome subunit beta type-5	19	5.3545	5.25409	5.72786	5.96048	6.73968	6.76928	4.98815	5.25107	5.25715	5.57957	5.39335	5.56018	5.65185	5.37431	5.47969	5.31573	5.11925	5.22382
sp|P30657|PSB7_YEAST	PRE4	Proteasome subunit beta type-7	11	5.36791	5.06925	5.66689	5.57207	6.75367	6.13746	4.99232	5.20022	5.02335	5.42258	5.67247	5.81848	5.92483	5.31152	5.57394	5.53304	5.30683	5.65319
sp|P30665|MCM4_YEAST	MCM4	DNA replication licensing factor MCM4	28	5.47182	5.59639	5.43039	5.27757	5.05646	5.1551	5.60563	5.47855	5.74453	5.70696	5.75772	5.66097	5.70503	5.69622	5.70186	5.63035	5.72734	5.59712
sp|P30771|NAM7_YEAST	NAM7	ATP-dependent helicase NAM7	28	5.56475	5.74339	5.51141	5.64698	5.16891	4.9124	5.55302	5.61384	5.6793	5.6275	5.6962	5.77999	5.76469	5.71852	5.5178	5.52635	5.46613	5.50882
sp|P30775|RF1M_YEAST	MRF1	Peptide chain release factor 1, mitochondrial	4	5.99895	6.12309	4.88436	5.39965	5.61663	5.84443	5.98495	5.77503	5.68428	5.58491	5.121	5.78689	5.45241	5.72509	4.84471	5.62028	5.16008	5.39325
sp|P30777|GPI10_YEAST	GPI10	GPI mannosyltransferase 3	6	5.76544	5.58626	5.43917	5.34713	5.49131	5.49557	5.38568	5.48159	5.58111	5.25505	5.42982	5.87576	6.31144	5.46063	5.599	6.0177	5.26943	5.20792
sp|P30822|XPO1_YEAST	CRM1	Exportin-1	39	5.40125	5.50876	5.20204	5.14985	5.58799	5.29605	5.49116	5.48392	5.49696	5.58006	5.78629	5.80825	5.70918	5.66375	5.60389	5.74995	5.688	5.79263
sp|P30902|ATP7_YEAST	ATP7	ATP synthase subunit d, mitochondrial	21	6.10514	5.91864	4.83351	4.78084	7.8429	8.068	6.48142	6.24197	1.83058	1.55384	6.23443	6.09018	5.88416	5.68788	5.59562	5.77552	5.57992	5.49542
sp|P30952|MLS1_YEAST	MLS1	Malate synthase 1	26	7.35984	7.70912	2.89637	2.81892	6.46724	6.7555	7.18461	7.28551	0.482988	0.409579	8.63522	8.60162	3.30161	3.15243	7.3594	7.39373	6.10852	6.07778
sp|P31109|SNC1_YEAST	SNC1	Synaptobrevin homolog 1	1	5.54208	5.08161	5.94914	5.9674	5.5373	5.72279	5.41577	6.11297	5.06584	5.32137	6.09655	5.5234	5.19615	6.10207	5.69879	4.92174	5.49449	5.25054
sp|P31111|ZIP1_YEAST	ZIP1	Synaptonemal complex protein ZIP1	1	5.29539	5.72731	5.47604	3.89575	9.43013	7.19062	5.56767	7.91145	6.98758	5.37025	4.38532	4.10616	5.41627	5.05207	5.55742	4.19908	4.73362	3.69785
sp|P31115|PUS3_YEAST	DEG1	tRNA pseudouridine	11	5.7763	6.00853	5.62585	5.46569	4.92659	4.74096	5.54253	5.32505	5.56122	5.61254	5.65158	5.69851	5.68978	5.6289	5.83533	5.68054	5.64567	5.58444
sp|P31116|DHOM_YEAST	HOM6	Homoserine dehydrogenase	42	5.48222	5.51798	5.6228	5.66396	5.11993	4.96432	5.24653	5.46207	6.0935	6.26944	5.56413	5.55269	5.54082	5.48977	5.62525	5.55144	5.65587	5.57727
sp|P31244|RAD16_YEAST	RAD16	DNA repair protein RAD16	6	5.47188	5.12707	5.42334	5.3204	5.53928	5.29396	5.49779	5.78376	5.12588	5.10368	6.44167	6.13256	5.68931	5.73119	5.64453	5.34315	5.66171	5.66883
sp|P31334|RM09_YEAST	MRPL9	54S ribosomal protein L9, mitochondrial	8	5.90174	6.3311	5.02664	5.57914	6.19469	6.14844	5.9062	6.20157	3.88267	3.6445	5.7273	5.56414	5.78125	5.7113	5.58063	5.65934	5.72763	5.43171
sp|P31373|CYS3_YEAST	CYS3	Cystathionine gamma-lyase	35	5.53523	5.53834	6.00911	6.05007	4.52598	4.59728	5.47834	5.38693	6.41665	6.48051	5.43143	5.42208	5.47459	5.41557	5.48705	5.45784	5.73271	5.5603
sp|P31374|PSK1_YEAST	PSK1	Serine/threonine-protein kinase PSK1	21	5.64904	5.58049	5.8625	5.92413	4.14646	4.00479	5.39322	5.48919	6.03827	5.89843	5.80164	5.81113	5.64899	5.60413	5.80467	5.71646	5.86161	5.76486
sp|P31376|SWC3_YEAST	SWC3	SWR1-complex protein 3	5	5.12762	5.88504	5.60807	5.25337	5.40865	5.17097	5.11397	5.87206	5.66638	5.42443	5.71043	5.85943	5.81929	5.80107	5.9869	5.40817	5.24906	5.63509
sp|P31377|STX8_YEAST	SYN8	Syntaxin-8	2	4.98699	5.16546	6.33566	5.50981	4.84501	6.41185	5.8616	5.6983	5.47821	6.21408	4.76116	5.26848	5.00601	6.18734	5.09063	5.01754	6.22552	5.93632
sp|P31378|NTH1_YEAST	NTG1	Endonuclease III homolog 1	8	4.71248	4.93157	5.60651	5.22874	7.37258	6.7436	5.52567	5.27578	5.29018	5.39965	5.35985	5.68582	5.09093	5.69598	5.54638	5.47689	5.23581	5.82158
sp|P31380|FUN30_YEAST	FUN30	ATP-dependent helicase FUN30	27	5.50508	5.66714	5.39633	5.27447	5.34853	5.08737	5.58607	5.54828	5.91719	5.73912	5.79005	5.79415	5.99013	5.79665	5.37311	5.32197	5.50265	5.3617
sp|P31381|FUN26_YEAST	FUN26	Nucleoside transporter FUN26	7	5.24308	5.70864	6.16905	5.45899	5.93558	5.28134	5.29819	5.17371	6.27781	6.12408	5.85198	5.75523	5.65635	5.27377	5.38609	5.13459	5.41662	4.85491
sp|P31382|PMT2_YEAST	PMT2	Dolichyl-phosphate-mannose--protein mannosyltransferase 2	27	5.41202	5.55431	5.53436	5.61385	4.76181	4.32999	5.50847	5.59137	5.8768	6.06775	5.82513	5.76853	5.84653	5.71784	5.82648	5.83465	5.59016	5.33996
sp|P31383|2AAA_YEAST	TPD3	Protein phosphatase PP2A regulatory subunit A	27	5.35694	5.51229	5.68537	5.80688	5.03401	4.97289	5.8706	5.7618	5.39411	5.20383	5.56035	5.46238	5.512	5.53427	5.90804	5.83897	5.46593	6.11934
sp|P31384|CCR4_YEAST	CCR4	CCR4-Not complex 3'-5'-exoribonuclease subunit Ccr4	25	5.51967	5.68115	5.8085	5.79337	5.13295	5.15689	5.30437	5.51179	5.46087	5.52528	5.62034	5.448	5.69313	5.76593	5.66783	5.7253	5.65126	5.53338
sp|P31385|DEP1_YEAST	DEP1	Transcriptional regulatory protein DEP1	9	5.50137	5.25884	6.3807	6.18547	4.64179	4.91588	5.66732	5.84164	5.50631	5.34245	5.54416	5.60778	5.51361	5.7251	5.30068	5.41786	5.6046	6.04443
sp|P31386|ATS1_YEAST	ATS1	Protein KTI13	2	5.69275	5.79088	5.83721	5.24187	5.72866	5.73059	5.7149	5.39206	5.24677	6.08205	5.7236	5.03855	5.51572	5.54788	5.19806	5.03256	5.47358	6.01232
sp|P31412|VATC_YEAST	VMA5	V-type proton ATPase subunit C	26	5.32456	5.35876	5.29329	5.41703	4.95379	4.9381	5.2966	5.45263	5.95376	6.11514	5.70318	5.6893	5.80943	5.81103	5.61665	5.57613	5.79568	5.89497
sp|P31539|HS104_YEAST	HSP104	Heat shock protein 104	56	4.98471	5.14512	5.20096	5.27962	6.69566	6.64793	6.51967	6.65663	4.3787	4.44864	5.9254	5.77566	5.16829	5.02667	5.49492	5.38764	5.60625	5.65751
sp|P31688|TPS2_YEAST	TPS2	Trehalose-phosphatase	30	5.03358	4.92045	6.19353	6.25641	6.2856	6.0545	6.15647	6.24387	4.64675	4.67829	5.34808	5.20314	5.37692	5.43166	5.74505	5.47331	5.52938	5.42301
sp|P31755|OCH1_YEAST	OCH1	Initiation-specific alpha-1,6-mannosyltransferase	11	5.61783	5.58275	6.08526	5.64187	4.26725	4.11595	6.02943	6.12194	4.92327	4.9091	5.91075	5.71901	5.83148	5.9781	5.80166	5.75785	5.9991	5.70741
sp|P31787|ACBP_YEAST	ACB1	Acyl-CoA-binding protein	6	6.07229	7.15294	4.9311	4.83736	10.3946	5.17972	5.46384	5.15771	3.79887	3.57533	3.33729	4.83829	5.66529	6.85719	8.21426	6.90799	3.85034	3.76557
sp|P32047|MLF3_YEAST	MLF3	Protein MLF3	4	5.35393	5.24144	6.03035	6.26704	5.20338	5.06367	5.76997	5.80463	6.21961	5.74172	5.42173	5.41038	5.19279	5.4042	4.92699	5.46945	5.64113	5.83756
sp|P32048|SYKM_YEAST	MSK1	Lysine--tRNA ligase, mitochondrial	7	5.44846	5.76804	5.98117	5.66834	4.55059	4.43224	5.56729	5.77911	5.32942	5.27933	6.12549	5.74628	5.49111	5.63679	5.73127	6.06152	5.61194	5.79159
sp|P32074|COPG_YEAST	SEC21	Coatomer subunit gamma	42	5.79281	5.60158	5.8653	5.93791	4.71101	4.86373	5.66836	5.9266	5.649	5.54603	5.38432	5.29236	5.64107	5.67785	5.6649	5.60591	5.584	5.58726
sp|P32178|CHMU_YEAST	ARO7	Chorismate mutase	20	5.69184	5.68305	5.15136	5.18827	4.57174	4.5505	5.59019	5.62435	6.05978	5.98846	5.97369	5.85137	5.85187	5.66528	5.62451	5.51004	5.72411	5.69961
sp|P32179|MET22_YEAST	MET22	3'	13	5.44794	5.16643	6.04568	5.92427	4.98788	5.00554	5.32332	5.14668	6.74292	6.85057	5.49489	5.21171	5.186	5.0554	5.65932	5.31925	5.77935	5.65285
sp|P32190|GLPK_YEAST	GUT1	Glycerol kinase	6	5.91486	6.0165	6.0036	5.88043	6.18739	6.0269	5.46651	5.73035	2.98095	3.06777	6.96349	7.48827	4.2896	4.27864	6.39607	6.261	5.98085	5.06681
sp|P32191|GPDM_YEAST	GUT2	Glycerol-3-phosphate dehydrogenase, mitochondrial	35	5.35954	5.2921	3.69044	3.54552	12.1167	11.6595	4.39224	4.65578	2.7405	2.91092	6.42559	6.51538	4.77752	4.71399	5.64549	5.42317	4.98623	5.14936
sp|P32259|MED16_YEAST	SIN4	Mediator of RNA polymerase II transcription subunit 16	21	5.63652	5.59117	5.7206	5.64321	5.15785	5.46805	5.60205	5.51443	5.48411	5.30131	5.45349	5.43468	5.64924	5.60425	5.81093	5.79739	5.53518	5.59554
sp|P32263|P5CR_YEAST	PRO3	Pyrroline-5-carboxylate reductase	19	5.68588	5.69615	5.50842	5.7505	4.23517	4.20192	5.53102	5.56638	6.15564	6.25383	5.77127	5.64783	5.6896	5.77777	5.65107	5.48796	5.69215	5.69743
sp|P32264|PROB_YEAST	PRO1	Glutamate 5-kinase	26	5.42697	5.41382	5.26073	5.29411	7.11361	6.99712	5.03735	5.12285	5.98726	6.00826	5.11413	5.18143	5.4807	5.21285	5.34287	5.37112	5.30838	5.32644
sp|P32266|MGM1_YEAST	MGM1	Dynamin-like GTPase MGM1, mitochondrial	12	5.59865	5.74582	5.54365	5.47545	5.23093	5.25211	5.3707	5.54877	5.5492	5.43038	6.18908	5.92781	5.39321	5.41443	5.79886	5.35728	5.65025	5.52342
sp|P32288|GLNA_YEAST	GLN1	Glutamine synthetase	23	5.56298	5.4637	5.5416	5.48135	4.14108	4.0163	4.46643	4.49697	7.86937	7.84012	5.56706	5.62713	5.73955	5.80986	5.59718	5.59279	5.64746	5.53909
sp|P32316|ACH1_YEAST	ACH1	Acetyl-CoA hydrolase	25	7.17219	7.32621	3.81683	3.91538	5.03684	5.27093	7.26043	7.43766	1.31811	1.28661	8.0717	8.22682	3.67748	3.6577	7.26508	7.299	5.88895	6.07208
sp|P32317|AFG1_YEAST	AFG1	Protein AFG1	6	5.66842	5.85441	4.7819	4.4374	5.72624	5.50512	5.77995	5.55635	5.29772	5.02774	5.72684	5.80511	5.85657	5.59769	5.73238	5.84175	5.81926	5.98516
sp|P32319|VPS10_YEAST	PEP1	Vacuolar protein sorting/targeting protein VPS10	31	5.3489	5.43716	5.8088	5.91286	5.00089	4.79441	5.01849	5.27169	6.01876	6.04188	5.66278	5.73864	5.69047	5.78244	5.49863	5.6597	5.66592	5.64758
sp|P32324|EF2_YEAST	EFT1	Elongation factor 2	59	5.787	5.83215	5.41004	5.39255	5.6191	5.59822	5.4971	5.49529	5.87439	5.78772	5.28161	5.27113	5.66914	5.74104	5.49076	5.53327	5.37654	5.34296
sp|P32325|DBF4_YEAST	DBF4	DDK kinase regulatory subunit DBF4	7	5.35766	4.96924	4.8302	5.16343	9.13994	8.67531	4.94846	5.98341	5.46279	5.47356	5.21387	4.67123	5.36197	5.16408	4.96591	4.6925	4.76782	5.1586
sp|P32327|PYC2_YEAST	PYC2	Pyruvate carboxylase 2	6	6.00466	5.82346	4.85362	4.82969	4.83217	4.55817	5.45298	5.4139	5.87679	5.96669	6.25639	5.9658	5.96773	6.0034	5.35403	5.23526	5.87575	5.72948
sp|P32328|DBF20_YEAST	DBF20	Serine/threonine-protein kinase DBF20	4	5.63361	5.37327	4.87941	5.64605	5.43154	5.26771	5.45625	5.50494	5.31207	5.88692	5.84211	5.73566	5.26509	6.24012	6.09948	5.69521	5.24596	5.48459
sp|P32329|YPS1_YEAST	YPS1	Aspartic proteinase 3	2	4.79898	4.96944	6.13837	5.66317	11.5896	10.4533	4.99826	5.42449	5.04002	4.15449	4.47531	4.62836	4.73405	4.43003	4.36113	4.55475	5.05861	4.52759
sp|P32330|DGR2_YEAST	DGR2	2-deoxy-glucose resistant protein 2	2	4.93566	5.45418	6.62828	5.90451	2.77651	3.36144	5.90651	5.26919	6.12962	5.1707	6.59089	5.97013	5.89293	5.12914	5.77959	5.21575	7.13627	6.74871
sp|P32331|YMC1_YEAST	YMC1	Mitochondrial glycine transporter YMC1	3	5.94399	6.18895	4.88983	4.72361	6.50437	6.29848	5.92767	5.52746	4.81404	4.19908	5.36603	5.38707	6.18895	5.69145	5.73125	5.98921	5.09505	5.53351
sp|P32332|OAC1_YEAST	OAC1	Mitochondrial oxaloacetate transport protein	8	5.79189	5.62777	4.85124	4.99039	5.05629	4.37892	4.04899	4.07646	8.48332	9.14254	5.40828	4.88833	6.09543	6.34376	4.97074	4.98929	5.49602	5.36031
sp|P32333|MOT1_YEAST	MOT1	TATA-binding protein-associated factor MOT1	32	5.85391	5.95311	5.74224	5.61697	4.06113	3.85777	5.3344	5.34286	5.65538	5.74758	5.90833	5.90669	5.94413	5.80712	5.93715	5.6498	5.85763	5.82381
sp|P32334|MSB2_YEAST	MSB2	Signaling mucin MSB2	3	5.21084	6.48965	5.1711	5.58748	3.30053	2.57478	6.57033	7.01943	5.72248	6.01609	6.46558	5.95764	5.60488	5.43413	5.88132	5.71008	5.92375	5.35991
sp|P32335|MSS51_YEAST	MSS51	Protein MSS51, mitochondrial	19	5.85012	5.88886	4.52841	4.40694	6.60883	6.80162	6.12019	6.12992	4.27282	4.11337	5.81466	5.87585	5.62732	5.64239	5.73802	5.62191	5.38801	5.57075
sp|P32336|NUD1_YEAST	NUD1	Protein NUD1	18	5.44825	5.59874	5.37807	5.18763	5.6422	5.52353	5.11072	5.50596	5.21762	5.85344	6.08494	5.72134	6.02854	5.83689	5.63061	5.3802	5.49854	5.35277
sp|P32337|IMB3_YEAST	PSE1	Importin subunit beta-3	25	5.827	5.65062	5.5882	5.60137	4.36729	4.43454	5.86391	5.81855	5.85408	5.78981	5.48971	5.46099	5.62295	5.70567	5.7625	5.72313	5.67906	5.76061
sp|P32338|RME1_YEAST	RME1	Zinc finger protein RME1	1	5.54535	5.08852	5.35701	5.26189	6.5951	5.52349	7.30359	6.02322	5.05706	5.50462	5.72599	6.22161	5.27122	4.3427	5.14202	5.02112	5.15295	5.86253
sp|P32339|HMX1_YEAST	HMX1	Heme-binding protein HMX1	1	4.62353	5.46918	6.15116	6.03694	5.49446	5.58002	5.22418	5.36153	6.18132	7.18433	5.2116	5.59435	5.87542	6.21133	5.40474	5.4986	4.26132	4.636
sp|P32340|NDI1_YEAST	NDI1	Rotenone-insensitive NADH-ubiquinone oxidoreductase, mitochondrial	17	5.99791	5.90174	5.10815	4.93126	7.19013	7.42284	6.96473	6.65732	2.64262	2.45878	6.15846	6.24907	4.5761	4.5026	6.23762	6.20408	5.26903	5.52756
sp|P32341|VPH2_YEAST	VPH2	Vacuolar ATPase assembly integral membrane protein VPH2	3	5.44173	5.34821	5.66313	5.62304	4.66394	4.62538	6.15484	6.12359	5.75108	5.517	6.21835	6.32239	5.41938	5.14217	5.277	5.69166	5.71189	5.30521
sp|P32342|SRP21_YEAST	SRP21	Signal recognition particle subunit SRP21	7	5.66294	5.68542	5.656	5.84301	4.89249	4.78902	5.88985	6.00337	5.36524	5.20071	5.56377	5.59319	5.50587	5.65712	5.83688	5.64633	5.627	5.58179
sp|P32343|SSH4_YEAST	SSH4	Protein SSH4	5	3.87154	4.17146	6.75032	5.99646	4.48416	3.88863	6.17494	6.1604	4.00558	4.37102	6.55593	6.74368	6.05996	5.57374	6.38205	6.17848	6.17306	6.45859
sp|P32345|PP4C_YEAST	PPH3	Serine/threonine-protein phosphatase 4 catalytic subunit	5	5.45401	6.0273	5.25324	5.44126	5.32438	5.26935	5.29538	5.25482	5.53161	5.75796	5.81925	6.20564	5.56873	5.53285	5.96737	5.25983	5.41259	5.62445
sp|P32347|DCUP_YEAST	HEM12	Uroporphyrinogen decarboxylase	16	5.19267	5.12339	5.72906	5.9261	6.70924	6.79791	5.88477	5.5875	5.20564	5.22587	5.22748	5.18378	5.10296	5.09636	5.65263	5.73918	5.34322	5.27223
sp|P32349|RPC3_YEAST	RPC82	DNA-directed RNA polymerase III subunit RPC3	18	5.82006	5.891	5.20408	5.49902	4.96612	4.99819	5.45997	5.78999	5.74134	5.73617	5.87437	5.75044	5.62889	5.43407	5.47315	5.6809	5.57054	5.4817
sp|P32351|IMPX_YEAST	IMP2'	Sugar utilization regulatory protein IMP2	7	5.27081	4.93483	5.77398	5.63839	7.90785	7.89177	5.57117	5.76766	5.12385	4.95692	4.85173	5.04258	5.32713	5.39031	5.10567	5.06524	5.22501	5.15511
sp|P32352|ERG2_YEAST	ERG2	C-8 sterol isomerase	6	5.32934	5.09089	5.31568	5.26335	7.34633	7.35216	4.85219	5.29545	5.68206	5.89147	5.61322	5.54414	5.36538	5.917	5.16014	5.04604	4.81848	5.11668
sp|P32353|ERG3_YEAST	ERG3	Delta	16	5.45548	5.21568	6.5883	6.69535	5.38799	5.72082	6.34011	5.60733	5.41041	5.14875	5.31881	5.38629	5.31689	5.16564	5.67794	5.4357	5.05257	5.07595
sp|P32354|MCM10_YEAST	MCM10	Minichromosome maintenance protein 10	9	5.48013	5.41732	4.89497	5.21285	7.47793	7.38724	5.29908	5.10434	5.14558	5.74369	5.54126	5.43704	5.39179	5.22738	5.30118	5.36961	5.2687	5.2999
sp|P32356|TREA_YEAST	NTH1	Neutral trehalase	30	5.04578	5.21145	5.72989	5.83636	5.71024	5.36359	6.24463	6.28526	4.93269	5.09698	5.56131	5.63432	5.28377	5.40849	5.67487	5.7346	5.60176	5.64401
sp|P32357|AAR2_YEAST	AAR2	A1 cistron-splicing factor AAR2	9	5.7347	5.78328	5.06641	5.32722	5.40945	5.13888	5.78743	6.01092	5.2032	5.5589	5.5409	5.72437	6.04777	5.75766	5.69932	5.42543	5.30399	5.48015
sp|P32361|IRE1_YEAST	IRE1	Serine/threonine-protein kinase/endoribonuclease IRE1	11	5.26072	5.51252	5.35655	5.61745	5.35938	5.3447	5.17168	5.54511	5.41264	5.67289	5.90959	5.78952	6.14184	5.60452	5.40397	5.5103	5.8084	5.57822
sp|P32363|GPI3_YEAST	SPT14	Phosphatidylinositol N-acetylglucosaminyltransferase GPI3 subunit	2	5.02392	4.92944	5.64307	5.89978	5.60804	5.96025	5.09747	5.89073	5.73816	5.12181	6.25137	6.11785	5.4775	4.89223	5.17591	5.21512	5.50424	6.45314
sp|P32364|SMY1_YEAST	SMY1	Kinesin-related protein SMY1	19	5.49953	5.39931	6.09803	6.15599	5.56168	5.88829	5.42267	5.27867	5.7411	5.3934	5.07684	5.26687	5.57053	5.58636	5.4582	5.5268	5.68606	5.38966
sp|P32366|VA0D_YEAST	VMA6	V-type proton ATPase subunit d	18	5.48712	5.62308	5.46908	5.54814	5.01416	5.36159	5.3421	5.33964	5.86909	6.1203	5.56074	5.48749	5.58755	5.78942	5.59226	5.50811	5.68915	5.61097
sp|P32367|TFC1_YEAST	TFC1	Transcription factor tau 95 kDa subunit	22	5.49429	5.61319	5.46044	5.62601	5.37519	5.30268	5.35148	5.66154	5.44117	5.49821	5.75145	5.68511	5.63119	5.71499	5.7275	5.59404	5.57147	5.50005
sp|P32368|SAC1_YEAST	SAC1	Phosphatidylinositol-3-phosphatase SAC1	38	5.48376	5.2741	5.52976	5.56733	5.88069	5.63855	5.93653	5.90874	5.72989	5.67491	5.39942	5.23961	5.37677	5.43465	5.41397	5.50589	5.46425	5.54117
sp|P32377|MVD1_YEAST	MVD1	Diphosphomevalonate decarboxylase	31	5.5088	5.54819	5.46783	5.48983	5.99207	6.0906	5.38001	5.3922	5.94869	6.1719	5.44891	5.51043	5.46734	5.60982	5.2075	5.18157	5.25644	5.32787
sp|P32378|COQ2_YEAST	COQ2	4-hydroxybenzoate polyprenyltransferase, mitochondrial	6	5.67981	5.65952	4.59657	5.26586	6.71721	5.93848	5.46704	5.56145	4.90316	5.14353	5.32647	5.85702	5.88692	4.99752	5.51442	6.17625	5.40349	5.9053
sp|P32379|PSA5_YEAST	PUP2	Proteasome subunit alpha type-5	23	5.34607	5.4628	6.09165	5.99692	5.97053	6.15359	5.04797	4.99102	5.58512	5.65392	5.51001	5.33324	5.61991	5.37365	5.42363	5.43776	5.48418	5.51804
sp|P32380|SP110_YEAST	SPC110	Spindle pole body component 110	18	5.32576	5.33584	5.35672	5.29745	6.79921	6.92539	5.04314	4.89748	5.40899	5.48003	5.36412	5.60468	5.68292	5.4638	5.3027	5.32755	5.75915	5.62505
sp|P32381|ARP2_YEAST	ARP2	Actin-related protein 2	25	4.99836	5.04956	5.33868	5.24278	8.72377	8.51351	5.5779	5.877	5.0535	5.22509	5.02862	5.06695	4.93787	5.09361	4.98508	5.15452	5.03739	5.09582
sp|P32383|PLC1_YEAST	PLC1	1-phosphatidylinositol 4,5-bisphosphate phosphodiesterase 1	1	4.64282	6.10832	6.49268	7.05474	5.98829	4.32562	3.65043	6.98716	7.81204	4.79087	4.152	6.56737	5.06188	5.57494	5.07905	3.52815	7.25343	4.93019
sp|P32386|YBT1_YEAST	YBT1	ATP-dependent bile acid permease	39	5.40547	5.54143	5.18369	5.24192	6.6423	6.12118	5.16739	5.35549	5.64402	5.54215	5.63241	5.49704	5.78228	5.51075	5.46853	5.61003	5.33675	5.31717
sp|P32387|RM41_YEAST	MRP20	54S ribosomal protein L41, mitochondrial	4	5.9629	6.37134	5.31121	4.81691	7.39008	7.41029	5.79253	6.22038	3.00949	2.91381	5.56825	5.57792	5.81251	6.06275	5.68262	5.40375	5.22293	5.47033
sp|P32388|RM49_YEAST	MRP49	54S ribosomal protein MRP49, mitochondrial	5	5.38422	5.79615	5.50445	5.5688	5.78553	6.19216	6.19097	6.05863	3.91276	3.95111	5.51891	5.86127	5.77455	5.96834	5.44784	5.34284	5.80609	5.93538
sp|P32389|MET4_YEAST	MET4	Transcriptional activator of sulfur metabolism MET4	8	5.65266	5.33223	5.87831	6.0254	5.00339	5.20811	5.2189	5.35535	5.31947	5.39231	5.84741	5.92708	6.21384	5.78103	5.50466	5.65734	5.39598	5.28653
sp|P32419|MDHP_YEAST	MDH3	Malate dehydrogenase, peroxisomal	26	5.20757	5.19789	5.16066	5.09005	8.29646	8.34857	5.25073	5.20669	5.1371	5.08662	5.33569	5.2542	5.14585	5.01829	5.33655	5.47262	5.29948	5.15497
sp|P32432|SFP1_YEAST	SFP1	Transcription factor SFP1	5	5.17881	5.30244	6.93102	7.34547	3.83354	4.08544	6.1529	6.08821	5.65343	5.70844	4.58673	4.77329	5.78566	5.69036	5.45831	6.0606	5.9121	5.45324
sp|P32445|RIM1_YEAST	RIM1	Single-stranded DNA-binding protein RIM1, mitochondrial	14	5.71318	5.61786	5.17892	5.42916	5.28849	5.42972	5.89803	5.76429	5.58702	5.6902	5.46356	5.55021	5.46	5.61822	5.31863	5.69819	5.71907	5.57524
sp|P32447|ASF1_YEAST	ASF1	Histone chaperone ASF1	12	5.40042	5.65083	5.59757	5.55306	5.17477	4.6746	5.43144	5.55296	5.98935	6.02179	5.77201	5.86301	5.74149	5.69951	5.26021	5.44791	5.63927	5.52979
sp|P32448|ASF2_YEAST	ASF2	Anti-silencing protein 2	3	5.15114	5.65259	6.04117	6.0341	6.18115	5.7617	5.11668	4.79918	4.8299	5.39626	5.57756	6.00707	5.69253	5.84274	5.3176	5.34325	5.4574	5.79798
sp|P32449|AROG_YEAST	ARO4	Phospho-2-dehydro-3-deoxyheptonate aldolase, tyrosine-inhibited	30	5.62784	5.59626	5.33913	5.43042	5.16157	5.08088	5.15961	5.27664	6.36635	6.64757	5.5119	5.50213	5.63619	5.69668	5.53499	5.38885	5.52142	5.52159
sp|P32451|BIOB_YEAST	BIO2	Biotin synthase, mitochondrial	11	5.48054	5.22353	4.95559	4.83261	9.00266	9.05441	4.35394	4.51341	5.44098	5.40761	5.79311	5.46608	5.37241	5.55268	5.2435	5.10274	4.71306	4.49114
sp|P32452|PHA2_YEAST	PHA2	Putative prephenate dehydratase	9	5.78624	5.39013	5.58785	6.00423	5.48578	5.57055	5.64604	5.73418	5.6861	5.65891	5.30217	5.17779	5.47118	5.58697	5.67029	5.57254	5.34927	5.31978
sp|P32453|ATP11_YEAST	ATP11	Protein ATP11, mitochondrial	14	5.05243	5.30244	6.01029	6.28986	4.92545	4.55311	5.97092	5.85885	5.61629	5.8041	5.86821	5.69132	5.52612	5.47058	5.43183	5.68308	5.6256	5.31951
sp|P32454|APE2_YEAST	APE2	Aminopeptidase 2, mitochondrial	43	5.18991	5.18218	5.82584	6.06082	5.28363	5.26573	5.9757	5.85969	5.56388	5.6264	5.51678	5.34784	5.46323	5.58668	5.60005	5.6735	5.54171	5.43643
sp|P32457|CDC3_YEAST	CDC3	Cell division control protein 3	31	5.40015	5.24249	5.6027	5.58856	6.6298	6.61641	5.65966	5.50489	5.70167	5.6166	5.23355	5.14935	5.3716	5.37605	5.26905	5.29935	5.4532	5.28492
sp|P32458|CDC11_YEAST	CDC11	Cell division control protein 11	11	5.84753	5.58696	5.4626	5.69914	5.46552	5.36177	5.60025	5.48188	5.35024	5.72564	5.65179	5.83446	5.25927	5.5689	5.47822	5.45651	5.58388	5.58542
sp|P32459|ALLA_YEAST	DAL3	Ureidoglycolate lyase	1	5.59892	4.15789	3.87745	4.10803	10.1897	10.238	6.12638	1.40261	5.88365	6.04049	5.74901	7.19678	7.4955	5.20117	4.18804	5.28081	4.38378	2.88182
sp|P32460|DCG1_YEAST	DCG1	Protein DCG1	5	4.44433	4.86376	5.19526	5.12276	10.0928	10.5488	4.45191	4.6922	5.23389	5.5406	4.91879	5.10494	4.75836	4.69938	5.08559	5.43167	4.858	4.95702
sp|P32461|DPH2_YEAST	DPH2	-2	10	6.17967	5.99756	5.67793	5.76901	4.04609	4.13998	5.76338	5.96743	5.63001	5.49696	5.69466	5.74152	5.83905	5.76798	5.46063	5.59013	5.59914	5.63887
sp|P32462|ERG24_YEAST	ERG24	Delta	2	4.90628	5.34119	5.11955	6.12727	5.04002	4.1182	4.86071	4.93796	6.82944	6.12219	5.51083	5.43852	6.54961	5.79879	5.81046	5.46308	5.7208	6.30511
sp|P32463|ACPM_YEAST	ACP1	Acyl carrier protein, mitochondrial	4	6.06665	6.60303	4.99801	5.56979	4.92638	4.81289	6.02266	6.04799	5.50412	6.22913	4.47374	5.1641	5.98434	5.19332	6.62726	6.42377	4.93324	4.41959
sp|P32464|HYM1_YEAST	HYM1	Protein HYM1	7	5.01079	5.6574	5.50554	5.62898	6.07972	5.69512	5.55254	5.28809	5.03974	5.68419	5.58245	5.67801	5.43094	5.55242	5.55022	5.78419	5.78037	5.49927
sp|P32465|HXT1_YEAST	HXT1	Low-affinity glucose transporter HXT1	14	5.86119	6.03496	5.42924	5.65269	2.99857	2.59648	5.61059	5.49232	6.42675	6.27072	6.52804	6.22329	5.69738	5.68936	5.76138	5.80547	6.0232	5.89836
sp|P32466|HXT3_YEAST	HXT3	Low-affinity glucose transporter HXT3	27	5.27876	5.25974	5.4276	5.63044	6.56604	6.11476	4.97975	4.92099	5.91857	5.62367	5.4583	5.52304	5.55996	5.23313	5.60727	5.71409	5.65119	5.53271
sp|P32467|HXT4_YEAST	HXT4	Low-affinity glucose transporter HXT4	7	3.44253	3.22253	3.92803	3.58019	14.5442	11.7414	5.52008	5.355	8.82312	8.26143	3.42968	3.1853	4.67964	4.41377	4.11542	3.68743	3.97585	4.09438
sp|P32468|CDC12_YEAST	CDC12	Cell division control protein 12	23	5.57308	5.63856	5.52897	5.49716	5.91645	5.83053	5.45174	5.49634	5.5042	5.6535	5.5241	5.69852	5.42653	5.59137	5.49032	5.35584	5.48581	5.33697
sp|P32469|DPH5_YEAST	DPH5	Diphthine methyl ester synthase	15	5.31909	5.86351	4.94398	4.9771	6.24122	5.84837	5.2515	5.51979	5.88727	6.02332	5.87173	5.7218	5.56205	5.28286	5.47391	5.1908	5.68217	5.33952
sp|P32471|EF1B_YEAST	EFB1	Elongation factor 1-beta	40	5.55169	5.62039	5.3549	5.46155	3.89401	4.08675	5.84492	5.7948	6.50447	6.63054	5.38486	5.50364	5.95667	5.62276	5.48184	5.76318	5.86249	5.68055
sp|P32472|FKBP2_YEAST	FPR2	Peptidyl-prolyl cis-trans isomerase FPR2	7	5.01422	4.86547	6.30232	6.17296	7.97151	8.33576	5.77388	5.3061	5.42999	5.18475	4.60243	4.60213	5.09132	5.18399	4.9102	5.45504	5.14096	4.65697
sp|P32473|ODPB_YEAST	PDB1	Pyruvate dehydrogenase E1 component subunit beta, mitochondrial	36	5.63092	5.20396	5.54542	5.75107	5.65011	5.73763	5.9967	5.61329	6.13119	5.9117	5.23709	5.30457	5.54449	5.31747	5.53023	5.24048	5.25208	5.40162
sp|P32474|EUG1_YEAST	EUG1	Protein disulfide-isomerase EUG1	7	5.19205	5.12553	5.14101	5.03114	7.89254	7.89157	5.24946	5.53316	5.75273	5.66631	5.34551	5.31832	5.42034	5.18416	4.87502	4.88012	5.35033	5.1507
sp|P32476|ERG1_YEAST	ERG1	Squalene monooxygenase	20	5.41442	5.30522	5.65123	5.7221	3.76192	3.56801	5.62772	5.63479	5.60517	5.64397	7.42531	7.19672	5.20986	5.2884	5.76272	5.76796	5.69866	5.71583
sp|P32477|GSH1_YEAST	GSH1	Glutamate--cysteine ligase	13	5.68486	5.74547	5.92928	6.0878	5.06826	4.97815	5.15916	5.40816	5.93394	5.98635	5.28826	5.6307	5.5391	5.54577	5.52364	5.62099	5.5908	5.27932
sp|P32478|HS150_YEAST	HSP150	Cell wall mannoprotein HSP150	15	5.06123	4.98239	4.85863	4.77093	10.6653	9.08965	4.91865	4.74736	4.41017	4.39786	5.53946	5.25708	5.48298	5.22844	5.27158	5.40599	4.91571	4.99659
sp|P32479|HIR1_YEAST	HIR1	Protein HIR1	9	5.48958	5.69016	5.42003	5.59129	5.2348	5.19757	5.51378	5.60515	5.46898	5.30218	6.15138	6.13622	5.71311	6.10271	5.5913	5.20528	5.33476	5.2517
sp|P32480|HIR2_YEAST	HIR2	Protein HIR2	17	5.47287	5.57103	5.60369	5.3829	5.53188	5.36942	5.53161	5.67109	5.2051	5.43726	5.92179	5.83124	5.46203	5.65399	5.624	5.62064	5.60137	5.50807
sp|P32481|IF2G_YEAST	GCD11	Eukaryotic translation initiation factor 2 subunit gamma	46	5.86054	5.88413	5.37758	5.4834	4.03521	4.08192	5.68358	5.87124	5.99521	6.06535	5.81286	5.83162	5.78521	5.75363	5.68959	5.6098	5.5777	5.60143
sp|P32485|HOG1_YEAST	HOG1	Mitogen-activated protein kinase HOG1	19	5.49055	5.39927	6.41316	5.90767	6.36934	6.44188	5.59484	5.18743	5.73962	5.50334	5.08003	5.06952	5.26513	5.37084	5.53327	5.36825	5.13035	5.13551
sp|P32486|KRE6_YEAST	KRE6	Beta-glucan synthesis-associated protein KRE6	21	5.47029	5.26971	5.83096	5.82085	5.80108	5.99921	6.43966	6.00957	5.34549	5.20554	5.39062	5.37169	5.41728	5.40843	5.48571	5.55369	5.1565	5.02371
sp|P32487|LYP1_YEAST	LYP1	Lysine-specific permease	5	5.97543	5.77115	5.84824	6.06068	3.38609	3.48	5.70266	5.53982	6.30987	6.1533	5.82938	5.61351	5.94767	5.83112	5.40537	5.73522	5.84567	5.56482
sp|P32490|MKK1_YEAST	MKK1	MAP kinase kinase MKK1/SSP32	3	6.43641	7.5761	2.6337	2.47337	5.14213	5.2202	6.68505	5.60426	7.60851	8.31538	8.67767	7.62001	6.77956	7.90617	2.32308	3.23158	2.94682	2.81999
sp|P32491|MKK2_YEAST	MKK2	MAP kinase kinase MKK2/SSP33	2	5.98426	5.08306	5.67297	6.0995	4.04099	3.66755	4.26097	6.12979	6.12166	6.26694	5.09223	6.23107	5.80739	6.41282	5.52575	5.84611	6.38073	5.3762
sp|P32492|MYO4_YEAST	MYO4	Myosin-4	22	5.52458	5.81719	5.40685	5.32279	5.26288	4.88453	5.7046	5.65442	5.89265	5.86509	5.70249	5.70832	5.66997	5.52532	5.45726	5.7153	5.56131	5.32445
sp|P32493|AEP1_YEAST	AEP1	ATPase expression protein 1, mitochondrial	3	6.4052	5.76549	4.37373	4.47602	5.43623	5.44048	5.60512	6.09822	4.1793	5.55193	6.21206	6.06353	5.98837	5.94228	5.52207	5.40977	5.50037	6.02981
sp|P32494|NGG1_YEAST	NGG1	Chromatin-remodeling complexes subunit NGG1	17	5.47578	5.36926	5.66048	6.01707	6.53032	6.62642	5.46926	5.02518	5.53515	5.35058	5.14869	5.12779	5.39755	5.29359	5.44157	5.63871	5.59591	5.2967
sp|P32495|NHP2_YEAST	NHP2	H/ACA ribonucleoprotein complex subunit NHP2	8	5.96819	5.70006	5.55334	5.50286	5.05564	5.78066	5.57364	5.44829	5.7038	5.44189	5.24235	5.27499	5.55451	5.78726	5.48867	5.68112	5.55492	5.68781
sp|P32496|RPN12_YEAST	RPN12	26S proteasome regulatory subunit RPN12	16	5.47713	5.50504	6.10148	6.00817	3.6941	5.39722	5.28173	5.1507	5.6892	5.88154	5.60537	5.35996	5.95019	5.96762	5.72182	5.65828	5.7366	5.81386
sp|P32497|EIF3C_YEAST	NIP1	Eukaryotic translation initiation factor 3 subunit C	39	5.74853	5.87341	5.26515	5.37567	4.48163	4.17685	5.61231	5.75061	5.63363	5.83756	5.76014	5.92971	5.96966	5.90624	5.67609	5.74967	5.53226	5.72089
sp|P32499|NUP2_YEAST	NUP2	Nucleoporin NUP2	35	5.50682	5.20871	6.15629	5.8528	5.51568	5.65154	5.78494	5.19722	5.65738	5.61404	5.4366	5.2144	5.59303	5.68686	5.436	5.36855	5.53811	5.58101
sp|P32500|NDC1_YEAST	NDC1	Nucleoporin NDC1	16	5.81729	5.56949	5.42147	5.37272	5.32384	5.05227	5.20825	5.45653	5.68991	5.81668	5.5954	5.97473	5.69203	5.69884	5.50823	5.68402	5.64938	5.46892
sp|P32501|EI2BE_YEAST	GCD6	Translation initiation factor eIF-2B subunit epsilon	27	5.62406	5.38161	5.51787	5.46584	7.05135	7.16703	5.30493	5.20146	5.4847	5.45888	5.30115	5.21675	5.334	5.46659	5.40183	5.2024	5.08464	5.33492
sp|P32502|EI2BB_YEAST	GCD7	Translation initiation factor eIF-2B subunit beta	15	5.55609	5.74613	5.5913	5.72629	4.84909	4.78994	5.77972	5.54622	6.03508	5.67467	5.47582	5.40298	5.74652	5.64461	5.72486	5.37626	5.64332	5.6911
sp|P32504|CBF3A_YEAST	CBF2	Centromere DNA-binding protein complex CBF3 subunit A	16	5.55947	5.52989	5.44291	5.37189	4.92076	4.67721	5.33982	5.41979	5.78525	5.59607	6.16468	6.01302	5.84318	5.79572	5.76054	5.43849	5.62038	5.72093
sp|P32505|NAB2_YEAST	NAB2	Nuclear polyadenylated RNA-binding protein NAB2	10	5.87514	5.61173	5.39259	5.48426	5.60977	5.81865	5.58994	5.57779	5.29215	5.50324	5.56976	5.30435	5.60465	5.73	5.52841	5.65804	5.42649	5.42307
sp|P32521|PAN1_YEAST	PAN1	Actin cytoskeleton-regulatory complex protein PAN1	34	5.10722	5.01512	5.50346	5.50056	7.59352	7.87754	6.14235	5.73107	5.37609	5.1252	5.12401	4.89644	5.05346	5.28104	5.02875	5.17284	5.41696	5.05437
sp|P32522|PT309_YEAST	PET309	Pentatricopeptide repeat-containing protein PET309, mitochondrial	2	5.72737	5.8036	4.57447	4.36579	7.74748	7.94785	5.20248	5.77992	3.80225	3.71872	5.66121	6.01393	5.47526	5.88904	5.52777	5.38593	5.50673	5.8702
sp|P32523|PRP19_YEAST	PRP19	Pre-mRNA-processing factor 19	10	5.3567	5.75098	5.21647	5.16895	6.24831	5.87466	5.22854	5.47042	5.56831	5.80988	5.51337	5.75412	5.36469	5.69601	5.29954	5.35052	5.64791	5.68062
sp|P32524|PRP21_YEAST	PRP21	Pre-mRNA-splicing factor PRP21	10	5.51685	5.2212	5.47223	5.37992	6.27199	6.15222	5.50538	5.27191	5.90493	5.63665	5.77454	5.53802	5.60655	5.36231	5.38333	5.12177	5.45549	5.42472
sp|P32525|ECM25_YEAST	ECM25	Protein ECM25	8	5.62667	5.88859	5.86309	5.46014	5.91452	5.42625	5.26882	5.35402	5.30103	5.5234	5.78345	5.5989	5.42962	5.78195	5.21447	5.20234	5.60028	5.76246
sp|P32526|KAR9_YEAST	KAR9	Karyogamy protein KAR9	1	6.66526	5.13626	5.05173	6.28534	4.23672	4.41686	5.3771	5.37212	4.02898	7.06907	4.33062	5.4874	6.74999	6.65841	6.00138	4.88649	6.62433	5.62196
sp|P32527|ZUO1_YEAST	ZUO1	Zuotin	36	5.49863	5.65901	5.49875	5.38139	4.50976	4.53047	5.70565	5.67607	6.18271	6.24253	5.73224	5.68103	5.70277	5.85696	5.51126	5.51628	5.56309	5.55137
sp|P32528|DUR1_YEAST	DUR1,2	Urea amidolyase	37	5.64503	5.80016	4.57013	4.64071	6.72902	6.70472	5.0441	5.4039	3.70169	3.86289	6.33771	6.30065	5.28743	5.34937	6.27262	6.21157	5.96178	6.17652
sp|P32529|RPA12_YEAST	RPA12	DNA-directed RNA polymerase I subunit RPA12	2	5.70718	5.91536	5.65072	5.34559	4.66267	3.83987	5.92089	6.10922	5.7192	6.01934	5.80376	5.59718	5.18806	5.85509	5.29087	5.46968	6.27783	5.62748
sp|P32558|SPT16_YEAST	SPT16	FACT complex subunit SPT16	38	5.42511	5.52456	5.41398	5.36833	5.75298	5.59018	5.42145	5.36691	5.77767	5.81684	5.70048	5.61816	5.5645	5.76035	5.41702	5.27971	5.55659	5.6452
sp|P32559|MSS1_YEAST	MSS1	tRNA modification GTPase MSS1, mitochondrial	3	5.65565	5.33678	7.34694	6.80094	4.71054	4.70063	6.52108	4.99515	6.08667	5.84316	4.27218	4.67946	5.97404	4.94925	5.4007	6.22037	5.4576	5.04889
sp|P32561|RPD3_YEAST	RPD3	Histone deacetylase RPD3	14	5.71893	5.69835	5.79811	5.77632	5.71299	5.77569	5.7393	5.69011	5.45381	5.68051	5.40238	5.49471	5.32284	5.58885	5.21931	5.22446	5.31989	5.38343
sp|P32562|CDC5_YEAST	CDC5	Cell cycle serine/threonine-protein kinase CDC5/MSD2	8	5.10093	5.32777	5.11982	5.23483	7.20473	6.85134	5.20633	5.51618	5.39094	5.65891	5.82791	5.95977	5.28743	5.20857	5.59549	5.12331	5.10515	5.28058
sp|P32563|VPH1_YEAST	VPH1	V-type proton ATPase subunit a, vacuolar isoform	32	5.86789	5.7337	5.73972	5.54734	4.01535	4.36561	5.46231	5.19193	6.21891	6.13827	5.59561	5.61708	5.76203	5.74711	5.69208	5.56045	5.86127	5.88332
sp|P32564|SCM4_YEAST	SCM4	Protein SCM4	4	5.24426	5.42148	4.64217	4.63762	6.78521	7.08149	4.81199	5.21754	5.4213	5.53683	6.10959	5.88412	5.61964	5.60809	5.7493	5.50197	5.35874	5.36866
sp|P32565|RPN2_YEAST	RPN2	26S proteasome regulatory subunit RPN2	40	5.15472	5.26464	5.67579	5.60494	7.48863	7.10225	4.86687	4.97368	5.29506	5.3177	5.60823	5.44307	5.36323	5.32932	5.48358	5.16851	5.36717	5.49259
sp|P32566|SMI1_YEAST	SMI1	Cell wall assembly regulator SMI1	18	5.72632	5.75219	5.43805	5.73789	4.08829	4.04625	5.91231	5.81959	5.79962	5.83051	5.74682	5.74455	5.69459	5.76207	5.60504	5.95397	5.60669	5.73523
sp|P32567|PAH1_YEAST	PAH1	Phosphatidic acid phosphohydrolase 1	12	5.73462	5.4062	5.53796	5.62792	5.77149	5.57721	5.74233	5.59236	5.435	5.43515	5.87481	5.6273	5.42979	5.25999	5.61034	5.34636	5.61068	5.38048
sp|P32568|SNQ2_YEAST	SNQ2	Protein SNQ2	36	4.93833	5.0521	5.2948	5.27454	8.56347	8.36945	5.34211	5.32336	5.23641	5.1923	5.50052	5.38051	4.95283	4.96191	5.19083	5.16816	5.14546	5.11292
sp|P32569|MED17_YEAST	SRB4	Mediator of RNA polymerase II transcription subunit 17	14	5.57638	5.91555	5.36212	5.44117	5.22193	5.06634	5.45841	5.67438	5.27212	5.85223	5.62357	5.96123	5.66137	5.67218	5.40607	5.5665	5.58303	5.68541
sp|P32570|MED22_YEAST	SRB6	Mediator of RNA polymerase II transcription subunit 22	1	7.95857	5.92702	6.08593	4.73522	1.95275	3.5239	4.56539	5.578	5.55229	6.3574	6.50047	6.02165	6.73058	5.86239	5.52885	5.38145	6.45115	5.287
sp|P32571|UBP4_YEAST	DOA4	Ubiquitin carboxyl-terminal hydrolase 4	4	4.942	5.74963	6.44529	6.11979	3.76026	4.06728	5.69702	6.08625	5.55045	5.2855	5.55534	5.97245	5.66253	5.93724	6.23923	5.75495	5.51409	5.6607
sp|P32573|SPS19_YEAST	SPS19	Peroxisomal 2,4-dienoyl-CoA reductase SPS19	3	5.27051	6.02387	5.32591	5.99844	7.46849	8.51742	5.34847	4.94014	5.3752	5.33254	5.50944	5.00199	4.48152	4.92225	5.55274	4.85572	4.98788	5.08746
sp|P32578|SIP1_YEAST	SIP1	SNF1 protein kinase subunit beta-1	8	4.89513	5.1519	5.4395	5.43315	6.99013	7.11559	5.31446	4.7964	5.3519	5.63522	5.63795	5.48368	5.7849	5.64483	5.0724	5.424	5.31207	5.51678
sp|P32579|SUA5_YEAST	SUA5	Threonylcarbamoyl-AMP synthase	4	5.81026	6.01623	5.9512	5.59957	4.01852	4.4638	5.35123	6.09967	5.99855	6.03778	5.83868	5.72704	5.96267	5.72155	5.5614	5.34644	5.49471	5.0007
sp|P32580|SUV3_YEAST	SUV3	ATP-dependent RNA helicase SUV3, mitochondrial	5	5.51351	5.89472	5.23932	5.07137	5.3812	5.30958	5.59269	5.46768	5.88705	5.36483	5.79479	5.65175	5.18117	5.52024	5.62735	5.64716	5.77592	6.07965
sp|P32582|CBS_YEAST	CYS4	Cystathionine beta-synthase	43	5.85431	5.97079	5.75314	5.90787	4.15685	4.06976	5.73905	5.70095	5.48145	5.54194	5.72412	5.56026	6.09618	5.96324	5.61268	5.70134	5.56453	5.60154
sp|P32583|SRP40_YEAST	SRP40	Suppressor protein SRP40	17	5.63227	6.03486	5.14034	5.1896	4.03949	4.09469	5.65046	5.86139	5.58853	6.00954	6.0344	5.78763	5.50073	5.7219	5.64312	5.73937	6.3082	6.02348
sp|P32584|STE14_YEAST	STE14	Protein-S-isoprenylcysteine O-methyltransferase	2	5.20835	5.16152	5.82783	6.462	7.24787	7.77889	5.44518	4.86583	6.19473	5.02097	4.21342	4.53935	5.59366	5.15084	5.3652	6.43829	4.87577	4.61032
sp|P32585|MED18_YEAST	SRB5	Mediator of RNA polymerase II transcription subunit 18	5	6.39858	5.55274	6.17587	6.2949	5.4703	5.12515	5.55367	5.64024	5.38579	5.34286	5.10581	5.02569	4.97051	5.4557	5.49737	5.53119	5.95082	5.52279
sp|P32588|PUB1_YEAST	PUB1	Nuclear and cytoplasmic polyadenylated RNA-binding protein PUB1	12	5.44149	6.02158	5.44979	5.84162	4.74336	4.37757	5.61706	5.92739	6.09314	6.10681	5.56105	5.37853	5.9052	5.57215	5.74966	5.13003	5.63199	5.45158
sp|P32589|HSP7F_YEAST	SSE1	Heat shock protein homolog SSE1	44	5.2986	5.13703	5.61114	5.74477	5.43476	5.52027	5.80998	5.66953	6.21077	6.29745	5.32796	5.42352	5.56763	5.66908	5.23307	5.20582	5.45386	5.38476
sp|P32590|HSP79_YEAST	SSE2	Heat shock protein homolog SSE2	22	5.45453	5.5984	5.37792	5.48304	2.87678	2.74648	6.65229	6.87867	5.22872	5.22448	6.07586	6.27539	5.95302	5.7983	6.15908	6.08937	6.01746	6.11022
sp|P32591|SWI3_YEAST	SWI3	SWI/SNF complex subunit SWI3	26	5.75231	5.68537	5.97412	6.12377	4.20494	4.26772	6.15481	5.77055	5.52417	5.53641	5.57347	5.36765	5.78195	6.00522	5.57614	5.48544	5.60496	5.61101
sp|P32597|STH1_YEAST	STH1	Nuclear protein STH1/NPS1	40	5.42638	5.57416	5.58217	5.54642	5.75531	5.8796	5.32167	5.44107	5.58361	5.508	5.471	5.56837	5.68193	5.626	5.50813	5.41753	5.526	5.58263
sp|P32598|PP12_YEAST	GLC7	Serine/threonine-protein phosphatase PP1-2	16	5.93879	5.77631	5.65925	5.94276	3.79177	3.95551	5.86609	6.03511	5.47136	5.33637	5.78925	5.94073	5.50599	5.91648	5.93273	5.73871	5.39598	6.00683
sp|P32599|FIMB_YEAST	SAC6	Fimbrin	43	5.22027	5.12748	5.11002	5.05834	8.85558	8.69905	5.65779	5.47812	5.0233	5.02072	5.06999	4.97805	5.24984	5.13596	5.09462	5.01629	5.13963	5.06494
sp|P32600|TOR2_YEAST	TOR2	Serine/threonine-protein kinase TOR2	24	5.4029	5.31032	5.2757	5.76109	6.34781	6.46875	5.32363	5.18693	5.242	5.36697	5.45789	5.41844	5.49313	5.69789	5.45746	5.65919	5.57672	5.55318
sp|P32601|DSS4_YEAST	DSS4	Protein DSS4	2	5.09754	6.04345	7.30218	5.46918	3.24494	4.06038	4.741	5.47813	4.97169	6.39182	5.42967	5.65346	7.08077	4.32755	6.21626	4.89434	7.63512	5.96252
sp|P32602|SEC17_YEAST	SEC17	Alpha-soluble NSF attachment protein	13	5.36962	5.32018	5.76458	5.80922	5.21567	5.43508	5.60588	5.53273	5.91796	5.9881	5.47934	5.43252	5.57547	5.34877	5.53452	5.33047	5.80048	5.53939
sp|P32604|F26_YEAST	FBP26	Fructose-2,6-bisphosphatase	11	5.2486	4.99635	5.32245	5.27147	8.85557	8.48529	5.3769	5.2395	4.55805	4.35048	5.60482	5.40387	4.88579	4.91237	5.4051	5.51511	5.35919	5.20909
sp|P32605|RU1A_YEAST	MUD1	U1 small nuclear ribonucleoprotein A	5	5.58913	5.60647	5.57378	5.59261	5.2829	5.40406	5.74295	5.55127	5.50636	5.45143	5.35238	5.6876	5.5561	5.57147	5.8625	5.32927	5.60425	5.73546
sp|P32606|PT127_YEAST	PET127	Putative mitochondrial translation system component PET127	10	5.92756	6.39209	4.8299	4.75495	5.55145	5.09825	5.42646	5.83684	3.78731	3.64107	6.47422	6.3529	6.47352	6.38458	5.56569	5.50359	5.99593	6.00368
sp|P32607|RTG1_YEAST	RTG1	Retrograde regulation protein 1	7	4.94257	5.92433	6.15136	6.07856	5.13217	4.53683	4.49472	5.39705	5.98577	6.16755	5.36591	5.69997	6.29186	5.74966	5.32137	4.96129	5.86772	5.93132
sp|P32608|RTG2_YEAST	RTG2	Retrograde regulation protein 2	22	5.61087	5.54644	5.56965	5.67201	5.44076	5.40816	5.79871	5.86609	5.40048	5.19885	5.59731	5.66861	5.44388	5.38763	5.47259	5.66747	5.51632	5.73417
sp|P32609|PEP7_YEAST	PEP7	Vacuolar segregation protein PEP7	5	4.32393	7.67394	3.25368	3.76013	4.86612	4.55443	3.11813	4.81338	6.88662	10.6291	4.68955	5.10458	6.26048	5.00147	5.33413	6.04915	6.83568	6.84548
sp|P32610|VATD_YEAST	VMA8	V-type proton ATPase subunit D	7	5.8985	5.94907	5.40365	5.37916	3.68363	4.24421	5.70808	5.25919	6.04606	5.63828	5.79272	5.78025	5.58126	5.46595	5.96716	5.74279	6.36972	6.0903
sp|P32611|RML2_YEAST	RML2	54S ribosomal protein RML2, mitochondrial	6	6.93577	6.47502	5.34738	5.60843	7.23444	7.56215	6.82713	6.56784	0.803708	0.447618	5.68619	5.41768	5.7907	5.99066	5.85193	6.01918	5.94623	5.48795
sp|P32614|FRDS_YEAST	FRD1	Fumarate reductase 1	24	5.17715	5.05789	6.07903	6.11516	5.5586	5.6389	5.14598	5.05961	6.63496	6.57736	5.18742	5.00326	5.30821	5.26286	5.63346	5.56548	5.42929	5.5654
sp|P32617|IES6_YEAST	IES6	Chromatin-remodeling complex subunit IES6	4	5.91701	5.74092	5.56506	5.37412	5.45524	5.1023	5.32668	5.37737	5.37782	5.74563	5.76648	5.6233	5.654	5.702	5.30185	5.20401	5.89415	5.87205
sp|P32618|YEF3_YEAST	YEL043W	Uncharacterized protein YEL043W	2	6.01065	5.42121	5.89495	5.15304	4.17533	4.45509	6.05213	5.81696	5.74646	6.20792	5.16061	6.11744	5.86948	5.64453	5.24898	5.71218	5.48579	5.82726
sp|P32621|GDA1_YEAST	GDA1	Guanosine-diphosphatase	21	5.77665	5.58228	5.75294	5.84757	4.43057	4.45211	5.51943	5.48773	5.79192	5.83348	5.74883	5.46996	5.65422	5.75163	5.74169	5.67761	5.73562	5.74576
sp|P32622|YEF1_YEAST	YEF1	ATP-NADH kinase YEF1	1	6.20333	4.79841	6.58063	5.26533	7.2546	5.28829	5.59642	5.30565	5.50201	5.58456	6.41917	4.98726	4.41336	5.20865	5.44386	6.53618	4.89125	4.72104
sp|P32623|CRH2_YEAST	UTR2	Probable glycosidase CRH2	13	5.44623	5.79654	5.18657	5.67562	5.28622	4.77204	4.821	4.96839	5.79287	5.90706	5.91436	5.66666	5.67568	6.1104	5.71787	5.6541	5.88287	5.72553
sp|P32626|ENOPH_YEAST	UTR4	Enolase-phosphatase E1	13	5.70851	5.48321	6.01864	5.99265	5.10675	6.11745	5.69053	5.39635	5.3652	5.31938	4.93144	5.38775	5.7056	5.58352	5.69516	5.76258	5.4316	5.3037
sp|P32628|RAD23_YEAST	RAD23	UV excision repair protein RAD23	16	5.79046	5.52522	6.60097	6.10517	5.74087	5.66243	5.47283	5.20404	5.90248	5.65107	4.99338	4.75485	5.62073	5.66425	5.37286	5.5894	5.18018	5.16881
sp|P32629|ANP1_YEAST	ANP1	Mannan polymerase II complex ANP1 subunit	22	5.42537	5.52116	5.38242	5.41602	5.92352	5.98285	5.34207	5.4257	5.46217	5.79191	5.89086	5.77474	5.44453	5.28317	5.31027	5.4843	5.56801	5.57094
sp|P32634|PMD1_YEAST	PMD1	Negative regulator of sporulation PMD1	10	5.22079	6.3518	5.49112	5.16313	4.70165	4.14542	5.66419	6.36113	5.44849	5.70618	6.09007	5.93266	5.66008	5.60889	5.53206	5.14675	5.72099	6.05461
sp|P32639|BRR2_YEAST	BRR2	Pre-mRNA-splicing helicase BRR2	31	5.70818	5.65984	5.42377	5.45871	5.18845	5.11788	5.25086	5.30462	5.49473	5.50742	5.85288	5.83616	5.92389	5.79135	5.54904	5.71979	5.57684	5.63558
sp|P32641|RAD24_YEAST	RAD24	Checkpoint protein RAD24	4	5.11352	5.66125	5.88199	5.72345	5.58947	4.28318	5.5461	5.94184	5.50858	5.78006	5.68288	5.68869	5.36012	5.86489	5.74425	5.6926	4.99324	5.9439
sp|P32642|GLRX4_YEAST	GRX4	Monothiol glutaredoxin-4	11	6.40642	5.93428	5.4177	5.26296	3.16331	3.23558	5.91983	5.76085	5.60386	5.65154	6.30864	6.17999	5.75347	5.43339	6.06931	5.86291	6.12417	5.9118
sp|P32643|TMT1_YEAST	TMT1	Trans-aconitate 3-methyltransferase	6	5.03149	4.93385	7.02608	6.48471	5.61066	5.80244	5.72368	5.61262	5.00135	4.61908	5.22592	4.81318	5.2771	5.3971	6.02555	5.9284	5.8453	5.64149
sp|P32644|ECM32_YEAST	ECM32	Putative ATP-dependent RNA helicase ECM32	25	5.77491	5.61657	5.4882	5.37403	5.2757	5.21511	5.67024	5.5718	5.68272	5.80032	5.43541	5.76584	5.72222	5.66815	5.63893	5.43705	5.22952	5.63329
sp|P32656|CHAC_YEAST	GCG1	Glutathione-specific gamma-glutamylcyclotransferase	6	5.20427	5.54371	6.36555	5.76396	5.20471	5.74043	6.23093	6.11239	5.71913	5.99711	5.43581	4.93694	5.33918	5.00409	4.99351	5.71204	5.05272	5.64351
sp|P32657|CHD1_YEAST	CHD1	Chromo domain-containing protein 1	30	5.69704	5.72355	5.61515	5.68643	4.33345	4.049	5.40823	5.73906	5.81468	5.87256	5.95976	5.8365	5.65789	5.82619	5.71438	5.66544	5.66834	5.73235
sp|P32660|ATC5_YEAST	DNF1	Phospholipid-transporting ATPase DNF1	24	5.3248	5.60482	5.67221	5.74636	4.5429	4.38233	5.58634	5.57989	5.84719	5.95356	6.02438	5.68047	5.72548	5.64968	5.67593	5.57948	5.76074	5.66342
sp|P32767|KA122_YEAST	KAP122	Importin beta-like protein KAP122	18	5.61019	5.69158	5.28175	5.33953	5.05665	4.68011	5.27597	5.37092	5.69615	5.66117	5.75355	5.7794	5.90515	5.63408	5.94535	5.92337	5.58466	5.81042
sp|P32769|HBS1_YEAST	HBS1	Elongation factor 1 alpha-like protein	21	5.55267	5.394	5.70353	5.79741	5.03594	4.96254	5.54358	5.77009	6.12022	6.15481	5.22439	5.44433	5.64005	5.56518	5.4761	5.35246	5.64507	5.61762
sp|P32770|NRP1_YEAST	NRP1	Asparagine-rich protein	19	5.76431	5.75222	5.48596	5.54383	6.01733	6.15275	5.46154	5.32645	5.8625	5.45716	5.33337	5.05995	5.71983	5.52318	5.42179	5.55946	5.27348	5.2849
sp|P32771|FADH_YEAST	SFA1	S-	18	5.01459	4.95036	4.97714	4.81081	9.85799	9.70369	5.07844	5.03253	5.30934	5.28472	5.16555	5.03263	5.01159	4.95283	4.84603	4.99829	4.97499	4.9985
sp|P32773|TOA1_YEAST	TOA1	Transcription initiation factor IIA large subunit	4	5.56626	5.50793	5.54438	5.9704	5.66766	4.8238	5.76165	5.39969	5.69672	5.99164	5.46835	5.52433	5.81121	5.64442	5.74642	5.2095	5.68616	4.97948
sp|P32774|T2AG_YEAST	TOA2	Transcription initiation factor IIA subunit 2	3	6.10602	6.98219	5.83215	4.58876	4.6805	5.60142	5.09838	6.32505	4.81822	5.69119	5.83727	5.92627	5.20775	5.46596	5.33568	5.87043	5.22146	5.4113
sp|P32775|GLGB_YEAST	GLC3	1,4-alpha-glucan-branching enzyme	19	5.85569	6.07357	4.90415	4.73322	5.01779	4.78057	5.68018	5.79153	4.16597	4.12017	6.09371	6.35102	5.73185	5.6866	6.29781	6.5227	6.09785	6.09563
sp|P32776|TFB1_YEAST	TFB1	General transcription and DNA repair factor IIH subunit TFB1	16	5.48498	5.31139	5.29658	5.44072	6.76229	6.7502	5.18959	5.29081	5.48672	5.74939	5.6278	5.38489	5.24309	5.62197	5.267	5.29665	5.391	5.40493
sp|P32783|MCES_YEAST	ABD1	mRNA cap guanine-N7 methyltransferase	15	5.44378	5.26339	5.5265	5.72452	5.85325	5.76355	5.87118	5.65065	5.53603	5.56968	5.599	5.43699	5.59534	5.46389	5.52962	5.29206	5.35753	5.52304
sp|P32784|GPT1_YEAST	SCT1	Glycerol-3-phosphate O-acyltransferase 1	13	5.4219	5.2158	5.41104	5.64868	5.9024	5.60145	5.04874	5.27905	5.73869	5.77474	5.81574	5.72926	5.52907	5.55088	5.53943	5.55291	5.65505	5.58516
sp|P32785|FMT_YEAST	FMT1	Methionyl-tRNA formyltransferase, mitochondrial	4	5.71562	5.69492	4.89544	4.92626	5.07678	5.21961	5.55494	5.56427	5.41426	6.08705	5.94374	6.05841	5.50941	5.32013	5.73307	5.18391	5.81931	6.28287
sp|P32786|RRN6_YEAST	RRN6	RNA polymerase I-specific transcription initiation factor RRN6	1	5.96851	4.87896	4.42194	7.60189	4.0055	4.22234	4.75535	6.42006	4.43469	5.26037	6.14403	5.68559	7.47734	7.4002	6.05897	5.54689	4.14943	5.56796
sp|P32787|MG101_YEAST	MGM101	Mitochondrial genome maintenance protein MGM101	17	5.48611	5.69702	5.25151	5.23364	5.92995	5.56174	5.87128	5.66572	5.01233	4.86903	5.69751	5.82715	5.62186	5.72172	5.49799	5.36827	5.9379	5.74926
sp|P32788|YBB0_YEAST	YBL010C	Uncharacterized protein YBL010C	10	5.89776	5.77336	5.56978	5.86858	4.86973	5.10875	4.82468	5.28481	5.99444	5.99001	5.58253	5.10898	5.87972	6.29544	5.48791	5.40001	5.78008	5.28342
sp|P32789|ALK2_YEAST	ALK2	Serine/threonine-protein kinase Haspin homolog ALK2	2	6.02507	5.49224	5.23042	5.43625	4.61295	4.80276	5.47292	5.6629	5.71464	6.18944	5.71588	6.19925	5.43455	5.32716	5.10834	6.14748	5.76979	5.65795
sp|P32790|SLA1_YEAST	SLA1	Actin cytoskeleton-regulatory complex protein SLA1	24	5.32589	5.52043	5.6315	5.71144	4.67612	4.53184	5.7685	5.95058	5.54885	5.75106	5.73111	5.63069	5.68907	5.77223	5.42191	5.57357	5.84134	5.92389
sp|P32791|FRE1_YEAST	FRE1	Ferric/cupric reductase transmembrane component 1	19	5.88602	6.36713	6.25834	6.08692	2.75905	2.45022	5.89068	5.83012	5.27118	5.30169	5.63117	5.83964	6.37937	5.9205	6.10076	6.2909	5.81666	5.91966
sp|P32792|YHH7_YEAST	YSC83	UPF0744 protein YSC83	12	5.42468	5.69777	5.58778	5.17368	4.87191	4.62378	5.43423	5.67899	5.54839	5.35299	5.78171	5.96293	5.70749	5.74614	6.11759	5.85479	5.70109	5.73405
sp|P32793|YSC84_YEAST	YSC84	Protein YSC84	7	5.53347	5.10669	6.33962	6.36397	4.27192	4.33082	5.64066	5.90679	5.5904	5.74966	5.46715	5.67729	5.20184	5.26358	5.62819	5.72725	6.22523	5.97547
sp|P32794|AFG2_YEAST	AFG2	ATPase family gene 2 protein	22	5.76007	5.75523	5.54485	5.41823	4.91852	5.05515	5.31304	5.51092	5.77021	5.87928	5.58567	5.52227	5.56472	5.58839	5.53687	5.59273	5.80817	5.87569
sp|P32795|YME1_YEAST	YME1	Mitochondrial inner membrane i-AAA protease supercomplex subunit YME1	18	5.16422	5.19819	5.20629	5.0847	5.48783	5.53528	5.28224	5.47673	5.97615	5.85845	5.66934	5.71721	5.63605	5.76849	5.98389	5.74748	5.59726	5.6102
sp|P32797|CDC13_YEAST	CDC13	Cell division control protein 13	7	4.74895	5.32694	5.11815	5.06116	8.2611	8.26039	4.98928	5.21255	5.19263	5.27754	5.55188	5.65876	5.31938	5.31818	5.07878	5.19721	4.84994	5.57715
sp|P32798|COT1_YEAST	COT1	Cobalt uptake protein COT1	6	5.28731	5.68119	6.20387	6.3808	5.86992	5.61581	4.63567	4.83784	4.69777	5.33983	5.75333	5.9593	5.61793	5.92313	5.35251	5.54126	5.70767	5.59488
sp|P32799|COX13_YEAST	COX13	Cytochrome c oxidase subunit 13, mitochondrial	11	6.18541	6.18095	4.62629	4.66585	7.85599	8.87196	5.86412	5.71741	1.84248	1.72036	6.26671	6.22776	5.51389	5.39097	5.5272	6.09749	5.74456	5.70061
sp|P32801|ELM1_YEAST	ELM1	Serine/threonine-protein kinase ELM1	1	6.92362	4.5997	5.64125	5.44788	3.80151	4.17062	4.99947	5.85257	6.55588	5.29734	6.60767	6.28463	5.92402	5.53841	5.47195	5.66871	5.82596	5.38881
sp|P32802|TMN1_YEAST	EMP70	Transmembrane 9 superfamily member 1	18	6.02769	5.75476	5.96147	5.74464	4.79522	4.96259	5.82186	5.47374	5.78242	5.66217	5.36009	5.3136	5.70471	5.60621	5.56185	5.66441	5.33017	5.47241
sp|P32803|EMP24_YEAST	EMP24	Endosomal protein P24B	7	5.4073	5.87438	5.33333	5.30302	5.27562	5.13852	5.73578	5.77485	5.86465	5.54443	5.7358	5.80954	5.57709	5.56284	5.68987	5.4513	5.59829	5.32338
sp|P32804|ZRT1_YEAST	ZRT1	Zinc-regulated transporter 1	2	5.78109	6.44745	5.28093	5.03684	2.91064	2.51369	5.81734	6.84865	4.58247	4.77769	6.32657	5.81014	6.91906	6.11501	6.3495	5.89289	6.10333	6.4867
sp|P32805|FZF1_YEAST	FZF1	Zinc finger protein FZF1	3	5.63554	5.96317	6.05421	5.64347	6.46363	6.03	5.32943	4.89572	4.94967	5.60981	5.44557	5.63993	5.14954	5.24114	5.49919	5.49889	5.37396	5.57715
sp|P32806|GYP6_YEAST	GYP6	GTPase-activating protein GYP6	8	5.70842	5.82091	5.31007	5.56039	5.33808	5.20063	5.39504	5.6537	5.74522	5.64896	5.78396	5.72494	5.78985	5.33564	5.53666	5.58621	5.38258	5.47874
sp|P32807|KU70_YEAST	YKU70	ATP-dependent DNA helicase II subunit 1	8	5.56631	5.44817	5.35482	5.20752	5.60311	5.61108	5.3875	5.77693	5.97422	5.56248	5.98327	5.42901	5.01161	5.69794	5.51492	5.77138	5.57709	5.52264
sp|P32828|SLX5_YEAST	SLX5	E3 ubiquitin-protein ligase complex SLX5-SLX8 subunit SLX5	3	4.22179	5.07332	5.43109	5.97159	11.7464	11.1725	5.36241	5.66499	4.74293	4.59364	4.46044	4.744	3.97732	4.85657	4.56826	4.47574	3.91451	5.02251
sp|P32829|MRE11_YEAST	MRE11	Double-strand break repair protein MRE11	12	5.92997	5.34947	5.78106	6.0041	5.62413	5.49739	5.46605	5.05804	6.16648	5.80169	5.34137	5.44318	5.47746	5.41067	5.23299	5.4542	5.37098	5.59077
sp|P32830|TIM12_YEAST	TIM12	Mitochondrial import inner membrane translocase subunit TIM12	3	5.25544	5.41201	4.19502	4.3914	5.3053	5.29039	5.60675	6.01244	5.84748	6.0201	6.20828	5.78281	6.03166	5.99254	5.27968	5.86257	5.74362	5.76253
sp|P32832|RSC7_YEAST	NPL6	Chromatin structure-remodeling complex subunit RSC7	22	5.52302	5.64439	5.81359	5.78552	5.18445	5.0767	5.64074	5.44254	5.57857	5.54222	5.54123	5.34115	5.83954	5.74882	5.60115	5.43297	5.58996	5.67344
sp|P32833|ORC2_YEAST	ORC2	Origin recognition complex subunit 2	11	5.42654	5.38942	5.8643	5.32013	5.21103	4.74954	5.71784	5.55729	5.87341	5.64134	5.625	5.75758	5.81634	5.60461	5.79946	5.41653	5.51519	5.71445
sp|P32838|PP2A4_YEAST	PPG1	Serine/threonine-protein phosphatase PP2A-like PPG1	3	6.12364	5.6575	6.127	5.85585	4.83794	5.41489	6.30794	5.42986	5.5351	4.66293	6.34065	5.43776	4.98026	5.65287	5.26993	5.33869	5.62642	5.40077
sp|P32839|BCS1_YEAST	BCS1	Mitochondrial chaperone BCS1	9	5.30682	5.40329	5.10815	5.14916	7.3961	7.84721	5.03605	5.30191	6.05283	6.03318	5.27099	4.97718	5.12722	5.20305	5.48428	5.39572	4.87716	5.02968
sp|P32842|VATL2_YEAST	VMA11	V-type proton ATPase subunit c'	2	5.27358	5.86945	5.8961	5.63204	5.75977	4.53417	4.96957	4.90455	5.53554	5.35151	5.43254	5.29813	6.3686	5.47464	6.72865	7.07276	4.73612	5.16228
sp|P32843|YME2_YEAST	YME2	Mitochondrial escape protein 2	23	5.16009	5.37322	5.41421	5.2901	5.81786	5.62693	5.64141	5.72865	5.08927	5.12184	5.7299	5.77503	5.46188	5.6246	5.73195	5.75676	5.8468	5.80949
sp|P32844|SEC6_YEAST	SEC6	Exocyst complex component SEC6	18	5.15238	5.16308	5.38113	5.2739	7.99267	7.5216	4.76481	4.97665	5.43214	5.24228	5.60769	5.41106	5.21467	5.25456	5.23058	5.30967	5.54299	5.52815
sp|P32849|RAD5_YEAST	RAD5	DNA repair protein RAD5	10	5.77877	5.50364	5.44518	5.60154	5.24835	4.89566	5.258	5.09866	5.894	5.96371	5.69433	5.47995	5.88858	5.5552	5.55284	5.4981	5.46905	6.17445
sp|P32854|PEP12_YEAST	PEP12	Syntaxin PEP12	3	4.76744	4.61174	6.22093	6.34121	6.56526	6.63515	6.73814	6.40747	5.08204	5.34509	5.20097	4.41749	6.13644	5.52208	4.04454	4.87991	5.49744	5.58666
sp|P32855|SEC8_YEAST	SEC8	Exocyst complex component SEC8	15	5.31133	5.72493	5.37388	5.60145	5.6993	5.59839	5.26515	5.48106	5.38853	5.73415	5.6503	5.61528	5.43583	5.64414	5.72318	5.62998	5.48343	5.63969
sp|P32857|PTM1_YEAST	PTM1	Membrane protein PTM1	9	5.73307	5.33454	6.95662	6.61907	6.79571	6.31472	6.08778	5.34345	5.08398	4.4963	4.18734	4.38546	5.92898	5.31832	5.48652	6.64455	4.32131	4.96226
sp|P32860|NFU1_YEAST	NFU1	NifU-like protein, mitochondrial	13	5.24637	5.66447	4.84662	4.82856	6.3502	6.95028	5.42475	5.74992	5.47783	5.56822	5.56797	5.87709	5.46015	5.51623	5.22327	5.66043	5.1437	5.44393
sp|P32861|UGPA1_YEAST	UGP1	UTP--glucose-1-phosphate uridylyltransferase	43	5.42572	5.53211	5.67331	5.84451	4.44831	4.49076	5.57576	5.7386	5.60926	5.70037	5.4312	5.45836	5.92807	5.98921	5.82242	5.69403	5.80641	5.83157
sp|P32862|RGT1_YEAST	RGT1	Glucose transport transcription regulator RGT1	4	5.15747	6.00424	5.57463	5.26776	3.46687	3.89846	5.27691	6.51336	5.41589	5.46447	5.99995	5.77327	6.48796	5.6888	5.63453	5.72064	5.86921	6.78559
sp|P32864|RAEP_YEAST	MRS6	Rab proteins geranylgeranyltransferase component A	14	5.68783	5.88992	5.70778	5.71339	4.17952	3.95169	5.97206	5.65508	5.69323	5.68923	5.79886	5.61581	5.62718	5.87689	5.81793	5.77858	5.66806	5.67697
sp|P32867|SSO1_YEAST	SSO1	Protein SSO1	13	5.55489	5.31703	5.48501	5.76837	7.03347	7.07671	5.45491	5.78139	5.33041	5.23843	4.8424	5.01407	5.59233	5.43004	5.06855	5.45365	5.20505	5.35328
sp|P32873|BEM3_YEAST	BEM3	GTPase-activating protein BEM3	8	5.75139	5.63314	6.39631	6.57294	2.33475	1.74464	5.93514	5.45271	6.1805	6.40939	5.89183	5.80493	5.91852	6.08226	5.66928	5.67462	6.33211	6.21554
sp|P32874|HFA1_YEAST	HFA1	Acetyl-CoA carboxylase, mitochondrial	10	6.06583	6.37687	5.0272	4.89915	5.17912	5.44565	5.39514	5.50043	4.96039	4.69529	5.84045	5.94182	5.48185	5.88957	5.84107	5.58175	6.01824	5.86018
sp|P32875|LIPA_YEAST	LIP5	Lipoyl synthase, mitochondrial	12	5.719	5.76295	4.70044	4.71678	5.0269	4.66647	5.70895	5.90971	5.82631	5.82962	6.20723	5.75178	5.66652	5.77955	5.78277	5.40807	5.82109	5.71585
sp|P32891|DLD1_YEAST	DLD1	D-lactate dehydrogenase [cytochrome] 1, mitochondrial	18	5.29708	5.30781	5.03034	4.98922	8.51875	8.7546	5.43421	5.57919	4.49553	4.50312	5.71488	5.63635	4.77095	4.95776	5.3285	5.39227	5.17645	5.11298
sp|P32892|DRS1_YEAST	DRS1	ATP-dependent RNA helicase DRS1	36	5.63396	5.65214	5.2823	5.01581	5.58696	5.53111	5.88755	5.83477	5.74483	5.63573	5.45479	5.27909	5.55446	5.66428	5.47453	5.64402	5.57268	5.55099
sp|P32893|TRS65_YEAST	TRS65	Trafficking protein particle complex II-specific subunit 65	3	5.72672	5.55997	5.08324	5.09061	6.42094	5.57016	5.11641	5.54402	6.92101	5.76229	5.62228	5.51991	5.4499	5.45991	5.78829	4.64714	5.28454	5.43268
sp|P32895|KPR1_YEAST	PRS1	Ribose-phosphate pyrophosphokinase 1	18	5.82404	6.16015	5.305	5.26781	4.52756	4.36406	5.82225	5.9104	5.9325	6.07524	5.6423	5.5768	5.87208	5.74212	5.4292	5.64241	5.33163	5.57447
sp|P32896|PDC2_YEAST	PDC2	Protein PDC2	14	5.47681	5.32593	5.46195	5.4172	7.3582	7.81208	5.3306	5.26352	5.16749	5.08894	5.50754	5.24024	5.26368	5.43488	5.30186	5.31281	5.15188	5.0844
sp|P32897|TIM23_YEAST	TIM23	Mitochondrial import inner membrane translocase subunit TIM23	9	6.12975	5.19292	6.44886	6.52608	4.47096	5.26692	6.31291	5.78309	5.69209	5.50753	4.69181	4.58163	5.45795	5.42569	5.51335	5.71856	5.56002	5.71989
sp|P32898|CYM1_YEAST	CYM1	Mitochondrial presequence protease	26	4.91021	4.86086	5.95981	5.80914	7.65561	7.67514	4.98654	5.2283	5.77217	5.78851	5.32353	5.15628	5.19443	5.0145	5.25016	5.17036	5.06626	5.1782
sp|P32899|IMP3_YEAST	IMP3	U3 small nucleolar ribonucleoprotein protein IMP3	17	6.02249	5.85962	5.9943	6.00287	4.28554	4.92265	5.81492	5.78879	5.78159	5.73743	5.21325	4.77984	5.60078	6.17465	5.46049	5.56785	5.28665	5.70629
sp|P32900|SKG6_YEAST	SKG6	Protein SKG6	15	5.69641	5.90107	5.51828	5.53755	4.88472	4.65532	5.63011	5.67887	5.89503	6.12038	5.7711	5.77385	5.66611	5.51888	5.45685	5.32682	5.51423	5.45441
sp|P32901|PTR2_YEAST	PTR2	Peptide transporter PTR2	15	5.13736	5.42424	5.61919	5.63311	5.98706	5.50677	5.60518	5.63496	4.8482	5.10958	6.49273	6.07346	5.17025	5.36112	5.68725	5.57371	5.65412	5.4817
sp|P32902|RT04_YEAST	MRP4	37S ribosomal protein MRP4, mitochondrial	12	5.60734	5.51488	5.60902	5.76177	5.32497	5.257	5.90515	5.83418	5.76632	5.84804	5.44499	5.59768	5.3432	5.24533	5.49503	5.38498	5.53053	5.52957
sp|P32904|RM06_YEAST	MRPL6	54S ribosomal protein L6, mitochondrial	9	5.958	6.00783	5.70457	5.73981	5.54123	5.26145	6.52926	6.09757	2.8048	3.05165	6.06014	6.05686	5.83019	5.77416	5.96793	5.84718	5.81578	5.95159
sp|P32905|RSSA1_YEAST	RPS0A	40S ribosomal protein S0-A	10	5.41967	5.76568	5.28244	5.46589	3.55338	3.46085	4.82295	5.76404	5.93688	6.48589	6.37218	6.31832	6.22629	5.77842	5.39721	5.57271	6.08846	6.28874
sp|P32906|MNS1_YEAST	MNS1	Endoplasmic reticulum mannosyl-oligosaccharide 1,2-alpha-mannosidase	12	5.95564	5.44048	5.51293	5.63028	5.28443	5.02108	5.48894	5.3816	5.51311	5.9504	5.79132	5.5614	5.63233	5.5749	5.73852	5.49908	5.50229	5.52126
sp|P32908|SMC1_YEAST	SMC1	Structural maintenance of chromosomes protein 1	30	5.71539	5.73642	5.45845	5.45949	5.78743	5.58846	5.34858	5.64017	5.53647	5.64677	5.69001	5.52702	5.66103	5.53034	5.39081	5.3461	5.50688	5.43018
sp|P32909|SMY2_YEAST	SMY2	Protein SMY2	27	5.90761	5.60522	5.81719	5.81655	4.36893	4.41436	5.89282	5.62424	5.72112	5.52806	5.52734	5.42916	5.76925	5.67118	5.8537	5.78391	5.70442	5.56496
sp|P32910|RPC6_YEAST	RPC34	DNA-directed RNA polymerase III subunit RPC6	11	6.11733	5.90903	5.39613	5.32839	4.97391	5.23525	5.47061	5.86537	5.64393	5.64747	5.5766	5.95782	5.76018	5.72435	5.46456	5.14672	5.31263	5.46971
sp|P32911|SUI1_YEAST	SUI1	Eukaryotic translation initiation factor eIF-1	17	5.68612	5.63448	5.481	5.43362	4.46517	4.98394	5.32975	5.59234	6.43896	6.03075	5.33625	5.32948	5.78286	5.73405	5.55534	5.57466	5.76713	5.8441
sp|P32912|VAM7_YEAST	VAM7	Vacuolar morphogenesis protein 7	9	5.76879	5.44751	5.7617	5.96828	5.55357	5.90243	5.99	5.6272	5.12841	4.90234	5.60759	5.06523	5.51459	5.67733	5.42681	5.7392	5.58602	5.333
sp|P32913|VPS17_YEAST	VPS17	Vacuolar protein sorting-associated protein 17	10	5.41809	5.39917	5.59319	5.82615	5.97314	5.66161	5.37433	5.79783	5.50638	5.42865	5.766	5.73488	5.34179	5.52102	5.44558	5.41411	5.39871	5.39937
sp|P32914|SPT4_YEAST	SPT4	Transcription elongation factor SPT4	3	7.47001	4.81495	7.6405	7.92184	3.77533	5.84719	6.89874	6.24957	5.25144	3.4964	3.13618	3.59682	5.22262	5.64301	5.46263	6.86052	4.98264	5.72961
sp|P32915|SC61A_YEAST	SEC61	Protein transport protein SEC61	13	5.60232	5.49835	5.3929	5.44306	6.09703	5.22741	5.2445	5.12011	5.50194	5.80278	5.59157	5.91307	5.89848	5.51879	5.59197	5.81633	5.38144	5.35795
sp|P32916|SRPR_YEAST	SRP101	Signal recognition particle receptor subunit alpha homolog	24	5.20067	5.18755	5.39046	5.65379	7.85406	8.18546	5.40977	5.2052	5.42798	5.31859	5.15926	4.90576	5.16683	5.15146	5.27215	4.9898	5.27696	5.24424
sp|P32917|STE5_YEAST	STE5	Protein STE5	11	5.8993	5.31332	5.38359	5.59095	6.22651	5.7774	5.66842	5.8978	5.54345	5.52552	5.33855	5.33106	5.3473	5.4842	5.29875	5.38535	5.32994	5.65858
sp|P32939|YPT7_YEAST	YPT7	Ypt/Rab-type GTPase YPT7	25	5.40507	5.46357	5.60139	5.51695	5.39739	5.31837	5.30709	5.40851	5.79785	5.99308	5.76319	5.6673	5.64033	5.56904	5.55098	5.15663	5.66984	5.77344
sp|P32944|SWE1_YEAST	SWE1	Mitosis inhibitor protein kinase SWE1	1	8.56795	3.56907	5.14757	5.72492	7.18313	3.16529	7.45305	6.92757	4.70065	3.58258	5.11535	5.10626	7.20032	5.16321	5.2627	3.80136	5.97624	6.35279
sp|P32945|PPQ1_YEAST	PPQ1	Serine/threonine-protein phosphatase PPQ	3	4.81808	4.78929	5.06902	5.19178	10.922	9.2431	4.09809	4.79448	5.82347	5.00874	5.56676	4.84138	4.59175	5.70517	4.80923	5.0587	5.07624	4.59274
sp|P33122|TYE7_YEAST	TYE7	Serine-rich protein TYE7	3	5.45554	5.39127	7.27471	7.09382	3.52357	2.30832	6.10301	6.24202	6.33685	6.67894	5.39857	4.51733	5.7751	5.05609	6.16487	5.92084	5.65051	5.10864
sp|P33200|PDR3_YEAST	PDR3	Transcription factor PDR3	1	6.76914	4.76335	6.401	6.21499	3.03742	2.58881	6.8001	5.56182	5.16899	5.74644	5.96598	6.04833	5.54461	5.18704	5.74019	6.51179	6.43223	5.51774
sp|P33201|MRT4_YEAST	MRT4	Ribosome assembly factor MRT4	20	6.03658	6.08717	5.53127	5.42605	4.37075	4.29146	5.54621	5.80494	5.95242	6.05571	5.86493	5.91536	5.65587	5.5772	5.46367	5.52981	5.50028	5.39033
sp|P33202|UFD4_YEAST	UFD4	Ubiquitin fusion degradation protein 4	21	5.45728	5.67368	5.11408	5.05307	6.29834	5.85447	5.11834	5.31973	5.31331	5.77418	5.68874	5.57107	5.76416	5.77048	5.52257	5.51236	5.57629	5.61785
sp|P33203|PRP40_YEAST	PRP40	Pre-mRNA-processing protein PRP40	15	5.00755	5.33635	5.69736	5.2166	5.80286	5.63411	5.66165	6.09108	5.3713	5.24032	5.69271	5.59613	5.62572	5.65763	5.62576	5.62879	5.50249	5.61159
sp|P33204|ARPC4_YEAST	ARC19	Actin-related protein 2/3 complex subunit 4	9	5.52898	5.39369	5.03889	5.23714	6.55112	6.25365	6.22637	6.83549	4.95265	5.25802	5.31349	5.77251	5.31944	5.30272	5.18466	5.18119	5.16901	5.48097
sp|P33296|UBC6_YEAST	UBC6	Ubiquitin-conjugating enzyme E2 6	7	5.59958	4.89903	5.48582	5.34189	5.62767	5.81208	6.1877	6.12626	5.25743	5.05763	6.81951	6.68543	5.13616	5.13935	4.87288	5.31994	5.5409	5.09074
sp|P33297|PRS6A_YEAST	RPT5	26S proteasome regulatory subunit 6A	33	5.44788	5.3693	6.13855	6.00096	6.25091	6.49028	5.15845	5.0078	5.74232	5.52479	5.26746	5.19977	5.63277	5.39208	5.36536	5.32243	5.38473	5.30416
sp|P33298|PRS6B_YEAST	RPT3	26S proteasome regulatory subunit 6B homolog	22	5.07946	5.28149	5.72299	5.91553	8.04824	7.59859	4.62693	4.84085	5.34526	5.5333	5.11876	5.18693	5.39036	5.48681	5.27122	5.02404	5.16467	5.36459
sp|P33299|PRS7_YEAST	RPT1	26S proteasome regulatory subunit 7 homolog	27	5.31473	5.17338	6.13889	6.31983	6.22695	6.5633	5.32309	4.92349	5.81022	5.8583	5.04905	4.97254	5.48586	5.45486	5.50627	5.21951	5.3659	5.29384
sp|P33300|SUR1_YEAST	SUR1	Mannosyl phosphorylinositol ceramide synthase SUR1	1	4.598	5.72449	4.71564	5.80802	8.12561	9.06563	7.08977	7.00285	4.9119	4.4901	4.29944	5.2382	5.89481	4.56876	4.82404	4.2144	4.34066	5.08766
sp|P33301|XRS2_YEAST	XRS2	DNA repair protein XRS2	4	5.00337	5.49981	5.4334	5.29151	9.03364	8.70191	4.59681	4.71931	5.38608	5.50372	5.00447	4.94115	4.92379	5.13592	5.13764	5.10237	5.0911	5.494
sp|P33302|PDR5_YEAST	PDR5	Pleiotropic ABC efflux transporter of multiple drugs	37	4.75751	4.43552	9.37586	9.98941	2.32682	2.30482	5.70862	5.31534	5.50412	4.89146	5.20352	5.15547	4.82242	4.72397	6.53654	6.69698	6.0146	6.23703
sp|P33303|SFC1_YEAST	SFC1	Succinate/fumarate mitochondrial transporter	10	7.40773	7.31154	2.95566	2.95177	6.84688	6.46637	7.08832	7.2463	0.69886	0.593852	8.30539	8.36056	3.41469	3.33931	7.29365	7.6325	5.97636	6.11026
sp|P33306|BCK2_YEAST	BCK2	Protein BCK2	1	7.10813	5.28643	6.5121	8.04382	2.42063	4.44798	6.27446	4.69055	7.38004	7.3625	5.01139	4.91376	5.13365	4.51563	5.55385	5.72477	4.25437	5.36592
sp|P33307|CSE1_YEAST	CSE1	Importin alpha re-exporter	24	5.38478	5.71697	5.34729	5.34871	4.98831	4.53223	5.70707	5.73586	5.80431	5.79473	5.77175	5.87445	5.78559	5.73266	5.57176	5.56399	5.62438	5.71516
sp|P33308|MED9_YEAST	CSE2	Mediator of RNA polymerase II transcription subunit 9	1	6.31494	6.02118	5.6774	5.61715	2.90672	4.97622	6.395	5.69875	5.73608	5.1348	5.73592	5.91954	5.82874	5.99355	5.46219	5.01779	5.99656	5.56748
sp|P33309|DOM34_YEAST	DOM34	Protein DOM34	19	5.69089	5.85976	5.30953	5.42822	4.74755	4.45879	5.2659	5.58547	5.89437	6.25456	5.71394	5.86396	5.89603	5.66548	5.51921	5.41522	5.73569	5.69541
sp|P33310|MDL1_YEAST	MDL1	ATP-dependent permease MDL1, mitochondrial	7	5.68846	5.99394	4.96922	4.74408	6.91845	6.8197	6.02438	5.21073	5.09465	4.58436	5.66074	5.75578	5.55706	5.46246	5.55203	5.16279	5.14374	5.65744
sp|P33311|MDL2_YEAST	MDL2	ATP-dependent permease MDL2, mitochondrial	13	6.06011	5.9109	4.49132	4.56397	5.93832	5.8994	5.97283	5.60944	4.6023	4.31214	5.98181	5.79533	5.59499	5.87751	5.81182	6.29588	5.73302	5.54892
sp|P33313|CNS1_YEAST	CNS1	Hsp70/Hsp90 co-chaperone CNS1	22	5.62179	5.86295	5.99513	5.98607	4.09713	4.2225	5.36931	5.34945	6.3688	6.6898	5.44714	5.43539	5.68521	5.86376	5.388	5.3285	5.76713	5.52193
sp|P33314|BUD2_YEAST	BUD2	Inhibitory regulator protein BUD2/CLA2	17	5.4011	5.54266	5.7384	5.51003	5.74662	5.27741	5.38288	5.25218	5.80234	5.6673	5.7131	5.59564	5.40719	5.34085	5.58848	5.49776	5.73345	5.8026
sp|P33315|TKT2_YEAST	TKL2	Transketolase 2	7	5.97528	5.97106	7.15676	7.07481	4.07949	3.71017	4.96498	4.87382	2.68073	2.54265	7.02657	7.21334	5.63238	5.14587	6.68646	6.24906	6.32143	6.69516
sp|P33317|DUT_YEAST	DUT1	Deoxyuridine 5'-triphosphate nucleotidohydrolase	11	5.86055	5.81697	5.9603	5.70965	3.83729	3.70782	5.59673	5.78265	5.98504	6.15852	5.82339	5.67005	5.82204	5.64722	5.51715	5.78681	5.69761	5.62021
sp|P33322|CBF5_YEAST	CBF5	H/ACA ribonucleoprotein complex subunit CBF5	29	5.64336	5.62279	5.41922	5.58022	4.37663	4.52664	5.8955	5.90971	5.85139	5.95365	5.79738	5.61216	5.65095	5.66227	5.6862	5.75383	5.51033	5.54778
sp|P33324|YKJ1_YEAST	YKL091C	CRAL-TRIO domain-containing protein YKL091C	8	4.79725	4.6334	6.34643	6.5118	6.14567	6.36721	6.86884	6.61826	5.08092	4.85503	5.03724	4.97543	5.14402	5.29132	5.25379	5.54914	5.22684	5.29742
sp|P33327|DHE2_YEAST	GDH2	NAD-specific glutamate dehydrogenase	28	5.32047	5.40255	3.69418	3.58157	13.3223	13.3512	5.60085	5.66275	1.98701	2.02047	6.30117	6.41618	3.3802	3.16799	5.65251	5.49376	4.82798	4.81682
sp|P33328|SNC2_YEAST	SNC2	Synaptobrevin homolog 2	6	5.13236	5.80645	5.79369	6.3558	5.31846	5.19707	5.5356	5.56798	5.79737	5.6381	6.01452	5.72393	5.72757	5.52121	5.42526	4.99334	5.08497	5.36631
sp|P33329|PPZ2_YEAST	PPZ2	Serine/threonine-protein phosphatase PP-Z2	3	6.02203	5.81342	5.20982	6.5676	5.55285	6.02126	5.42653	6.05647	5.68851	3.97865	5.84933	5.85269	5.54126	5.54459	5.88078	4.32699	5.29831	5.36892
sp|P33330|SERC_YEAST	SER1	Phosphoserine aminotransferase	27	5.41593	5.18798	5.80438	5.83693	4.75883	5.19863	5.70692	5.61313	6.34296	5.88194	5.45462	4.94981	5.43518	5.78266	5.61214	5.37756	5.74575	5.89464
sp|P33331|NTF2_YEAST	NTF2	Nuclear transport factor 2	11	7.96037	5.4043	6.66476	5.06929	1.34251	5.12846	6.28576	4.72152	4.38014	4.52846	4.07982	5.38512	6.04411	6.65874	5.54021	5.39023	7.6122	7.80399
sp|P33332|SEC3_YEAST	SEC3	Exocyst complex component SEC3	14	5.42073	5.49878	5.8109	5.56257	5.59989	5.56502	5.67967	5.59603	5.51679	5.56858	5.55864	5.6341	5.55528	5.59942	5.58796	5.33701	5.51872	5.38992
sp|P33333|PLSC_YEAST	SLC1	Probable 1-acyl-sn-glycerol-3-phosphate acyltransferase	19	5.12168	5.25359	5.47415	5.66184	7.84889	7.4664	4.73334	5.26692	5.84625	5.86633	4.89459	5.01098	5.33698	5.26565	5.05085	5.52705	5.30191	5.07261
sp|P33334|PRP8_YEAST	PRP8	Pre-mRNA-splicing factor 8	31	5.47968	5.46176	5.57106	5.74352	5.28306	5.26491	5.56128	5.615	5.43969	5.63598	5.74192	5.57079	5.58875	5.80812	5.61142	5.62413	5.53145	5.46749
sp|P33336|SKN1_YEAST	SKN1	Beta-glucan synthesis-associated protein SKN1	7	5.51195	5.38487	5.65779	5.9395	6.00057	5.57478	5.81621	6.03002	5.51058	5.4082	5.34233	5.64542	5.25949	5.29312	5.3543	5.18255	5.67399	5.41433
sp|P33338|SLA2_YEAST	SLA2	Protein SLA2	25	5.61202	5.57094	5.63712	5.55293	5.71089	5.37318	5.74811	5.6336	5.53611	5.57083	5.49798	5.286	5.66092	5.49689	5.48543	5.35868	5.80395	5.46442
sp|P33339|TFC4_YEAST	TFC4	Transcription factor tau 131 kDa subunit	16	5.55046	5.4932	5.59283	5.58029	5.70491	5.17685	5.23293	5.3902	5.58155	5.38164	5.73635	5.77081	5.81401	5.64777	5.59386	5.62869	5.59079	5.53284
sp|P33399|LHP1_YEAST	LHP1	La protein homolog	19	5.61657	5.59355	5.20844	5.02881	6.30332	6.35737	5.18902	5.25458	5.91667	5.94298	5.31613	5.22796	5.70734	5.65455	5.39978	5.29178	5.50517	5.48599
sp|P33400|PACC_YEAST	RIM101	pH-response transcription factor pacC/RIM101	3	5.4074	5.5933	6.43643	6.22051	3.43341	3.4162	6.2458	6.16473	5.25598	5.62863	5.51433	5.53301	5.66841	5.84849	5.95351	6.10112	5.89175	5.68699
sp|P33401|PGM1_YEAST	PGM1	Phosphoglucomutase 1	25	5.3569	5.3559	5.58162	5.56868	5.73921	5.89821	6.1611	6.0843	5.76578	5.82248	5.24712	5.15656	5.42794	5.43618	5.08568	5.40224	5.52885	5.38126
sp|P33411|PRP18_YEAST	PRP18	Pre-mRNA-splicing factor 18	7	5.38937	5.5473	5.4072	5.53424	6.05257	5.48917	5.45422	5.64824	5.28379	5.58887	5.68224	5.51559	5.48396	5.54665	5.61955	5.68501	5.37631	5.69572
sp|P33412|ECT1_YEAST	ECT1	Ethanolamine-phosphate cytidylyltransferase	4	5.73587	5.73821	5.55313	5.55475	5.15735	5.15158	5.78366	5.83942	6.01223	6.1227	5.35643	5.83606	5.69217	5.40183	5.23795	5.17116	5.311	5.34451
sp|P33413|DUR3_YEAST	DUR3	Urea active transporter	1	7.12287	7.136	4.86518	7.34409	4.61769	6.12198	5.35935	6.49511	5.57821	5.37742	2.69221	3.14181	7.46207	4.32951	5.40592	6.71352	5.14633	5.09071
sp|P33416|HSP78_YEAST	HSP78	Heat shock protein 78, mitochondrial	26	5.33028	4.7232	4.59053	4.30637	8.24641	8.77431	7.18969	6.95435	4.33991	4.05296	5.38863	5.33911	4.8515	4.84273	5.38456	5.42267	5.07215	5.19062
sp|P33417|IXR1_YEAST	IXR1	Intrastrand cross-link recognition protein	9	5.75208	6.44023	5.47524	5.52256	4.94475	4.84496	4.96511	5.46023	5.64177	6.07598	5.54085	5.75397	5.69697	5.68702	5.6349	5.41322	5.45755	5.69263
sp|P33418|XPOT_YEAST	LOS1	Exportin-T	14	5.78614	5.85565	5.3525	4.95483	5.58802	4.9613	5.36893	5.74216	5.41254	5.50539	5.53525	5.97786	5.88193	5.61869	5.55597	5.88158	5.68447	5.33678
sp|P33419|SPC29_YEAST	SPC29	Spindle pole component 29	6	5.28338	5.0477	5.53211	5.57748	5.89349	5.48165	5.71547	5.61095	6.70374	5.95695	6.07659	5.73258	4.81524	5.30528	5.60536	4.80418	5.49353	5.36432
sp|P33421|SDH3_YEAST	SDH3	Succinate dehydrogenase [ubiquinone] cytochrome b subunit, mitochondrial	4	6.37205	6.85549	3.47624	4.11604	6.40906	6.1681	6.0523	6.58598	2.88938	2.42926	6.75086	7.29381	4.82544	4.46538	6.75416	7.37311	5.44004	5.74328
sp|P33441|MFT1_YEAST	MFT1	THO complex subunit MFT1	16	5.66017	5.64098	5.65175	5.63183	5.30648	5.0775	5.46546	5.43938	5.86458	5.82885	5.48733	5.57631	5.53116	5.60847	5.57746	5.33719	5.66354	5.65155
sp|P33442|RS3A1_YEAST	RPS1A	40S ribosomal protein S1-A	9	6.26237	5.66323	5.79536	5.90986	4.03403	4.47225	5.92992	5.67119	5.79565	5.38624	5.78419	5.4243	5.43776	5.58163	5.78187	5.44774	5.91255	5.70988
sp|P33550|KTR2_YEAST	KTR2	Probable mannosyltransferase KTR2	2	4.04618	5.56812	3.79337	3.75233	10.6721	8.91933	3.84825	4.48949	5.9719	6.74429	6.18879	6.88879	4.63229	3.81471	5.01712	4.64594	5.37052	5.6365
sp|P33734|HIS5_YEAST	HIS7	Imidazole glycerol phosphate synthase hisHF	36	5.46013	5.47119	5.4066	5.38504	5.70138	5.7398	5.52172	5.47005	5.88919	6.11556	5.45309	5.37579	5.63054	5.73382	5.31333	5.35297	5.45718	5.52264
sp|P33748|MSN2_YEAST	MSN2	Zinc finger protein MSN2	7	5.56832	5.56718	6.2118	5.50588	4.25691	4.30489	5.02671	5.69484	5.65201	6.02829	5.51471	6.01682	6.03042	6.03979	5.40117	5.814	5.81434	5.55194
sp|P33749|MSN4_YEAST	MSN4	Zinc finger protein MSN4	6	5.76238	5.36825	5.35738	5.65513	7.45561	7.241	5.71239	5.60271	5.11781	4.95571	5.38321	5.43359	5.36988	5.49934	5.13496	5.02333	4.71307	5.21425
sp|P33750|DCA13_YEAST	SOF1	Protein SOF1	25	5.82168	5.92848	5.39313	5.5237	5.14121	4.89353	5.54454	5.55044	5.94536	5.91342	5.61507	5.63069	5.79159	5.66766	5.62706	5.3512	5.4442	5.21706
sp|P33751|PAD1_YEAST	PAD1	Flavin prenyltransferase PAD1, mitochondrial	3	6.09291	5.73263	4.72282	4.25629	10.0735	9.36698	5.02073	5.19681	5.26246	5.09952	4.65909	5.55626	5.45338	4.83345	4.65364	4.31105	5.00919	4.69928
sp|P33753|TRM2_YEAST	TRM2	tRNA	26	5.57234	5.66871	5.24878	5.24474	4.76053	4.745	6.00207	5.88349	5.49773	5.49657	5.98325	5.99002	5.97295	5.84317	5.4435	5.52686	5.54158	5.5787
sp|P33754|SEC66_YEAST	SEC66	Translocation protein SEC66	9	5.4038	5.58259	5.52316	5.73432	4.90009	5.29518	5.49462	5.65989	6.00997	5.95487	5.60474	5.35387	5.89076	5.87591	5.49053	5.10333	5.41593	5.70644
sp|P33755|NPL4_YEAST	NPL4	Nuclear protein localization protein 4	23	5.32782	5.43622	5.72184	5.84296	6.52701	6.53607	4.93278	5.12289	5.24486	5.45505	5.59185	5.59151	5.46168	5.43636	5.39897	5.47151	5.40368	5.49695
sp|P33759|RT05_YEAST	MRPS5	37S ribosomal protein S5, mitochondrial	9	6.06627	6.19276	4.81054	4.97161	6.83059	6.84488	6.12654	5.93391	2.86617	2.94593	6.09682	5.68948	6.01249	6.05848	5.75044	5.59936	5.548	5.65573
sp|P33760|PEX6_YEAST	PEX6	Peroxisomal ATPase PEX6	5	5.59548	5.35398	5.18378	5.45973	5.57389	5.77212	5.46445	5.89036	5.57874	5.20518	5.73092	5.75595	5.42669	5.53762	5.43558	5.24343	5.94274	5.84934
sp|P33767|OSTB_YEAST	WBP1	Dolichyl-diphosphooligosaccharide--protein glycosyltransferase subunit WBP1	30	5.58961	5.35627	6.06753	6.21571	5.18827	5.48901	6.00538	5.68607	5.73077	5.34801	5.34162	5.36329	5.47882	5.31399	5.47828	5.7587	5.24055	5.34812
sp|P33775|PMT1_YEAST	PMT1	Dolichyl-phosphate-mannose--protein mannosyltransferase 1	29	5.08512	5.57565	5.18296	5.33899	5.87899	5.37193	5.2104	5.43254	6.08255	6.36501	6.08374	5.87979	5.39847	5.3264	5.61355	5.34122	5.47397	5.35874
sp|P33891|TIP20_YEAST	TIP20	Protein transport protein TIP20	17	5.31397	5.38789	5.40476	5.39895	5.6728	5.42538	5.49385	5.52107	5.8592	5.7912	5.70181	5.61397	5.568	5.63188	5.44177	5.41616	5.68676	5.67057
sp|P33892|GCN1_YEAST	GCN1	eIF-2-alpha kinase activator GCN1	44	5.81659	5.88437	5.1999	5.24095	5.22938	4.89021	5.35943	5.53595	5.50218	5.66801	5.78997	5.82185	5.73576	5.79635	5.56673	5.5869	5.66309	5.71235
sp|P33893|GATB_YEAST	PET112	Glutamyl-tRNA	7	5.73464	5.57858	5.15689	5.11571	5.6693	5.08971	5.98049	6.40705	5.84236	5.54241	5.98874	6.06851	5.1627	5.43096	5.62544	5.15831	5.43852	5.00966
sp|P33894|STE13_YEAST	STE13	Dipeptidyl aminopeptidase A	10	5.14566	5.4389	5.81656	6.17933	6.12176	5.95919	5.40737	5.66427	5.48506	5.21829	5.21784	5.22009	5.38293	5.51258	5.44216	5.74651	5.64552	5.39599
sp|P33895|NUF2_YEAST	NUF2	Kinetochore protein NUF2	10	5.66915	5.82969	5.36627	5.17029	5.00411	5.53409	5.71854	5.83149	5.32389	5.46809	5.88133	5.75996	5.58852	6.00273	5.6262	5.36183	5.47635	5.38747
sp|P34072|MKS1_YEAST	MKS1	Negative regulator of RAS-cAMP pathway	8	5.48792	5.58053	5.76938	5.74046	5.23144	5.44307	5.7084	5.21189	5.31064	5.55468	5.70773	5.42637	5.63877	5.7099	5.48899	5.62905	5.65989	5.70089
sp|P34077|NIC96_YEAST	NIC96	Nucleoporin NIC96	32	5.64781	5.6036	5.35941	5.39333	5.38248	5.38905	5.52241	5.63638	5.34784	5.44655	5.74118	5.76871	5.52988	5.52777	5.66247	5.67064	5.73171	5.63876
sp|P34078|LTV1_YEAST	LTV1	Protein LTV1	16	5.96618	5.92149	5.81372	5.50879	4.64128	4.42291	5.77624	5.5735	6.04065	5.94844	5.44644	5.09558	5.89696	5.6853	5.45428	5.40052	5.65364	5.7541
sp|P34087|RPB7_YEAST	RPB7	DNA-directed RNA polymerase II subunit RPB7	5	5.79646	5.62889	5.64878	5.44382	5.04137	4.90841	5.71232	5.66468	5.52471	5.5674	5.60539	5.74685	5.60242	5.42727	5.81144	5.6079	5.64883	5.61304
sp|P34110|VPS35_YEAST	VPS35	Vacuolar protein sorting-associated protein 35	16	5.25486	5.6735	5.59852	5.66409	5.29701	5.10852	5.48383	5.64212	5.58787	5.71595	5.81802	5.78169	5.48169	5.54284	5.69311	5.48003	5.45449	5.72185
sp|P34111|TFC3_YEAST	TFC3	Transcription factor tau 138 kDa subunit	17	5.32718	5.4004	5.44029	5.75215	5.45475	5.12366	5.43946	5.69865	5.40828	5.51665	5.80281	5.90604	5.77454	5.7223	5.74396	5.44704	5.46006	5.58176
sp|P34160|NCBP1_YEAST	STO1	Nuclear cap-binding protein complex subunit 1	37	5.64355	5.84856	5.47217	5.59045	5.106	4.87591	5.24925	5.4963	5.67329	5.93985	5.48031	5.88529	5.51231	5.65742	5.78087	5.56255	5.6113	5.61461
sp|P34161|YOX1_YEAST	YOX1	Homeobox protein YOX1	1	5.79445	7.47256	4.82379	4.43228	2.89896	1.9211	6.12096	7.83936	4.71428	5.16103	6.95867	5.63861	5.82322	6.05958	4.3423	6.40551	6.00503	7.58832
sp|P34162|MED20_YEAST	SRB2	Mediator of RNA polymerase II transcription subunit 20	11	5.73978	5.80088	5.48436	5.52282	4.63359	4.60318	5.38947	5.32684	5.55604	6.08941	5.81524	5.7068	5.76217	5.80784	5.64828	5.56797	5.83645	5.70888
sp|P34163|TGL1_YEAST	TGL1	Sterol esterase TGL1	18	5.09163	5.46443	5.6473	5.63703	5.643	5.50036	5.43669	5.40092	5.52751	5.95071	5.74308	5.63274	5.45533	5.37039	5.67833	5.84716	5.41838	5.55501
sp|P34164|SIP2_YEAST	SIP2	SNF1 protein kinase subunit beta-2	5	5.3358	5.25903	5.93435	5.98029	5.44459	5.19565	5.23188	5.5101	5.25912	5.10929	5.89497	6.28393	4.87647	5.40789	5.81124	6.10076	5.51057	5.85407
sp|P34167|IF4B_YEAST	TIF3	Eukaryotic translation initiation factor 4B	38	5.9772	5.44844	6.61992	6.55468	4.1026	4.38208	6.22666	5.59373	6.05606	5.52301	5.15921	4.85582	5.5553	5.61009	5.54491	5.52162	5.56247	5.70618
sp|P34216|EDE1_YEAST	EDE1	EH domain-containing and endocytosis protein 1	41	5.13955	5.21271	5.58873	5.67651	5.38927	5.70698	6.17049	6.22291	5.88461	5.99422	5.08704	5.21154	5.6705	5.7299	5.3145	5.14497	5.4506	5.40498
sp|P34217|PIN4_YEAST	PIN4	RNA-binding protein PIN4	5	5.89785	5.29346	6.59949	6.91859	3.74256	3.75705	6.07799	5.5765	6.52277	6.25229	4.84712	4.98012	5.55279	5.44325	5.79194	5.31534	5.67566	5.75523
sp|P34218|SAS3_YEAST	SAS3	Histone acetyltransferase SAS3	1	5.25256	5.30192	3.96423	5.26646	4.96264	5.78358	5.93262	4.28619	6.67135	4.91821	5.81159	7.26457	5.6476	5.63095	5.52587	4.99101	5.89401	6.89463
sp|P34219|TOD6_YEAST	TOD6	Transcriptional regulatory protein TOD6	11	6.04423	5.85217	5.68854	5.51839	3.94698	3.77189	5.44458	5.36251	5.77451	5.90206	5.79646	5.68573	5.92832	6.0195	5.83836	5.68997	5.9491	5.78671
sp|P34220|YBF5_YEAST	YBL055C	Deoxyribonuclease Tat-D	14	5.66378	5.74923	5.61741	5.37415	5.29557	5.0722	5.78634	5.58493	5.5203	5.65781	5.63039	5.77336	5.99374	5.671	5.30919	5.35089	5.64272	5.307
sp|P34221|PP2C3_YEAST	PTC3	Protein phosphatase 2C homolog 3	9	5.55724	5.33514	6.27006	6.54876	4.70237	4.4538	5.88908	5.73805	5.89127	5.74895	5.43049	5.17753	5.67932	5.25484	5.75374	5.77117	5.59707	5.20111
sp|P34222|PTH2_YEAST	PTH2	Peptidyl-tRNA hydrolase 2	11	5.55986	5.76661	5.51782	5.24269	4.83098	4.65226	5.59081	5.58663	5.906	6.06788	5.946	5.75797	5.71952	5.62311	5.71394	5.32426	5.53255	5.66111
sp|P34223|UBX1_YEAST	SHP1	UBX domain-containing protein 1	20	6.24413	5.93189	6.70232	6.8344	0.205963	0.134299	5.80772	5.71656	6.17609	6.13601	6.20373	6.23386	6.53872	6.57379	5.93441	6.18773	6.30349	6.13488
sp|P34224|YBF9_YEAST	YBL059W	Uncharacterized protein YBL059W	3	5.38734	5.59873	4.76439	4.82196	6.00747	5.29855	5.41859	6.24636	5.27265	6.02091	6.06455	6.32725	5.8463	5.59508	5.53796	4.87712	5.4268	5.48799
sp|P34225|YEL1_YEAST	YEL1	Guanine-nucleotide exchange factor YEL1	3	5.93137	5.52213	4.66855	5.08663	7.02411	5.81098	5.06008	5.80737	5.41868	5.23866	6.56285	6.44549	5.57861	5.79855	4.89985	4.73273	5.14711	5.26623
sp|P34226|SKT5_YEAST	SKT5	Protein SKT5	20	5.58526	5.71693	5.57549	5.42477	5.71685	5.66274	5.64376	5.42097	5.95824	6.16135	5.48716	5.52347	5.40398	5.50114	5.48946	5.39587	5.24811	5.08443
sp|P34227|PRX1_YEAST	PRX1	Peroxiredoxin PRX1, mitochondrial	17	5.66636	6.03711	4.33085	4.49003	6.56956	6.60029	5.9316	6.41409	3.77418	4.05838	6.39795	6.56566	5.04685	5.24905	5.79434	6.03641	5.49554	5.54176
sp|P34228|SEF1_YEAST	SEF1	Putative transcription factor SEF1	6	6.27296	5.3167	5.77976	4.86642	5.13576	4.12314	5.54842	6.58704	5.03198	4.29599	6.28322	5.97905	5.507	5.91744	6.23012	5.45005	5.86219	5.81279
sp|P34231|YKS7_YEAST	YKL187C	Uncharacterized protein YKL187C	2	5.36759	5.76869	4.30473	4.33481	8.64463	8.08098	4.39214	4.86736	0.955424	0.925305	7.49441	6.90562	6.8502	6.03519	5.84506	5.72695	6.91787	6.58303
sp|P34232|MTR2_YEAST	MTR2	mRNA transport regulator MTR2	3	5.25939	6.15177	5.39571	5.70289	3.88918	3.80519	6.37528	6.72194	5.62144	5.73153	6.03177	5.78917	5.86136	5.7365	5.43664	6.26553	5.00738	5.21734
sp|P34233|ASH1_YEAST	ASH1	Transcriptional regulatory protein ASH1	3	5.62589	5.79207	6.53765	5.90445	3.59393	3.73446	5.94777	5.8481	5.4881	5.70577	5.36475	5.05359	6.79238	6.40268	5.10322	6.08021	5.87562	5.14936
sp|P34237|CASP_YEAST	COY1	Protein CASP	14	5.49377	5.46038	5.98997	5.59591	5.2271	5.51915	5.36384	5.28675	5.60709	5.74162	5.44333	5.43644	5.84561	5.57719	5.59162	5.48747	5.62709	5.70567
sp|P34239|LST4_YEAST	LST4	Protein LST4	2	5.71473	6.30475	6.37449	5.91762	5.10484	6.63872	6.1739	5.71821	4.12942	5.75286	5.03892	5.08087	5.46351	4.4023	4.51212	6.74073	5.73783	5.19416
sp|P34240|ZRT3_YEAST	ZRT3	Zinc-regulated transporter 3	2	5.57249	4.62592	5.56593	5.77529	5.57053	5.6097	5.2284	5.50476	5.63875	5.46941	5.92705	5.56453	6.15765	5.74494	5.35913	5.26813	5.82283	5.59457
sp|P34241|URB1_YEAST	URB1	Nucleolar pre-ribosomal-associated protein 1	32	5.88637	5.78221	5.41567	5.49366	4.91205	4.61725	5.54586	5.48253	5.6016	5.45774	5.53279	5.74442	5.89695	5.87488	5.80399	5.61777	5.7666	5.56764
sp|P34243|HCS1_YEAST	HCS1	DNA polymerase alpha-associated DNA helicase A	14	5.58079	5.54465	5.46962	5.46783	5.32551	5.27917	5.5475	5.56341	5.82861	5.47913	5.72716	5.73942	5.56452	5.57432	5.66223	5.52065	5.65758	5.46789
sp|P34244|HSL1_YEAST	HSL1	Probable serine/threonine-protein kinase HSL1	17	5.65814	5.79217	5.23336	5.16113	4.34918	4.08204	5.27587	5.55486	5.6925	5.62671	6.85453	6.77593	5.66572	5.68576	5.58242	5.36738	5.87812	5.76419
sp|P34246|MTC2_YEAST	MTC2	Maintenance of telomere capping protein 2	2	4.64886	5.7337	3.93682	4.02002	6.72869	6.85366	6.48387	6.66818	5.69336	4.92321	6.65891	5.53561	4.95631	4.32723	5.70694	5.82912	6.2566	5.0389
sp|P34247|UTP11_YEAST	UTP11	U3 small nucleolar RNA-associated protein 11	10	5.83907	5.58337	5.32764	5.56864	4.89785	3.88913	5.67276	5.60438	5.70757	5.73364	5.74336	5.6775	5.94535	5.80149	5.48431	6.39043	5.63427	5.49924
sp|P34248|YKK0_YEAST	YKL100C	Probable intramembrane protease YKL100C	9	5.12757	5.26585	5.64054	5.72739	4.90017	4.5184	5.42691	5.15864	5.47087	5.68705	5.70329	6.21544	5.6561	5.47704	6.04326	6.19586	5.81168	5.97392
sp|P34250|SEG2_YEAST	SEG2	Eisosome protein SEG2	15	5.14312	5.24299	5.92548	5.83451	5.5078	5.17769	5.34967	5.52601	6.2605	6.00855	5.75703	5.38884	5.3215	5.31484	5.34117	5.51888	5.70541	5.67601
sp|P34251|YKK7_YEAST	YKL107W	Uncharacterized oxidoreductase YKL107W	2	5.85201	6.90785	4.82616	4.73472	9.0996	7.42846	6.0039	5.73426	1.93539	2.29772	6.45171	7.86037	4.53168	5.05753	5.9384	5.97181	3.95322	5.41519
sp|P34252|SLD2_YEAST	SLD2	DNA replication regulator SLD2	4	6.30801	5.64156	5.51866	5.66059	4.29553	4.1349	6.18209	5.77066	6.07284	5.41483	6.45307	5.35409	5.4772	6.17119	5.14711	5.55325	5.13262	5.71181
sp|P34253|KTI12_YEAST	KTI12	Protein KTI12	11	5.77342	5.99282	5.24145	5.35195	5.92056	5.594	5.14477	5.56961	6.06742	5.96389	5.34136	5.51255	5.33517	5.28042	5.57277	5.38851	5.61322	5.3361
sp|P34730|BMH2_YEAST	BMH2	Protein BMH2	7	4.87238	4.67645	5.4605	5.05526	4.54984	6.67972	4.98241	4.9501	5.03457	5.6871	5.9661	5.88373	5.79054	5.82902	6.11579	5.94256	6.25061	6.2733
sp|P34756|FAB1_YEAST	FAB1	1-phosphatidylinositol 3-phosphate 5-kinase FAB1	13	5.47756	5.26671	5.68409	5.85815	4.48984	4.3337	5.72782	5.54233	5.75494	6.02378	5.86497	5.59926	5.64065	5.84691	5.64913	5.55599	5.98631	5.69785
sp|P34758|SCD5_YEAST	SCD5	Protein SCD5	4	5.54931	5.53219	6.5987	6.76132	3.19918	3.14167	7.64265	6.61937	4.93754	5.79166	4.912	6.01855	6.02077	4.57919	6.6647	5.29147	4.96036	5.77934
sp|P34760|TSA1_YEAST	TSA1	Peroxiredoxin TSA1	37	5.39073	5.60021	5.80663	5.85713	3.78395	4.29846	5.89598	5.83585	6.00571	6.11153	5.61014	5.71466	5.54404	5.69373	5.55649	5.65767	5.7959	5.84119
sp|P34761|WHI3_YEAST	WHI3	Protein WHI3	12	6.12736	5.98709	5.88048	6.35441	4.25627	4.55985	6.14587	5.6949	5.83852	5.35308	5.22847	5.18139	5.46217	5.77244	5.56943	5.81802	5.44242	5.32781
sp|P34909|NOT4_YEAST	MOT2	General negative regulator of transcription subunit 4	17	5.2988	5.43082	5.66052	5.64506	5.3081	5.35621	5.30305	5.23548	5.85748	5.8874	5.61332	5.55068	5.56473	5.60846	5.65089	5.42835	5.68506	5.91559
sp|P35056|PEX5_YEAST	PEX5	Peroxisomal targeting signal receptor	13	5.67921	5.71848	5.84012	5.81012	5.4959	5.6039	5.43023	5.15907	5.85656	5.40624	5.36304	5.24763	5.54434	5.78234	5.5595	5.49201	5.63631	5.375
sp|P35127|UBL1_YEAST	YUH1	Ubiquitin carboxyl-terminal hydrolase YUH1	5	5.55745	5.25416	6.02365	6.15819	4.93263	5.09987	5.62334	5.12504	5.96702	6.34247	5.20791	5.47036	5.32494	5.68684	5.23714	5.6206	5.57798	5.79041
sp|P35169|TOR1_YEAST	TOR1	Serine/threonine-protein kinase TOR1	19	5.61216	5.8272	5.47	5.36328	4.96635	4.76896	5.64709	5.515	5.46652	5.50428	5.89508	5.80241	5.73741	5.43466	5.89149	5.65246	5.68197	5.76367
sp|P35172|TREB_YEAST	NTH2	Probable trehalase	4	4.98462	5.57327	5.12137	5.28463	6.71814	6.29471	5.25258	6.08064	5.66895	5.60622	6.31759	5.59482	5.15019	5.78357	5.46754	5.0162	5.13581	4.94913
sp|P35176|CYPD_YEAST	CPR5	Peptidyl-prolyl cis-trans isomerase D	15	5.07818	4.89742	5.20546	5.61026	8.81921	8.62735	5.17323	4.86882	5.03944	5.07649	5.20751	5.22241	5.20151	5.44595	5.01575	5.13639	5.03504	5.33958
sp|P35177|SPT7_YEAST	SPT7	Transcriptional activator SPT7	25	5.396	5.48999	5.7137	5.68861	5.05849	4.99395	5.56675	5.51745	5.73101	5.77231	5.85639	5.75745	5.44143	5.80016	5.47966	5.58308	5.49164	5.66194
sp|P35178|RRP1_YEAST	RRP1	Ribosomal RNA-processing protein 1	18	5.48798	5.533	4.93784	5.00924	6.8218	6.70597	5.35301	5.722	5.51836	5.50391	5.53059	5.37108	5.46693	5.61475	5.33537	5.38896	5.3857	5.3135
sp|P35179|SC61G_YEAST	SSS1	Protein transport protein SSS1	9	5.38543	5.55669	5.44214	5.37453	5.35142	4.88384	5.13374	5.35139	5.68681	5.9637	5.7788	5.98962	5.57701	5.64448	5.55105	5.95401	5.69778	5.67756
sp|P35180|TOM20_YEAST	TOM20	Mitochondrial import receptor subunit TOM20	13	5.41998	5.52421	5.74649	5.96943	3.87976	4.07203	5.24375	5.42754	6.52622	6.93021	5.61996	5.61536	5.51774	5.50367	5.78074	5.53533	5.86697	5.82059
sp|P35181|AP1S1_YEAST	APS1	AP-1 complex subunit sigma-1	3	5.74639	5.21024	6.6544	6.47591	6.02964	6.07502	5.34387	6.01389	5.74612	6.09265	4.56786	4.65737	5.42646	5.37305	4.7488	5.307	5.42993	5.1014
sp|P35182|PP2C1_YEAST	PTC1	Protein phosphatase 2C homolog 1	7	5.16083	5.34427	5.15012	5.03716	7.65762	7.37387	5.06593	5.17572	5.48113	5.29156	5.63048	5.75324	5.46961	5.0948	5.31941	5.21549	5.39287	5.38589
sp|P35183|AST1_YEAST	AST1	Protein AST1	13	5.72072	5.63677	6.17554	6.12785	3.93176	4.42271	5.89903	5.23827	5.98543	6.05339	5.54455	5.33059	5.5355	5.60509	5.94595	5.71723	5.56171	5.5679
sp|P35184|SQT1_YEAST	SQT1	Ribosome assembly protein SQT1	8	5.21634	5.43003	4.52179	4.67842	8.69649	8.35934	5.3019	5.34085	5.32062	5.64262	5.4104	5.58716	5.49398	5.11549	5.17848	5.2542	4.78438	4.66751
sp|P35187|SGS1_YEAST	SGS1	ATP-dependent helicase SGS1	7	5.24884	5.16663	5.8656	5.86796	5.99588	5.7507	5.55354	4.98373	6.03893	5.63039	5.2379	5.84141	5.79959	5.69451	5.35173	5.3966	5.31101	5.26504
sp|P35189|TAF14_YEAST	TAF14	Transcription initiation factor TFIID subunit 14	21	5.63304	5.75464	5.60413	5.673	5.17493	4.95801	5.55389	5.76466	5.57514	5.44707	5.53394	5.49975	5.62443	5.81613	5.40286	5.54438	5.66871	5.7713
sp|P35191|MDJ1_YEAST	MDJ1	DnaJ homolog 1, mitochondrial	22	4.99076	5.3398	5.81868	5.66727	6.08046	5.70704	5.8115	5.91035	5.27142	5.39582	5.93492	5.78396	5.18627	5.17398	5.42392	5.31617	5.58004	5.60764
sp|P35192|MAC1_YEAST	MAC1	Metal-binding activator 1	5	5.20159	5.29348	5.5319	5.4385	5.40569	5.06468	5.7897	5.59542	5.60278	5.12858	6.1656	6.27945	5.43648	5.17541	5.7648	5.60251	5.59377	5.92967
sp|P35193|ATG19_YEAST	ATG19	Autophagy-related protein 19	9	4.54839	4.43628	6.17416	6.05278	8.82699	8.70344	5.68839	5.39876	5.02293	4.76689	5.10103	5.02462	5.09079	4.69838	4.74816	5.08093	5.3307	5.30638
sp|P35194|UTP20_YEAST	UTP20	U3 small nucleolar RNA-associated protein 20	42	5.70542	5.86788	5.72379	5.64214	4.48334	4.31924	5.21931	5.29338	5.73556	6.02411	5.72521	5.72641	5.8118	5.84151	5.69597	5.78894	5.67315	5.72285
sp|P35195|ECM15_YEAST	ECM15	UPF0045 protein ECM15	1	7.81947	5.18208	7.10387	7.22796	4.73708	5.30536	6.96697	5.68465	6.36737	4.66057	4.55987	4.25929	5.48299	5.1305	4.64763	4.30671	5.53562	5.02202
sp|P35196|RER2_YEAST	RER2	Dehydrodolichyl diphosphate synthase complex subunit RER2	5	5.95474	5.68275	5.57239	6.08896	4.69678	4.65103	5.74465	5.69884	6.19114	5.62352	5.46253	5.44826	5.06634	5.67483	5.49299	5.80514	5.58274	5.56237
sp|P35197|GCS1_YEAST	GCS1	ADP-ribosylation factor GTPase-activating protein GCS1	25	5.39407	4.91147	5.45428	5.33403	8.21087	8.76101	5.0601	4.84102	5.31595	5.25148	5.18743	4.97536	5.26063	5.30152	5.15924	5.07873	5.37703	5.12578
sp|P35201|CENPC_YEAST	MIF2	Inner kinetochore subunit MIF2	6	5.46049	6.30483	5.54837	5.57831	5.37152	4.95624	5.70598	6.09887	5.4396	5.80847	6.17103	5.41852	5.66467	6.29884	5.37918	4.78713	5.04883	4.95911
sp|P35202|THI80_YEAST	THI80	Thiamine pyrophosphokinase	8	5.5287	5.46377	5.88386	5.68255	5.22414	4.9794	5.44581	5.49697	6.08476	5.61654	5.61913	5.69951	5.8678	5.49373	5.36178	5.22865	5.50148	5.82142
sp|P35203|CBF3C_YEAST	CTF13	Centromere DNA-binding protein complex CBF3 subunit C	1	5.6316	5.47702	5.54862	5.93213	4.50344	4.47403	5.77293	5.77024	5.74351	5.49396	5.89174	5.99012	6.41275	5.55955	5.21464	5.61367	5.54451	5.42554
sp|P35206|CSG2_YEAST	CSG2	Mannosyl phosphorylinositol ceramide synthase regulatory protein CSG2	5	5.02543	5.52756	5.19406	5.06165	6.6913	5.77819	5.5847	5.08871	6.932	7.44766	5.67349	5.21845	5.35468	5.16802	5.0608	5.79044	4.4333	4.96956
sp|P35207|SKI2_YEAST	SKI2	Antiviral helicase SKI2	31	5.44919	5.60284	5.5859	5.43375	5.6829	5.32095	5.41237	5.32945	5.73291	5.68972	5.59743	5.46519	5.82439	5.7477	5.43471	5.62248	5.54446	5.52366
sp|P35208|SPT10_YEAST	SPT10	Protein SPT10	3	5.59386	5.3848	5.62778	5.54678	4.10169	4.45861	5.45749	5.84176	6.11399	6.06823	6.10684	5.78194	6.02363	5.65781	5.71216	5.3912	5.70023	5.4312
sp|P35210|SPT23_YEAST	SPT23	Protein SPT23	2	5.18987	5.38649	5.9639	5.07126	4.48989	4.72346	6.99386	6.33538	5.67761	5.11292	6.07407	6.14449	5.58986	5.2951	5.7259	5.62375	5.09641	5.50579
sp|P35688|LRG1_YEAST	LRG1	Rho-GTPase-activating protein LRG1	14	5.2894	5.47294	5.56938	5.21902	7.03917	7.15716	5.22335	5.18086	4.74991	5.28419	5.42007	5.55321	5.16228	5.49435	5.78096	5.36634	5.76602	5.27138
sp|P35691|TCTP_YEAST	TMA19	Translationally-controlled tumor protein homolog	28	5.91086	5.99343	5.26017	5.27543	3.71773	3.91878	5.82583	5.8761	5.9219	6.03702	5.8173	5.91324	6.02996	5.84701	5.69136	5.70186	5.67648	5.58554
sp|P35718|RPC8_YEAST	RPC25	DNA-directed RNA polymerase III subunit RPC8	5	5.9742	5.68308	5.29184	5.19125	4.65919	4.5143	6.10972	6.25333	6.0635	5.34944	5.58361	5.58601	5.70881	5.62935	5.72742	5.54142	5.60097	5.53255
sp|P35719|MRP8_YEAST	MRP8	Uncharacterized protein MRP8	29	5.26227	5.22226	6.42501	6.27152	3.68325	6.94515	6.25419	6.00911	5.18421	5.00185	5.25994	5.26197	5.6096	5.43253	5.64375	5.18542	5.70567	5.64232
sp|P35723|YET1_YEAST	YET1	Endoplasmic reticulum transmembrane protein 1	19	4.89442	5.22938	5.53952	5.44302	7.06462	6.83465	5.91726	5.94209	5.01556	5.06989	5.28992	5.37314	5.36496	5.24626	5.63187	5.64878	5.15275	5.34192
sp|P35724|MNR2_YEAST	MNR2	Manganese resistance protein MNR2	10	5.33647	5.5439	5.6094	5.56293	6.47826	6.18797	5.48074	5.52405	5.34749	5.77317	5.59413	5.51846	5.56626	5.47331	5.18689	5.45528	4.97589	5.38539
sp|P35725|YKG3_YEAST	YKL063C	Uncharacterized protein YKL063C	6	5.7746	5.17491	5.64117	5.50636	5.36291	5.32308	5.77601	5.19819	5.50076	5.64396	5.30597	5.49539	5.78353	5.59901	5.8596	5.84086	5.60024	5.61345
sp|P35727|BLI1_YEAST	BLI1	Biogenesis of lysosome-related organelles complex 1 subunit BLI1	1	4.39325	7.70338	4.67822	5.42837	4.00258	5.17031	5.72165	8.90518	4.83895	5.66658	4.7477	4.67963	3.62254	6.41831	6.16974	6.06967	5.97845	5.80548
sp|P35728|MPE1_YEAST	MPE1	Protein MPE1	9	5.28267	5.52745	6.15116	6.05539	4.99585	5.31093	5.47264	5.44432	6.039	6.00621	5.51745	5.45343	5.572	5.68253	5.39779	5.19513	5.53011	5.36593
sp|P35729|NU120_YEAST	NUP120	Nucleoporin NUP120	25	5.55146	5.57404	5.27167	5.26291	5.56505	5.03364	5.46516	5.50685	5.26243	5.56694	5.88887	6.06796	5.60453	5.56696	5.59439	5.73077	5.76672	5.71965
sp|P35731|FABG_YEAST	OAR1	3-oxoacyl-[acyl-carrier-protein] reductase	2	5.88265	5.8933	5.19252	5.29807	5.15871	4.84126	5.45505	5.56096	5.72801	6.85736	5.77557	5.10774	4.8794	5.31576	5.82052	5.56166	5.79217	5.87929
sp|P35732|DEF1_YEAST	DEF1	RNA polymerase II degradation factor 1	28	5.64349	5.53007	5.6789	5.87024	4.83046	4.68275	5.81721	5.40974	5.98229	5.71623	5.59416	5.33053	5.74341	5.70284	5.50685	5.60817	5.80832	5.54434
sp|P35734|ASK1_YEAST	ASK1	DASH complex subunit ASK1	6	4.99968	5.32205	5.7485	5.45253	5.76674	5.78551	5.44225	5.44944	5.95198	5.94967	4.87882	4.79173	5.26522	5.19446	5.48803	5.91917	6.42536	6.16884
sp|P35735|SFK1_YEAST	SFK1	Protein SFK1	3	5.50823	5.52164	6.02724	5.68799	5.52208	5.18884	5.98982	6.29143	5.4688	4.37935	5.7498	5.59844	5.68857	5.31637	6.12213	5.59583	5.08526	5.25818
sp|P35817|BDF1_YEAST	BDF1	Bromodomain-containing factor 1	20	5.51377	5.48571	6.04049	6.10396	4.77202	5.13238	5.33732	5.08305	5.60363	5.76834	5.5708	5.37116	5.54365	5.75126	5.86922	5.4757	5.76123	5.81632
sp|P35844|KES1_YEAST	KES1	Oxysterol-binding protein homolog 4	41	5.77334	5.40883	5.95984	6.04032	4.9916	5.16476	5.87328	5.66616	5.49018	5.50372	5.32738	5.17906	5.68336	5.56905	5.76408	5.62347	5.5338	5.44779
sp|P35845|OSH1_YEAST	SWH1	Oxysterol-binding protein homolog 1	27	5.42306	5.65851	5.65497	5.88183	4.33145	4.17983	5.70725	5.63604	5.85213	5.8088	5.8591	5.87239	5.59647	5.58484	5.82223	5.85134	5.60261	5.67715
sp|P35999|PMIP_YEAST	2022-10-01	Mitochondrial intermediate peptidase	9	6.23116	6.34167	4.57768	4.82065	6.31943	6.46735	5.43244	6.09631	5.15427	5.21436	5.64524	5.75092	5.12728	5.17247	5.54623	5.13589	5.49169	5.47497
sp|P36000|AP1B1_YEAST	APL2	AP-1 complex subunit beta-1	25	5.52998	5.48538	5.51948	5.398	5.65582	5.28097	5.50779	5.44825	5.45376	5.51569	5.67502	5.68383	5.69623	5.43691	5.56606	5.57047	5.69886	5.87748
sp|P36002|PTK1_YEAST	PTK1	Serine/threonine-protein kinase PTK1/STK1	2	5.66102	5.80977	5.2304	5.45829	5.37998	4.2191	5.96574	5.35951	5.71196	5.85735	5.60737	6.61387	6.25073	5.83251	5.76394	4.44129	5.40546	5.4317
sp|P36003|NNK1_YEAST	NNK1	Nitrogen network kinase 1	1	4.90668	5.12456	6.15996	6.06292	5.20828	4.98569	5.44564	5.47542	5.25666	5.09673	6.38669	6.5094	5.26932	5.67098	5.81904	5.52947	5.20541	5.88713
sp|P36004|KKQ8_YEAST	KKQ8	Probable serine/threonine-protein kinase KKQ8	3	5.40334	5.06751	6.15673	6.0999	5.34437	4.55942	5.46926	5.98578	5.43712	5.61705	5.89343	5.61711	5.14605	5.20662	5.74408	5.46709	5.99542	5.78973
sp|P36006|MYO3_YEAST	MYO3	Myosin-3	21	5.26588	5.10244	5.80724	5.90188	6.85889	6.62268	5.69469	5.60558	5.52862	5.24517	5.25306	5.22794	4.86541	5.08717	5.55195	5.43615	5.54845	5.39679
sp|P36007|LTHAD_YEAST	SRY1	L-threo-3-hydroxyaspartate ammonia-lyase	4	4.79839	4.51968	5.05957	5.18786	8.43471	8.88183	5.00845	5.33231	5.85663	5.87599	5.39112	5.09077	4.76029	5.06063	4.89141	5.12766	5.31956	5.40314
sp|P36008|EF1G2_YEAST	TEF4	Elongation factor 1-gamma 2	49	5.67824	5.74593	5.50768	5.50734	4.7377	4.88259	5.93238	5.77166	6.04287	6.2322	5.46962	5.45111	5.52036	5.56351	5.51227	5.54413	5.47519	5.42523
sp|P36009|DHR2_YEAST	DHR2	Probable ATP-dependent RNA helicase DHR2	16	5.74985	6.02861	5.0873	5.49725	4.2799	3.96858	5.47257	5.77233	5.74113	5.88478	6.15528	6.00891	5.85261	5.68362	5.64097	5.68173	5.57713	5.91745
sp|P36010|NDK_YEAST	YNK1	Nucleoside diphosphate kinase	19	5.80118	5.3777	6.41382	6.14749	4.48031	4.7858	6.25298	6.00286	4.64869	4.72234	5.95329	5.85373	5.20014	5.2414	5.9054	6.05394	5.65015	5.50879
sp|P36013|MAOM_YEAST	MAE1	NAD-dependent malic enzyme, mitochondrial	34	5.90046	5.78341	5.49565	5.43521	3.06008	3.07894	4.98583	4.76896	7.86475	7.71499	5.94429	5.77609	5.54776	5.6771	5.90618	5.87057	5.66085	5.5289
sp|P36014|GPX1_YEAST	GPX1	Glutathione peroxidase-like peroxiredoxin 1	1	8.49171	4.32483	7.02293	4.91778	4.64693	2.85838	5.13181	7.37621	3.83793	5.13455	6.40393	4.89592	5.38468	4.53578	5.21984	5.43855	8.05332	6.32492
sp|P36015|YKT6_YEAST	YKT6	Synaptobrevin homolog YKT6	17	5.23673	5.40653	5.39325	5.47978	6.28073	6.26385	5.10481	5.18757	5.72257	5.77541	5.60995	5.50171	5.60732	5.52166	5.5281	5.3387	5.50264	5.5387
sp|P36016|LHS1_YEAST	LHS1	Heat shock protein 70 homolog LHS1	31	5.44229	5.60055	5.51728	5.50846	5.32245	5.30721	5.81769	6.06841	5.52587	5.61525	5.54946	5.61664	5.65907	5.55127	5.60191	5.32224	5.60898	5.36497
sp|P36017|VPS21_YEAST	VPS21	Vacuolar protein sorting-associated protein 21	24	5.32545	5.47651	5.59201	5.85555	5.96694	5.71536	5.30226	5.45089	5.42641	5.31135	5.77917	5.75921	5.30212	5.32017	5.62741	5.45697	5.56097	5.77123
sp|P36018|YPT52_YEAST	YPT52	GTP-binding protein YPT52	19	5.12302	5.14565	5.54911	5.78213	5.83974	6.28588	5.56168	5.52639	5.57189	5.74055	5.36019	5.44343	5.33222	5.25052	5.57651	5.40331	5.75092	5.75687
sp|P36022|DYHC_YEAST	DYN1	Dynein heavy chain, cytoplasmic	17	5.51919	5.45688	5.83022	5.73132	6.36068	6.36119	5.07713	5.23597	5.19115	4.79899	5.72546	5.59992	5.3782	5.35651	5.62429	5.70708	5.49704	5.54878
sp|P36023|OAF3_YEAST	OAF3	Oleate activated transcription factor 3	1	5.84508	6.97615	4.95883	4.71963	4.99127	6.8111	6.58745	3.63532	6.21805	4.7303	6.64761	6.91429	6.35461	6.84025	7.13634	1.86959	4.57427	4.18983
sp|P36024|SIS2_YEAST	SIS2	Phosphopantothenoylcysteine decarboxylase subunit SIS2	11	5.78733	5.77764	5.52476	5.75566	4.4377	4.01043	5.52432	5.59267	5.75986	6.08827	5.58159	5.70277	5.8775	5.69813	5.47749	5.87245	6.04799	5.48344
sp|P36027|MID2_YEAST	MID2	Cell wall integrity sensor MID2	3	4.80224	4.965	4.95201	4.87581	9.85999	10.2229	5.40661	5.28573	4.79245	4.29344	4.56594	4.53132	5.08552	5.2568	5.57514	5.33698	4.93913	5.25295
sp|P36029|TPO5_YEAST	TPO5	Polyamine transporter TPO5	5	5.28166	5.65488	5.10942	5.21913	5.85745	5.04966	5.33343	5.58387	6.30592	6.10166	5.71418	5.83273	5.557	5.59144	5.42089	5.55484	5.54393	5.28791
sp|P36036|YRA2_YEAST	YRA2	RNA annealing protein YRA2	8	5.51426	5.56458	5.57092	5.62621	5.31972	5.1224	5.49793	5.69717	5.94701	5.8447	5.59127	5.48562	5.49719	5.70054	5.70544	5.58433	5.52971	5.20101
sp|P36037|DOA1_YEAST	DOA1	Protein DOA1	24	5.2032	5.29803	5.65527	5.71608	6.31244	6.12037	5.1963	5.32487	5.44404	5.41957	5.58256	5.49017	5.56041	5.45087	5.50278	5.6071	5.57051	5.54541
sp|P36038|CBT1_YEAST	CBT1	Cytochrome b termination protein 1	1	7.4518	6.84991	3.60488	4.36058	10.2283	8.88596	6.31947	4.67146	4.92056	4.67584	5.21375	3.13433	4.31146	4.68096	6.61009	4.89078	4.22788	4.96196
sp|P36039|EMC3_YEAST	EMC3	ER membrane protein complex subunit 3	1	5.30105	6.18931	5.33569	5.35933	6.81192	5.41568	4.82235	5.33805	5.53215	5.02293	5.36383	5.72701	5.63531	5.49271	6.14043	6.78184	5.35606	4.37433
sp|P36040|POC2_YEAST	ADD66	Proteasome assembly chaperone 2	4	5.63265	5.22785	5.64349	5.82048	6.553	6.24267	6.12195	5.77512	4.87088	4.59696	5.56701	5.23943	5.29786	5.46197	5.5194	5.90067	4.91103	5.61759
sp|P36041|EAP1_YEAST	EAP1	Protein EAP1	24	5.43997	5.38908	5.53182	5.61473	5.67632	5.8209	5.64771	5.6231	5.6301	5.79063	5.47802	5.49631	5.31315	5.47744	5.493	5.48962	5.50773	5.58037
sp|P36044|MNN4_YEAST	MNN4	Protein MNN4	6	5.85831	5.80817	4.82277	4.89348	4.96866	4.44231	7.09092	6.72323	4.72442	4.65518	6.01816	6.21939	6.10275	5.9897	5.30745	5.43454	5.22334	5.7172
sp|P36046|MIA40_YEAST	MIA40	Mitochondrial intermembrane space import and assembly protein 40	14	5.15121	5.26398	4.82596	4.78914	8.05718	7.36357	5.39244	5.68223	5.91228	6.15538	5.37716	5.2378	5.19596	5.21818	4.84528	5.11883	5.1116	5.30182
sp|P36047|SDS22_YEAST	SDS22	Protein phosphatase 1 regulatory subunit SDS22	11	4.91038	5.01769	5.5703	5.51262	5.66115	6.07771	5.55672	5.76157	5.45167	5.34767	5.52966	5.69463	5.55999	5.4455	5.5946	5.71107	5.78259	5.81446
sp|P36048|SN114_YEAST	SNU114	Pre-mRNA-splicing factor SNU114	20	5.42721	5.53946	5.67511	5.62236	5.84371	5.37104	5.37135	5.66489	5.44999	5.32672	5.79729	5.71148	5.51139	5.54598	5.73008	5.37132	5.60164	5.43896
sp|P36049|EBP2_YEAST	EBP2	rRNA-processing protein EBP2	22	5.85559	5.81938	5.66716	5.66961	4.36612	4.40063	6.0672	6.00026	5.74564	5.61076	5.64594	5.51628	5.67382	5.78897	5.57231	5.57271	5.58584	5.44177
sp|P36051|MCD4_YEAST	MCD4	GPI ethanolamine phosphate transferase 1	15	5.42475	5.49934	5.31525	5.57847	6.46233	5.74602	5.69522	5.87511	5.73659	5.76008	5.68537	5.60111	5.46638	5.43568	5.13353	5.10788	5.32329	5.1536
sp|P36054|RCN1_YEAST	RCN1	Calcipressin-like protein	7	5.19063	4.74414	6.26001	6.25707	6.43971	6.74839	6.31132	5.60633	5.50114	5.38919	5.24124	5.36217	5.17841	5.12895	4.98147	5.43549	5.11407	5.11028
sp|P36056|RT22_YEAST	RSM22	Probable S-adenosyl-L-methionine-dependent RNA methyltransferase RSM22, mitochondrial	10	5.9101	6.38743	5.13105	4.95313	6.1272	5.583	6.06729	5.66982	4.33465	4.14949	5.87944	5.75351	6.01859	5.79843	5.61761	5.35166	5.52284	5.74477
sp|P36057|SRPB_YEAST	SRP102	Signal recognition particle receptor subunit beta	7	5.57766	5.37123	5.6627	5.77355	5.53622	5.66003	5.13721	5.17602	5.91504	5.93323	5.47597	5.35861	5.59854	5.7911	5.54658	5.41587	5.51851	5.55195
sp|P36059|NNRD_YEAST	NNR2	ATP-dependent	10	5.34256	5.67133	5.88704	5.85908	4.88216	5.01417	6.68281	6.72764	4.52004	4.14056	5.92999	5.82921	5.31857	5.28627	6.12829	5.77403	5.46004	5.5462
sp|P36060|MCR1_YEAST	MCR1	NADH-cytochrome b5 reductase 2	25	5.1978	5.38985	6.29924	6.06119	6.74025	6.67952	6.08809	5.97996	3.76637	3.93399	5.68348	5.69808	4.92285	4.97399	5.84775	5.75728	5.45485	5.52545
sp|P36062|AVT3_YEAST	AVT3	Vacuolar amino acid transporter 3	5	5.49296	5.54486	5.41688	5.30357	6.04355	5.72065	5.42348	5.52963	5.3449	5.23605	5.62045	5.65537	6.03484	5.62249	5.41492	5.70988	5.66193	5.22357
sp|P36064|COXM1_YEAST	CMC1	COX assembly mitochondrial protein	1	5.67146	4.8316	4.91863	3.991	6.759	6.77664	6.45036	7.25634	4.4469	4.95173	5.02234	5.23056	5.48003	5.39827	6.10923	6.01208	5.52068	5.17315
sp|P36068|SHE2_YEAST	SHE2	SWI5-dependent HO expression protein 2	8	5.68595	5.57827	5.54331	5.51975	4.81151	4.72815	5.88496	5.69278	5.53291	5.55501	5.46834	5.52457	5.73067	5.42263	5.89446	5.70477	5.93861	5.78335
sp|P36069|PMU1_YEAST	PMU1	Probable phosphoglycerate mutase PMU1	9	5.6884	5.40383	6.31816	6.25156	4.14011	4.85485	5.84639	5.53947	5.54606	5.18528	5.20038	5.29359	5.76613	6.13715	5.94926	5.92532	5.28908	5.66499
sp|P36070|RRN3_YEAST	RRN3	RNA polymerase I-specific transcription initiation factor RRN3	2	5.85321	6.37479	6.28852	5.83708	4.3967	3.87407	4.95895	5.75802	6.43576	7.13154	4.99318	4.73344	5.25863	5.05507	5.98293	5.71763	5.95685	5.39364
sp|P36075|CUE2_YEAST	CUE2	Ubiquitin-binding protein CUE2	2	5.15207	5.18968	5.62875	6.20232	6.05527	6.23031	5.40885	6.20094	5.50521	5.4031	4.75272	5.02256	5.2672	5.12079	5.6056	6.17492	5.45275	5.62697
sp|P36076|CAB3_YEAST	CAB3	Coenzyme A biosynthesis protein 3	13	5.45048	5.56107	5.43167	5.46624	5.51633	5.24378	5.49609	5.74747	5.27462	5.46964	5.73409	5.90154	5.61791	5.58854	5.59322	5.72584	5.59197	5.58953
sp|P36077|SRX1_YEAST	SRX1	Sulfiredoxin	1	5.66473	5.03047	5.65452	6.00444	5.99431	6.06475	6.21602	6.0363	5.29852	5.7667	4.846	4.78307	5.53177	5.58451	5.54225	5.50976	5.21134	5.26053
sp|P36078|HOT13_YEAST	HOT13	Helper of Tim protein 13	3	5.88762	5.52782	6.29899	5.73879	4.02188	4.68038	5.288	5.15434	6.02884	6.41543	5.48158	5.8397	5.56343	5.63447	5.63715	5.63693	5.3225	5.84217
sp|P36080|RRP14_YEAST	RRP14	Ribosomal RNA-processing protein 14	14	5.7693	5.96834	5.22829	5.35972	4.62674	4.40048	5.53444	5.86487	6.03071	6.19165	5.77789	5.83744	5.68343	5.94592	5.28626	5.2824	5.64161	5.5705
sp|P36081|PSG1_YEAST	PSG1	PMA1 stabilization in the Golgi protein 1	5	5.33686	5.33293	5.55569	5.43146	5.86366	6.00133	5.84502	5.34154	5.47017	5.54484	5.47448	5.46633	5.70006	5.70153	5.15543	5.44476	5.77168	5.56222
sp|P36083|YKH5_YEAST	YKL075C	Uncharacterized protein YKL075C	6	5.87366	5.53121	5.54417	5.46933	5.01436	5.01372	6.1482	5.88687	5.43654	5.57011	5.52672	5.66303	5.67525	5.36192	5.59589	5.33905	5.63157	5.7184
sp|P36084|MUD2_YEAST	MUD2	Splicing factor MUD2	7	5.6973	5.47765	5.2835	5.41139	5.08282	4.7616	5.50343	5.52859	5.77044	5.63335	5.97904	5.82494	5.8208	5.45089	5.74246	5.53147	5.85342	5.64692
sp|P36085|STB6_YEAST	STB6	Protein STB6	5	5.67368	5.46638	6.15223	6.46672	4.77542	4.69488	6.10923	5.87775	5.61625	4.76882	5.64596	5.97534	5.56545	5.56816	5.82831	5.40723	5.42967	4.97853
sp|P36086|YKH1_YEAST	YKL071W	Uncharacterized oxidoreductase YKL071W	3	2.07898	1.72463	12.9496	13.0464	14.2694	13.1509	3.38839	3.48262	1.59148	1.65702	2.81998	2.96538	2.77126	2.60367	5.23131	5.2256	5.45044	5.59302
sp|P36088|FRMSR_YEAST	YKL069W	Free methionine-R-sulfoxide reductase	2	5.59406	5.78467	5.30666	5.75206	3.66056	3.28062	6.19657	6.13821	6.49985	6.08575	6.05428	6.12945	5.43346	5.45003	5.87927	5.86405	5.69136	5.19909
sp|P36090|ANR2_YEAST	ANR2	Uncharacterized protein ANR2	13	5.21706	5.47221	5.48902	5.44995	6.26175	6.15508	5.60215	5.68327	5.26535	5.52765	5.84498	5.57339	5.3404	5.31275	5.4637	5.52708	5.40687	5.40735
sp|P36091|DCW1_YEAST	DCW1	Mannan endo-1,6-alpha-mannosidase DCW1	3	6.02925	5.95722	5.47274	5.22203	6.50385	5.73327	5.6285	5.8774	5.47817	6.0954	5.68142	5.46646	3.93023	5.59851	6.65774	4.94414	5.28383	4.43983
sp|P36094|SPC42_YEAST	SPC42	Spindle pole body component SPC42	9	5.70107	5.40477	5.83567	5.66675	6.12769	6.09834	5.33545	5.45547	5.70245	5.47997	5.31475	5.24443	5.42705	5.58842	5.30394	5.26795	5.70552	5.3403
sp|P36095|VPS24_YEAST	VPS24	Vacuolar protein-sorting-associated protein 24	6	5.46007	5.50939	5.49115	5.8038	5.01471	5.06831	5.33027	5.77084	5.90603	5.78995	5.33507	5.43582	5.75342	5.4556	5.93576	5.43539	5.99669	5.50774
sp|P36096|TUL1_YEAST	TUL1	Transmembrane E3 ubiquitin-protein ligase 1	4	5.68868	5.34518	6.43153	6.22926	5.76002	5.63148	5.99445	5.96901	3.33613	3.42386	5.17107	5.53833	5.92544	5.61499	6.01133	6.20393	5.99769	5.72762
sp|P36097|TTI1_YEAST	TTI1	TEL2-interacting protein 1	4	5.46892	5.38488	5.63317	5.08339	6.29471	5.37701	5.55805	5.21077	5.68881	5.56839	5.72694	5.9578	5.71328	5.43848	5.51584	5.53735	5.33062	5.51159
sp|P36100|T2EA_YEAST	TFA1	Transcription initiation factor IIE subunit alpha	10	5.38901	5.75495	5.28001	5.34286	6.03833	5.94016	5.27333	5.74593	5.76255	5.80734	5.50905	5.4493	5.46096	5.59851	5.695	5.45282	5.23072	5.26918
sp|P36101|TCD2_YEAST	TCD2	tRNA threonylcarbamoyladenosine dehydratase 2	16	5.74693	5.74135	5.69696	5.64509	4.77293	4.48954	5.48375	5.48046	5.77064	5.65445	5.58114	5.50252	5.50725	5.70354	5.80635	5.64567	5.76334	6.00809
sp|P36102|PAN3_YEAST	PAN3	PAN2-PAN3 deadenylation complex subunit PAN3	11	5.59238	5.36332	5.76428	5.95047	5.14192	5.15065	5.754	5.50176	5.66654	5.55808	5.26004	5.58856	6.02028	5.83988	5.43623	5.37461	5.50457	5.53243
sp|P36103|YKC3_YEAST	YKL023W	Uncharacterized protein YKL023W	6	5.62772	5.20847	5.65985	5.9114	5.18343	5.09779	5.80797	5.39541	5.37043	5.35731	5.76505	5.68339	5.69981	6.06135	5.40726	5.58223	5.68377	5.49738
sp|P36104|SWD2_YEAST	SWD2	COMPASS component SWD2	9	5.97798	5.89414	5.53138	5.40628	5.26894	5.25444	5.36	5.49402	5.18788	5.76583	5.36649	5.68841	6.02424	5.58564	5.53443	5.7137	5.54291	5.4033
sp|P36106|BYE1_YEAST	BYE1	Transcription factor BYE1	9	5.17829	5.60544	5.83388	5.34645	5.30494	5.05242	5.55969	5.21909	5.42603	5.30265	5.63415	5.84018	5.84116	6.10973	5.60719	5.60622	5.78204	5.75045
sp|P36107|AUR1_YEAST	AUR1	Inositol phosphorylceramide synthase catalytic subunit AUR1	3	4.96191	6.03508	5.93442	4.89434	5.58985	4.68559	4.7088	5.36644	6.00997	5.73777	5.86796	5.8572	5.40734	5.48531	5.98212	5.60828	6.02909	5.83852
sp|P36108|DID4_YEAST	DID4	DOA4-independent degradation protein 4	7	5.08166	5.42647	6.31653	5.89053	4.97238	5.4842	5.8559	5.87281	5.39639	6.33482	5.45285	5.27714	5.16589	5.80056	5.38067	5.13802	5.3227	5.83051
sp|P36112|MIC60_YEAST	MIC60	MICOS complex subunit MIC60	19	5.75574	5.55603	5.05617	5.06169	6.24505	6.76037	6.14078	5.83671	4.48421	4.44266	5.62556	5.57581	5.42678	5.50393	5.68783	5.49241	5.48648	5.86176
sp|P36113|HEL1_YEAST	HEL1	E3 ubiquitin-protein ligase HEL1	1	6.40648	5.26444	6.38116	4.10444	4.86873	5.783	5.74615	6.0359	6.29077	5.62095	5.06886	5.99118	5.4655	5.27966	5.93129	5.65073	5.72818	4.38258
sp|P36114|YKR18_YEAST	YKR018C	IML2-like protein YKR018C	26	5.20019	5.36532	6.0492	6.13542	5.49647	5.76651	5.45745	5.4044	5.69797	5.77024	5.47449	5.27339	5.22215	5.51113	5.55843	5.55027	5.57403	5.49295
sp|P36116|VPS51_YEAST	VPS51	Vacuolar protein sorting-associated protein 51	4	6.12423	5.49155	5.4712	5.83714	4.60927	4.88821	5.29912	5.33274	6.15699	5.95536	5.29384	5.55068	5.38401	5.5211	5.40666	5.66232	6.31482	5.70075
sp|P36117|ALY1_YEAST	ALY1	Arrestin-related trafficking adapter 6	14	5.78212	5.50614	5.66058	6.01624	5.92089	6.14408	4.26585	4.2129	5.77559	5.76214	5.70672	5.38657	5.81286	5.68801	5.42153	5.54757	5.59546	5.79476
sp|P36118|NTR2_YEAST	NTR2	Pre-mRNA-splicing factor NTR2	2	5.24837	5.38642	6.08036	5.29594	4.93047	4.5079	5.6102	6.63916	5.3995	5.92293	5.78687	5.66178	5.83273	5.26675	5.50573	5.78434	5.65755	5.48299
sp|P36119|YK03_YEAST	YKR023W	Uncharacterized protein YKR023W	16	5.46614	5.77261	5.76275	5.59725	5.63154	5.63584	5.39952	5.43407	5.67398	5.99146	5.2757	5.38169	5.80228	5.64601	5.49507	5.23345	5.35125	5.44939
sp|P36120|DBP7_YEAST	DBP7	ATP-dependent RNA helicase DBP7	19	5.70493	6.02636	5.28328	5.2661	4.52221	4.56211	5.54744	5.52682	5.82738	6.08595	5.74372	5.7779	5.70962	5.82893	5.87494	5.73465	5.57384	5.40381
sp|P36121|RPC5_YEAST	RPC37	DNA-directed RNA polymerase III subunit RPC5	12	5.69044	5.63229	5.52437	5.66271	5.3803	5.89814	5.96976	5.72138	5.88471	5.7438	5.16805	5.30167	5.38777	5.68279	5.16614	5.37938	5.31883	5.48746
sp|P36122|BCH2_YEAST	BCH2	Protein BCH2	4	4.9615	5.02541	6.21071	6.11413	6.26903	6.00122	4.92062	5.41677	5.78787	5.16788	5.41669	5.43737	5.3438	5.33858	5.08544	5.72222	5.66784	6.11293
sp|P36123|SA190_YEAST	SAP190	SIT4-associating protein SAP190	29	5.57956	5.51721	5.33312	5.47458	5.41564	5.16266	5.43411	5.63169	5.69208	5.61313	5.55628	5.79551	5.69219	5.6215	5.49733	5.53479	5.67382	5.77478
sp|P36124|SET3_YEAST	SET3	SET domain-containing protein 3	10	5.38995	5.43713	5.59054	5.82327	4.98682	5.06954	5.80911	5.73247	5.31124	5.46556	5.72617	5.45348	5.81181	5.65242	5.54535	5.61826	5.8104	5.76646
sp|P36125|GMH1_YEAST	GMH1	Protein GMH1	1	6.60066	6.64981	4.35153	5.41074	7.07023	4.13384	3.75	7.75285	6.93276	3.18918	5.81725	9.28636	4.58052	3.53257	5.38903	5.12192	4.89299	5.53776
sp|P36126|SPO14_YEAST	SPO14	Phospholipase D1	11	5.66366	5.73336	5.98497	6.24585	4.93555	5.21996	5.4127	5.16298	6.42877	5.4666	5.5181	5.3429	5.45358	5.89562	5.62737	5.15498	5.38595	5.36709
sp|P36130|CAF4_YEAST	CAF4	CCR4-associated factor 4	13	5.83195	6.22684	5.33116	5.47414	4.60926	4.79004	5.57288	5.68584	5.7334	5.96354	5.70865	6.05219	5.71081	5.5709	5.3404	5.01074	5.47542	5.91183
sp|P36131|SPC34_YEAST	SPC34	DASH complex subunit SPC34	4	5.47449	5.36841	5.89973	5.66768	4.13233	5.03396	5.57274	5.53947	5.81876	6.00059	5.40529	5.55714	5.82833	5.74375	5.3271	5.48052	6.03518	6.11454
sp|P36132|KAE1_YEAST	KAE1	tRNA N6-adenosine threonylcarbamoyltransferase	14	5.60986	5.59085	5.47715	5.58392	4.7898	4.71037	5.59	5.8277	5.52864	5.45579	5.83262	5.85901	5.66759	5.51828	5.86551	5.72554	5.71081	5.65658
sp|P36135|UTH1_YEAST	UTH1	Probable secreted beta-glucosidase UTH1	6	5.73184	5.40519	5.49286	5.67875	4.46773	4.07258	6.26577	6.67814	5.34748	5.61725	5.79109	5.69084	5.6773	5.73626	5.61527	5.78955	5.24633	5.69577
sp|P36136|SHB17_YEAST	SHB17	Sedoheptulose 1,7-bisphosphatase	19	5.75704	5.40603	5.80288	5.69068	5.45427	6.02865	6.0624	5.68923	5.54398	5.49476	5.10328	5.23894	5.40633	5.63048	5.45167	5.53777	5.18119	5.52041
sp|P36139|PET10_YEAST	PET10	Protein PET10	20	4.95978	4.7927	5.6444	5.44373	10.0165	10.2039	4.07697	4.1185	4.28514	4.48786	5.88545	5.78404	4.37825	4.50865	5.51198	5.50823	5.2358	5.15815
sp|P36141|FMP46_YEAST	FMP46	Putative redox protein FMP46, mitochondrial	4	5.33845	5.58997	5.11711	5.18726	5.67889	5.59463	6.73315	6.46915	4.25581	4.30701	6.2651	6.21883	5.09211	5.37434	6.12385	5.59434	5.80088	5.25911
sp|P36142|TM184_YEAST	YKR051W	Transmembrane protein 184 homolog YKR051W	1	4.3244	8.38838	4.94617	4.70144	6.88163	7.14647	4.97476	5.12218	4.26673	6.84573	5.92343	5.53678	5.52699	5.08755	5.25746	4.54331	4.73025	5.79633
sp|P36143|GLG1_YEAST	GLG1	Glycogenin-1	3	5.35836	5.01943	5.50497	5.37687	5.38349	5.55965	5.32476	5.59497	5.09157	4.75055	5.52185	5.34637	6.10611	5.85505	6.17154	5.74801	6.57576	5.71069
sp|P36144|RL1D1_YEAST	UTP30	Ribosome biogenesis protein UTP30	1	6.04749	5.10391	5.55113	5.78558	3.9559	4.17872	5.75989	6.05956	5.96192	5.2963	5.71496	5.6506	5.95376	5.63903	5.99355	6.42244	5.53662	5.38863
sp|P36145|T2EB_YEAST	TFA2	Transcription initiation factor IIE subunit beta	19	5.51493	5.58513	5.63943	5.77749	4.796	4.85412	5.79575	5.46771	5.93077	5.92773	5.55367	5.47212	5.59775	5.63785	5.50202	5.6042	5.69022	5.65311
sp|P36146|LAS1_YEAST	LAS1	Protein LAS1	5	5.52491	5.75732	5.46172	4.98183	4.59148	4.80926	5.68517	5.62587	5.97902	5.85555	5.74352	5.7255	5.90191	5.84987	5.36561	5.83644	5.64972	5.6553
sp|P36147|PAM17_YEAST	PAM17	Presequence translocated-associated motor subunit PAM17, mitochondrial	1	5.80241	4.72619	5.98725	5.42682	5.43896	5.26207	6.04398	5.22575	5.43972	5.63222	5.46026	5.43886	5.1245	5.75167	6.3144	5.23065	6.24184	5.45242
sp|P36148|GPT2_YEAST	GPT2	Glycerol-3-phosphate O-acyltransferase 2	20	5.22327	5.21643	6.04334	6.02052	6.79767	6.61477	5.45873	5.14191	5.27176	4.82526	5.48042	5.48873	5.07088	5.02891	5.72633	5.8372	5.36573	5.38815
sp|P36149|BET3_YEAST	BET3	Trafficking protein particle complex subunit BET3	8	5.26647	5.55649	5.69675	5.33531	5.67007	5.51729	5.49374	5.40563	5.71226	5.58365	5.69831	5.65682	5.66052	5.47501	5.57349	5.72971	5.47416	5.49433
sp|P36150|SUMT_YEAST	MET1	Uroporphyrinogen-III C-methyltransferase	3	5.18029	4.01311	5.39416	5.48902	6.54985	7.18949	6.85197	5.03207	6.11625	5.61029	5.37422	5.04785	5.55163	5.88824	4.57969	5.74414	4.53853	5.8492
sp|P36151|YK50_YEAST	YKR070W	Uncharacterized protein YKR070W	15	5.68642	5.99191	5.07927	5.07395	6.52797	6.49099	5.70462	5.91693	5.2846	5.46175	5.33163	5.30577	5.47088	5.45836	5.30359	5.39663	5.16311	5.35163
sp|P36152|DRE2_YEAST	DRE2	Fe-S cluster assembly protein DRE2	10	5.84666	5.65761	5.38541	5.3512	5.17561	5.149	4.62677	4.84626	6.37786	6.80713	5.83952	5.67239	5.74315	5.8785	5.35534	5.21252	5.58815	5.4869
sp|P36154|AIM29_YEAST	AIM29	Altered inheritance rate of mitochondria protein 29	7	5.32045	5.23953	5.58498	5.46911	5.52453	5.65515	5.47695	5.71429	5.6381	5.82316	5.60589	5.60842	5.38544	5.45279	5.27083	5.50707	5.75666	5.96664
sp|P36156|GTO2_YEAST	ECM4	Glutathione S-transferase omega-like 2	12	4.48009	4.46482	6.26951	6.21259	8.5266	8.07537	6.04665	6.47468	3.90053	4.05915	5.5134	5.40532	4.68012	4.68237	5.35536	5.47842	5.08725	5.28777
sp|P36157|MSA2_YEAST	MSA2	Putative transcriptional activator MSA2	1	5.32649	4.89581	7.28042	7.66194	8.5327	7.03566	5.87312	4.25841	5.32194	3.10983	4.95901	3.61564	5.60045	5.80205	5.28617	5.79246	5.38782	4.26007
sp|P36158|YK58_YEAST	YKR078W	Uncharacterized protein YKR078W	7	5.27703	5.1542	5.09701	6.03532	5.68896	5.79749	5.29059	5.24361	5.38407	5.98801	6.06967	5.43044	5.56007	5.47359	5.358	5.30237	5.88823	5.96134
sp|P36159|RNZ_YEAST	TRZ1	Ribonuclease Z	19	6.09817	5.74915	5.18346	5.42835	5.09332	4.79308	5.86504	5.99875	5.63578	5.55249	5.79963	6.13745	5.77119	5.94972	5.74481	5.66127	4.77815	4.76018
sp|P36160|RPF2_YEAST	RPF2	Ribosome biogenesis protein RPF2	15	5.74298	5.60819	5.41645	5.25598	4.49125	4.31825	5.59052	5.53013	5.78129	6.14091	5.68421	5.73061	5.65406	5.7453	6.01251	5.75876	5.67356	5.86503
sp|P36161|NU133_YEAST	NUP133	Nucleoporin NUP133	33	5.69904	5.48532	5.81381	5.64284	5.12059	5.21757	5.83217	5.73323	5.57682	5.46515	5.47285	5.40619	5.66911	5.70058	5.4866	5.67877	5.54675	5.45262
sp|P36162|DAD2_YEAST	DAD2	DASH complex subunit DAD2	2	5.55713	6.60996	4.11382	3.92509	5.54321	5.01919	4.35615	4.84272	5.68496	5.31771	3.24318	5.04146	6.29209	5.71105	6.17921	7.56053	7.35438	7.64816
sp|P36163|OMA1_YEAST	OMA1	Mitochondrial metalloendopeptidase OMA1	10	5.80203	5.89211	5.0238	4.95976	6.15454	5.85837	5.77691	6.05102	5.4972	5.64673	5.52248	5.52601	5.27633	5.12873	5.53873	5.54016	5.52129	5.28381
sp|P36165|TGL4_YEAST	TGL4	Triacylglycerol lipase 4	13	5.25961	5.32832	5.22036	5.31188	5.61456	5.19742	5.80311	5.84797	5.88686	5.602	6.21568	6.00154	5.37116	5.49067	5.34145	5.32915	5.62072	5.55755
sp|P36166|PXL1_YEAST	PXL1	Paxillin-like protein 1	17	5.7259	5.66942	5.72082	5.7188	4.95704	4.81264	6.03741	5.7675	5.58074	5.42841	5.43273	5.85063	5.46285	5.60801	5.58338	5.42503	5.45244	5.76623
sp|P36168|ESL2_YEAST	ESL2	EST/SMG-like protein 2	9	5.58671	5.47458	5.7657	5.7374	6.26172	6.22349	5.80674	5.50339	5.29161	5.16589	5.34841	5.44667	5.1748	5.21761	5.3606	5.47145	5.55831	5.60493
sp|P36169|SKG1_YEAST	SKG1	Suppressor of lethality of KEX2 GAS1 double null mutant protein 1	12	5.56025	5.50953	5.51137	5.56221	5.85568	5.93372	5.91444	5.79233	5.66786	5.92797	5.50126	5.33139	5.27255	5.26926	5.31711	5.47076	5.26173	5.34058
sp|P36224|JNM1_YEAST	JNM1	Nuclear migration protein JNM1	2	5.48899	5.54407	5.84044	6.07705	5.62344	5.68156	5.34426	5.2831	5.65748	5.64948	5.21779	5.44384	5.46348	4.97023	5.4342	5.75259	5.73858	5.78942
sp|P36421|SYYC_YEAST	TYS1	Tyrosine--tRNA ligase, cytoplasmic	39	5.57404	5.59609	5.30569	5.38969	4.77719	4.72907	5.62152	5.77127	5.95684	6.02586	5.6304	5.62311	5.61298	5.72604	5.64029	5.57402	5.75121	5.6947
sp|P36516|RM03_YEAST	MRPL3	54S ribosomal protein L3, mitochondrial	18	7.53551	5.39993	5.31701	5.3473	5.49518	5.4674	5.60683	5.68422	4.91074	4.84867	5.68778	5.65412	5.45803	5.44823	5.64289	5.5789	5.59667	5.32056
sp|P36517|RM04_YEAST	MRPL4	54S ribosomal protein L4, mitochondrial	5	6.04072	6.15891	5.35438	5.3443	6.56649	6.25167	6.19623	6.20288	4.83097	4.99255	4.99521	5.43536	5.95358	5.48537	5.3864	5.18997	4.85078	4.76423
sp|P36519|RM07_YEAST	MRPL7	54S ribosomal protein L7, mitochondrial	5	5.4919	6.00773	5.19932	4.95965	6.03635	6.01494	6.42967	6.17098	5.06659	5.27621	5.20406	5.56628	5.3397	5.58527	5.67803	5.48855	5.06425	5.42053
sp|P36520|RM10_YEAST	MRPL10	54S ribosomal protein L10, mitochondrial	12	6.09298	6.49214	4.93186	5.11366	6.19847	6.09153	5.91579	6.37559	1.47753	1.66157	6.49446	6.53665	6.20679	6.35991	5.91104	5.93901	6.08451	6.11653
sp|P36521|RM11_YEAST	MRPL11	54S ribosomal protein L11, mitochondrial	9	5.63813	5.7113	5.34269	5.46878	5.98652	6.24031	6.08007	6.13959	3.48023	3.40985	6.16456	6.07904	5.72603	5.75189	5.71735	5.66169	5.85064	5.55132
sp|P36523|RM15_YEAST	MRPL15	54S ribosomal protein L15, mitochondrial	9	5.91886	5.6289	6.15988	5.88014	5.04947	5.33835	5.86992	5.60395	4.80277	5.14816	5.35686	5.40313	5.31478	5.33725	5.8731	5.88596	5.64842	5.78009
sp|P36525|RM24_YEAST	MRPL24	54S ribosomal protein L24, mitochondrial	8	5.34551	12.0669	5.13377	4.8051	6.2173	5.82021	4.18464	8.22417	2.84031	4.25478	6.17346	5.72627	3.40053	4.58794	6.64471	4.37687	4.78708	5.41046
sp|P36526|RM27_YEAST	MRPL27	54S ribosomal protein L27, mitochondrial	1	5.44485	6.08521	5.71887	4.55567	7.12582	6.57638	5.87009	6.37664	2.5124	2.81314	5.01781	6.07443	6.17474	5.44744	5.94305	6.19319	6.07663	5.99363
sp|P36527|RM28_YEAST	MRPL28	54S ribosomal protein L28, mitochondrial	8	5.64269	5.76078	5.07229	5.04489	6.16183	6.01523	6.18311	5.94094	5.39121	5.38293	5.56026	5.65011	5.40339	5.61158	5.30032	5.2119	5.25871	5.40784
sp|P36528|RM17_YEAST	MRPL17	54S ribosomal protein L17, mitochondrial	13	5.86103	5.60425	5.14409	5.23106	5.9872	6.07114	6.05505	5.81898	5.16893	5.43395	5.35527	5.62273	5.95537	5.72434	5.37687	5.26017	5.07997	5.2496
sp|P36531|RM36_YEAST	MRPL36	54S ribosomal protein L36, mitochondrial	7	5.63075	5.75727	4.74845	4.70881	5.88135	6.05162	6.29999	6.32357	4.43569	5.3641	5.97265	5.72252	5.75987	5.81791	5.13357	5.20325	5.51257	5.67607
sp|P36532|RM37_YEAST	MRPL37	54S ribosomal protein L37, mitochondrial	3	5.50649	5.97181	4.96266	5.11843	5.71396	5.87158	6.22184	6.07762	4.34116	4.61348	6.04277	5.94375	5.78528	5.96242	5.37489	5.71422	5.36813	5.40951
sp|P36534|RM40_YEAST	MRPL40	54S ribosomal protein L40, mitochondrial	14	5.86483	6.04749	5.59223	5.18695	6.75753	6.71494	6.19922	6.08241	3.1534	3.24249	6.06092	5.99863	5.68388	5.64908	5.57289	5.29033	5.62242	5.28035
sp|P36775|LONM_YEAST	PIM1	Lon protease homolog, mitochondrial	32	5.33467	5.39539	5.68228	5.72261	6.1239	5.99776	5.19489	5.05919	5.79894	5.91335	5.64152	5.56182	5.33996	5.49797	5.44339	5.45779	5.4628	5.37176
sp|P36973|APT2_YEAST	APT2	Adenine phosphoribosyltransferase 2	2	4.94935	4.50016	5.80443	6.59548	6.69063	8.37244	4.41139	4.52925	3.94606	4.86851	5.81557	5.2945	5.85959	3.90993	5.58418	7.11383	6.38103	5.37368
sp|P37012|PGM2_YEAST	PGM2	Phosphoglucomutase 2	35	5.44513	5.30426	7.28548	7.31392	2.79	2.58151	5.82789	5.86889	3.98268	4.04372	6.29338	6.40361	5.33927	5.3659	6.6056	6.56749	6.50624	6.47504
sp|P37020|GEF1_YEAST	GEF1	Anion/proton exchange transporter GEF1	6	4.78928	5.49864	5.35311	5.07538	5.97355	5.82416	5.11888	5.48857	5.66113	5.82506	6.15704	6.10651	5.47955	5.52586	5.60565	5.26868	5.51799	5.73095
sp|P37254|ADCS_YEAST	ABZ1	Aminodeoxychorismate synthase	11	5.04742	5.73153	5.794	5.98983	5.12966	4.76143	5.27242	5.41074	6.04314	6.07519	5.59153	5.85585	5.46901	5.57311	5.50433	5.42867	5.59219	5.72994
sp|P37262|SOL2_YEAST	SOL2	6-phosphogluconolactonase-like protein 2	8	5.60574	6.07111	5.22634	5.44983	5.53868	5.45856	5.79143	6.13258	5.44763	5.45065	5.85645	5.58527	5.79308	5.5075	5.57042	4.87175	5.24546	5.39751
sp|P37263|YC16_YEAST	YCR087C-A	UPF0743 protein YCR087C-A	4	5.96623	5.81906	5.51223	5.7861	4.20272	3.88791	5.82504	5.64663	5.81217	5.79429	5.5445	5.58884	6.01998	5.8907	5.49963	5.64321	5.85979	5.70097
sp|P37267|CBP4_YEAST	CBP4	Assembly factor CBP4	4	5.28784	5.38894	5.2889	5.44927	6.17963	6.57865	5.9213	6.02213	4.27032	3.98595	5.87597	6.23411	5.06853	5.14609	5.69474	6.07133	5.76812	5.76817
sp|P37291|GLYC_YEAST	SHM2	Serine hydroxymethyltransferase, cytosolic	40	5.33864	5.69242	4.807	4.96484	5.66195	5.76458	5.79966	6.08989	5.40064	5.65235	5.53127	5.53309	5.50394	5.75629	5.69735	5.58564	5.53075	5.68971
sp|P37292|GLYM_YEAST	SHM1	Serine hydroxymethyltransferase, mitochondrial	34	5.67653	5.70258	5.17105	5.08126	5.26834	5.09827	5.53445	5.45543	5.90779	5.93049	5.99265	5.80954	5.75462	5.62851	5.44386	5.25516	5.71875	5.57074
sp|P37293|NAT2_YEAST	NAT2	Putative N-terminal acetyltransferase 2	11	5.49457	5.60038	4.96791	4.95041	5.64831	5.43474	5.61374	5.64767	5.41321	5.82602	5.78021	5.84039	5.91328	5.49192	5.58541	5.7885	5.48684	5.51649
sp|P37296|STV1_YEAST	STV1	V-type proton ATPase subunit a, Golgi isoform	13	5.45894	5.54226	6.21931	6.00554	4.88478	4.59922	5.5164	5.63253	5.44602	5.73191	5.8179	5.84355	5.38181	5.42433	5.6985	5.41517	5.62821	5.7536
sp|P37297|STT4_YEAST	STT4	Phosphatidylinositol 4-kinase STT4	31	5.42603	5.44926	5.37642	5.31996	6.89433	6.56085	5.22844	5.2352	5.46408	5.4497	5.31386	5.24708	5.4095	5.48605	5.55058	5.51712	5.58744	5.48412
sp|P37298|DHSD_YEAST	SDH4	Succinate dehydrogenase [ubiquinone] cytochrome b small subunit, mitochondrial	8	6.16407	6.89064	3.61101	3.98284	7.40883	6.21614	5.88783	6.23604	1.98898	1.92732	7.48808	7.66081	4.75981	4.07144	6.69317	7.25515	5.89193	5.8659
sp|P37299|QCR10_YEAST	QCR10	Cytochrome b-c1 complex subunit 10, mitochondrial	3	6.6239	6.9765	5.05079	4.94172	5.15449	6.52829	7.23174	6.91077	0.541699	0.504416	6.78173	7.0846	5.32194	4.9804	7.12218	6.42197	5.70892	6.11396
sp|P37302|APE3_YEAST	APE3	Aminopeptidase Y	31	5.6736	5.30456	5.53526	5.67342	4.99378	5.1926	5.58004	5.2022	5.90903	5.71572	5.37465	5.29742	5.94304	5.8936	5.67754	5.90356	5.65376	5.47622
sp|P37303|GLY1_YEAST	GLY1	Low specificity L-threonine aldolase	28	5.66368	5.89699	5.17423	5.15378	5.95635	5.81861	5.40188	5.56793	5.90681	5.88806	5.70529	5.755	5.51651	5.4385	5.40312	5.28277	5.22671	5.24379
sp|P37304|PAM1_YEAST	PAM1	Protein PAM1	10	5.16005	4.94228	5.52754	5.32143	8.1854	8.05304	5.06322	5.16701	5.44547	5.10944	5.11437	4.96708	5.4374	5.2007	5.18193	5.36097	5.41917	5.34349
sp|P37366|CCL1_YEAST	CCL1	Cyclin CCL1	12	5.52395	5.54242	5.63907	5.26141	5.38403	4.91685	5.34435	5.6974	5.54802	5.83348	5.80343	5.68987	5.82883	5.46465	5.50814	5.53095	5.71856	5.76457
sp|P37370|VRP1_YEAST	VRP1	Verprolin	19	5.43935	5.22344	6.03794	5.95098	5.75159	6.09388	6.96445	6.59382	5.26223	5.09677	5.10974	5.05545	5.3992	5.19208	5.10734	5.17017	5.26939	5.28219
sp|P37838|NOP4_YEAST	NOP4	Nucleolar protein 4	32	5.98537	5.91211	5.76221	5.81911	4.21976	4.12467	5.76545	5.71999	6.01898	5.80691	5.78521	5.45923	5.76164	5.89996	5.30652	5.49662	5.6657	5.49054
sp|P37898|AAP1_YEAST	AAP1	Alanine/arginine aminopeptidase	32	5.59863	5.70373	5.34281	5.52151	5.46422	4.97038	5.47438	5.61488	5.47807	5.72022	5.71259	5.86281	5.59168	5.48444	5.63221	5.5539	5.65889	5.61465
sp|P38009|PUR92_YEAST	ADE17	Bifunctional purine biosynthesis protein ADE17	35	5.75538	5.73045	5.3596	5.19107	3.64554	3.85702	5.73134	5.52743	5.26963	5.27544	6.12697	5.86353	6.14085	6.10749	6.12758	6.04859	6.16467	6.0774
sp|P38011|GBLP_YEAST	ASC1	Guanine nucleotide-binding protein subunit beta-like protein	28	6.24422	6.35373	5.3246	5.53549	3.86705	3.97155	5.60343	5.88798	6.16042	5.99509	5.65531	5.85306	5.83264	5.93348	5.34182	5.56451	5.37739	5.49823
sp|P38013|AHP1_YEAST	AHP1	Peroxiredoxin AHP1	23	5.67614	4.95359	5.99956	6.25474	5.46707	6.05407	5.07147	5.3049	6.51531	6.05659	5.14693	5.32804	5.59908	5.74215	4.82293	5.01261	5.41588	5.57893
sp|P38041|BOB1_YEAST	BOI1	Protein BOB1	22	5.29408	5.47277	5.63511	5.74784	4.80657	4.80783	5.29494	5.34624	6.00784	6.00231	5.7305	5.71688	5.88224	5.86937	5.67497	5.49446	5.63434	5.5817
sp|P38042|CDC27_YEAST	CDC27	Anaphase-promoting complex subunit CDC27	3	5.58409	5.17266	5.49523	5.97263	3.96646	4.02698	5.68711	6.14124	5.63306	5.4233	6.33266	6.16364	6.1147	5.93436	5.82272	5.27759	5.19293	6.05864
sp|P38061|RL32_YEAST	RPL32	60S ribosomal protein L32	33	6.26878	6.13723	5.62035	5.81327	3.48368	3.64339	5.68262	5.83831	5.90766	5.75348	5.63477	5.75252	5.79229	5.93804	5.91403	5.79394	5.4179	5.60774
sp|P38063|KPR4_YEAST	PRS4	Ribose-phosphate pyrophosphokinase 4	9	5.89456	6.05748	5.45701	5.57438	4.62788	4.51643	5.50192	5.35517	6.00694	6.11759	5.63749	5.64608	5.66446	5.76092	5.86308	5.12726	5.46379	5.72756
sp|P38064|RM16_YEAST	MRPL16	54S ribosomal protein L16, mitochondrial	4	6.52288	5.70466	5.3165	5.59055	6.34006	6.29075	6.29328	6.40196	2.2048	1.99245	6.04244	6.13652	5.86666	6.01011	5.87345	6.14814	5.46771	5.79708
sp|P38065|AP2A_YEAST	APL3	AP-2 complex subunit alpha	24	5.27441	5.47503	5.66997	5.43885	5.76857	5.44366	5.70626	5.75568	5.44628	5.5313	5.51325	5.55545	5.35503	5.44771	5.5925	5.7098	5.58812	5.72812
sp|P38066|RIB1_YEAST	RIB1	GTP cyclohydrolase-2	13	5.7152	5.56347	6.34993	6.14703	4.55077	4.92767	5.81979	5.40819	5.85775	5.94659	5.43446	5.50087	5.1567	5.4481	5.2383	5.36875	5.84067	5.72577
sp|P38067|UGA2_YEAST	UGA2	Succinate-semialdehyde dehydrogenase [NADP	6	4.93692	5.13289	6.03615	6.03026	5.15057	4.88894	6.36849	6.46801	4.76096	4.90204	5.77033	5.83217	5.07906	5.22648	5.93994	6.00883	5.89138	5.57658
sp|P38068|GLRX7_YEAST	GRX7	Monothiol glutaredoxin-7	8	5.24162	5.20062	5.53303	5.50058	6.61039	6.82709	5.45785	5.63091	5.25549	5.54103	5.04602	5.55438	5.22324	5.66086	5.71397	5.41172	5.1122	5.479
sp|P38069|MNN2_YEAST	MNN2	Alpha-1,2-mannosyltransferase MNN2	27	5.45378	5.622	5.29179	5.35399	5.26878	5.05194	5.35982	5.44479	5.67625	5.72237	5.74949	5.78723	5.72974	5.80084	5.83494	5.64117	5.57221	5.63887
sp|P38070|YPK3_YEAST	YPK3	Serine/threonine-protein kinase YPK3	7	5.93401	5.69708	5.92352	5.76766	3.92247	4.21623	5.618	5.35168	6.31329	6.01935	5.4766	5.16521	5.61737	5.75319	5.72209	5.95693	5.66048	5.88483
sp|P38071|ETR1_YEAST	ETR1	Enoyl-[acyl-carrier-protein] reductase, mitochondrial	24	5.42367	5.23495	6.01642	6.13589	5.97934	6.08273	5.99408	5.72998	5.4237	4.80114	5.26117	5.2042	5.49377	5.13451	5.44488	5.88625	5.49255	5.26078
sp|P38072|SCO2_YEAST	SCO2	Protein SCO2, mitochondrial	6	5.33825	5.13037	5.89651	5.59043	5.22213	5.26027	5.95361	5.95946	5.28538	5.01724	5.96764	6.18234	5.12775	5.29418	5.70725	5.65577	5.63675	5.77466
sp|P38074|HMT1_YEAST	HMT1	Protein arginine N-methyltransferase 1	17	6.03679	5.91681	6.15379	6.06463	3.69721	3.70796	6.30403	6.09625	5.76107	5.61713	5.40598	5.61567	5.7806	5.73095	5.70181	5.74904	5.36096	5.29932
sp|P38075|PDX3_YEAST	PDX3	Pyridoxamine 5'-phosphate oxidase	12	5.7061	5.05088	6.48641	6.14437	4.96189	5.27432	5.77203	5.55598	5.83681	5.19096	4.9268	4.6485	5.76344	5.68419	5.65115	5.86347	5.81002	5.67267
sp|P38077|ATPG_YEAST	ATP3	ATP synthase subunit gamma, mitochondrial	23	5.92176	5.8441	5.0252	4.91651	5.97355	6.37794	6.56195	6.3343	3.20981	3.0587	6.4675	6.21677	5.48397	5.37074	6.10787	5.87921	5.66582	5.58429
sp|P38079|YRO2_YEAST	YRO2	Protein YRO2	4	5.84464	6.22661	5.20715	5.22729	2.58893	2.4398	6.80869	7.01652	3.48564	3.68232	6.7617	7.13956	6.02111	6.08307	6.04949	6.39519	6.45713	6.56516
sp|P38080|AKL1_YEAST	AKL1	Serine/threonine-protein kinase AKL1	26	5.42441	5.35199	5.89692	5.80993	4.97363	4.86515	6.38681	5.9966	5.61544	5.48639	5.40558	5.39904	5.83302	5.52952	5.46831	5.62496	5.41678	5.51552
sp|P38081|YBQ6_YEAST	YBR056W	Uncharacterized glycosyl hydrolase YBR056W	25	5.23239	5.41488	5.33406	5.55428	5.318	5.32724	6.61354	7.00194	5.03329	4.81587	5.53266	5.55223	5.43031	5.42761	5.62258	5.70671	5.58937	5.49305
sp|P38084|BAP2_YEAST	BAP2	Leu/Val/Ile amino-acid permease	8	5.34158	5.72448	5.87181	5.39083	5.33898	4.84036	5.17606	5.09546	5.96128	5.67215	5.45185	5.75798	6.21431	5.73003	5.58856	5.975	5.40507	5.46422
sp|P38085|TAT1_YEAST	TAT1	Valine/tyrosine/tryptophan amino-acid permease 1	19	5.92695	6.12311	5.48426	5.60129	3.41312	3.26909	5.28682	5.20481	6.00652	6.01117	5.92821	5.93754	6.18773	6.06846	5.9033	5.82157	6.01445	5.81159
sp|P38086|RDH54_YEAST	RDH54	DNA repair and recombination protein RDH54	21	5.65423	5.26502	5.69363	5.42022	6.25816	6.4953	5.49303	5.36069	5.80887	5.20963	5.26668	5.29205	5.72152	5.54355	5.18137	5.52739	5.53717	5.27149
sp|P38087|YMC2_YEAST	YMC2	Carrier protein YMC2, mitochondrial	7	6.92457	6.07171	4.50844	5.54143	4.89055	4.93324	5.22592	5.28467	6.58657	7.07598	5.41093	5.36792	5.52365	5.43021	5.3597	5.73263	5.39618	4.73569
sp|P38089|PP2C4_YEAST	PTC4	Protein phosphatase 2C homolog 4	14	5.4011	5.87615	5.32101	5.33722	6.06502	5.51215	5.11348	5.57893	5.59272	5.91276	5.70847	5.73675	5.38974	5.30299	5.49839	5.58962	5.4681	5.5954
sp|P38090|AGP2_YEAST	AGP2	General amino acid permease AGP2	5	4.85965	5.04268	5.50655	5.4314	7.31025	6.40399	6.14898	6.58649	4.77853	4.56002	5.31372	5.71271	5.44378	5.43862	5.34734	5.11951	5.37857	5.61723
sp|P38109|YBY9_YEAST	YBR139W	Putative serine carboxypeptidase YBR139W	5	5.27334	5.28091	5.53062	5.49675	5.09918	4.82217	5.9585	6.26924	4.21439	4.37731	6.07396	6.13911	5.70664	5.61441	6.10355	5.83883	6.14363	6.05747
sp|P38110|ATM_YEAST	TEL1	Serine/threonine-protein kinase TEL1	6	5.93325	5.7491	4.74952	5.28265	5.72071	5.67877	5.217	5.82684	5.62901	4.7602	6.05617	5.73166	4.97638	5.55538	5.91903	5.78294	5.91176	5.51961
sp|P38111|ATR_YEAST	MEC1	Serine/threonine-protein kinase MEC1	9	6.02386	5.8767	5.82366	6.00316	3.92164	3.63106	5.73917	5.82751	5.48029	5.24963	5.61783	6.36911	6.17491	5.77373	5.73217	5.54945	5.64008	5.56603
sp|P38112|MAK5_YEAST	MAK5	ATP-dependent RNA helicase MAK5	30	5.65164	6.01319	5.53855	5.58243	4.25186	4.19009	5.66811	5.61785	5.79298	5.68427	5.67562	5.53618	5.82339	6.0056	5.73643	5.70925	5.60385	5.91871
sp|P38113|ADH5_YEAST	ADH5	Alcohol dehydrogenase 5	9	5.00463	4.59671	6.53137	6.51567	6.30123	5.99589	5.18637	5.01392	6.46022	6.81399	4.82565	5.14391	5.10842	4.67435	5.7172	5.57972	5.14821	5.38253
sp|P38114|TBS1_YEAST	TBS1	Uncharacterized transcriptional regulatory protein TBS1	5	6.02626	5.38272	5.93976	6.24274	5.9258	5.46711	4.88916	5.50014	5.70472	5.91218	6.01343	5.26251	5.77233	5.23933	4.8856	5.11815	5.72067	4.99738
sp|P38115|ARA1_YEAST	ARA1	D-arabinose dehydrogenase [NAD	29	5.14007	5.23408	5.8081	5.76917	5.00627	4.91126	6.17723	6.23448	5.14373	5.31473	5.67226	5.54195	5.63785	5.66962	5.71027	5.65809	5.70262	5.66821
sp|P38116|ARL1_YEAST	ARL1	ADP-ribosylation factor-like protein 1	14	5.40488	5.59151	5.58666	5.20995	5.70799	5.28028	5.47614	5.61852	5.62375	5.81449	5.72883	5.6639	5.67524	5.42674	5.48582	5.54372	5.53712	5.62447
sp|P38120|RT09_YEAST	MRPS9	37S ribosomal protein S9, mitochondrial	7	6.00144	6.01852	5.46294	5.34454	5.95764	5.76499	6.38936	6.43097	2.8083	2.57864	6.00919	6.09957	5.85911	5.7641	5.71904	5.91256	5.95635	5.92274
sp|P38121|DPOA2_YEAST	POL12	DNA polymerase alpha subunit B	17	5.86543	5.66153	5.89137	6.03352	4.37456	4.42503	5.21213	5.61289	5.88532	5.97907	5.3373	5.28062	5.68595	5.79608	5.68448	5.59994	5.96147	5.71334
sp|P38122|PANB_YEAST	ECM31	3-methyl-2-oxobutanoate hydroxymethyltransferase	12	5.54022	5.3428	5.05423	5.44042	5.96982	5.75799	5.7356	5.66672	5.92759	5.92516	5.64318	5.83618	5.66157	5.59861	5.48944	5.14985	4.98852	5.27211
sp|P38123|SWD3_YEAST	SWD3	COMPASS component SWD3	2	6.68697	5.9109	4.32226	5.58689	6.68062	6.64372	6.54681	5.06726	5.39566	5.79558	5.12765	5.00837	5.89829	5.29207	4.69472	4.90411	5.43456	5.00355
sp|P38127|RIM2_YEAST	RIM2	Mitochondrial carrier protein RIM2	14	6.00643	5.79212	4.57711	4.8228	5.59189	5.43499	5.89269	6.10049	5.5678	5.51039	5.5946	5.3788	5.92529	5.95873	5.46996	5.51527	5.3924	5.46823
sp|P38129|TAF5_YEAST	TAF5	Transcription initiation factor TFIID subunit 5	28	5.71215	5.96069	5.70513	5.75153	4.59946	4.5733	5.68773	5.60597	5.71367	5.55361	5.60969	5.61456	5.64855	5.6502	5.67306	5.67204	5.69874	5.5699
sp|P38130|KTR3_YEAST	KTR3	Probable mannosyltransferase KTR3	25	5.50267	5.75488	5.49431	5.63918	4.76049	4.60036	5.23166	5.25552	5.86677	6.07747	5.7255	5.69757	5.65061	5.98969	5.64478	5.83095	5.6516	5.62598
sp|P38131|KTR4_YEAST	KTR4	Probable mannosyltransferase KTR4	9	4.99787	5.19904	5.50729	5.69246	7.08223	6.86329	5.17103	5.35506	5.69901	5.85196	5.5593	5.3383	5.42509	5.63566	5.26264	5.0041	5.07311	5.28257
sp|P38132|MCM7_YEAST	MCM7	DNA replication licensing factor MCM7	23	5.43167	5.56015	5.35836	5.32687	6.65234	6.77282	5.49719	5.54223	5.06813	5.05779	5.41038	5.62229	5.36059	5.44933	5.70416	5.40872	5.37937	5.39761
sp|P38137|FAT2_YEAST	PCS60	Peroxisomal-coenzyme A synthetase	25	5.78191	5.94556	4.64168	4.72295	5.17617	4.89806	5.69742	5.86727	3.92194	4.09448	7.22688	7.18915	4.94478	4.78477	6.5787	6.64981	5.89737	5.98109
sp|P38138|GLU2A_YEAST	ROT2	Glucosidase 2 subunit alpha	22	5.39246	5.46742	5.67043	5.62858	5.15291	5.09367	5.27694	5.50495	5.4249	5.30851	5.87377	5.96729	5.67674	5.9097	5.62303	5.60763	5.6681	5.75297
sp|P38139|LDH1_YEAST	LDH1	Lipid droplet hydrolase 1	8	5.22624	5.31581	5.8011	5.66697	6.0121	5.69782	5.59285	5.69901	5.45683	5.48266	5.59746	5.62064	5.65095	5.49256	5.69259	5.29214	5.35232	5.34995
sp|P38142|YB91_YEAST	YBR241C	Probable metabolite transport protein YBR241C	4	6.32385	6.0626	5.02878	4.72565	5.19098	5.11271	5.24565	5.62831	4.79426	3.69558	7.55437	6.40971	5.69556	5.24842	5.73052	6.14398	5.45583	5.95325
sp|P38143|GPX2_YEAST	GPX2	Glutathione peroxidase-like peroxiredoxin 2	6	5.5712	5.75491	5.92272	5.89982	3.56663	3.75659	5.66059	5.9267	6.03259	5.53393	5.55474	5.61206	5.83067	5.52872	5.78792	5.99441	6.24629	5.81952
sp|P38144|ISW1_YEAST	ISW1	ISWI chromatin-remodeling complex ATPase ISW1	27	5.63045	5.61123	5.39718	5.42531	5.06279	4.90517	5.44119	5.54034	5.84145	5.65099	5.81305	5.71877	5.78674	5.7854	5.64776	5.48444	5.65127	5.60646
sp|P38145|RISA_YEAST	RIB5	Riboflavin synthase	8	5.09806	5.39215	5.04401	4.80569	7.51283	7.85101	5.6566	5.62486	4.83888	5.23201	5.49828	5.61005	5.29803	5.33275	5.3445	5.58169	5.1234	5.15522
sp|P38146|YPT10_YEAST	YPT10	GTP-binding protein YPT10	11	5.82588	5.83929	5.32029	5.3604	4.86747	4.82224	5.29181	5.41708	5.78331	5.84674	5.84619	5.57503	5.52764	5.68668	5.86618	5.5886	5.87647	5.65869
sp|P38147|CHK1_YEAST	CHK1	Serine/threonine-protein kinase CHK1	4	6.42961	5.51843	6.19863	5.65611	5.6558	5.41491	6.81704	5.91136	6.08248	6.74234	5.90475	6.18685	5.71535	6.0552	5.76292	5.95098	2.14242	1.85483
sp|P38148|PPS1_YEAST	PPS1	Dual specificity protein phosphatase PPS1	2	5.47573	5.18604	5.42222	5.63221	7.26182	7.11696	4.89806	5.78101	5.85333	5.94533	5.27143	5.09209	5.67418	4.56835	4.72451	5.8634	4.9986	5.23471
sp|P38149|DUG2_YEAST	DUG2	Probable di- and tripeptidase DUG2	16	5.64803	5.90448	5.3558	5.37238	4.86232	4.65502	5.67439	5.87658	5.91436	5.8315	5.36966	5.64186	5.70224	5.62189	5.59843	5.65335	5.49192	5.82579
sp|P38151|PBP2_YEAST	PBP2	PAB1-binding protein 2	6	5.25344	5.5206	6.01431	5.78659	6.13478	5.56856	5.2741	5.38289	5.83406	5.79449	5.46569	5.4659	4.96718	5.48612	5.25001	5.37866	5.63094	5.79169
sp|P38153|AP3M_YEAST	APM3	AP-3 complex subunit mu	9	5.52012	5.66837	5.28976	5.46122	5.57427	5.14178	5.62866	5.94421	5.36055	5.85221	5.84497	6.02673	5.69056	5.6157	5.13758	5.22626	5.59465	5.42239
sp|P38162|MIX23_YEAST	MIX23	Mitochondrial intermembrane space cysteine motif-containing protein MIX23	2	5.87225	5.89139	6.08511	5.97615	5.69827	5.51744	5.38508	5.55397	5.37955	6.87399	5.05813	5.46665	5.25154	5.08754	5.41632	4.62756	5.03577	5.8233
sp|P38163|SRO77_YEAST	SRO77	Lethal	2	5.35245	6.0091	5.60043	6.27847	4.88795	4.49544	4.79026	5.12641	6.16624	7.36908	4.44356	4.30827	5.92073	6.25595	4.83795	5.89207	5.38556	6.88006
sp|P38164|SEA4_YEAST	SEA4	SEH-associated protein 4	7	5.74714	5.49358	5.94215	6.13242	5.72754	5.09824	5.43498	5.24021	5.55248	5.43057	5.13553	5.15073	5.32573	5.33613	5.94092	5.88906	5.70115	5.72142
sp|P38165|RTG3_YEAST	RTG3	Retrograde regulation protein 3	6	5.42403	5.88704	6.32199	5.45305	4.41982	5.13961	5.79732	5.75094	5.28258	5.88316	6.77082	5.64419	5.14497	5.71319	5.35495	5.15401	5.2326	5.62574
sp|P38166|SFT2_YEAST	SFT2	Protein transport protein SFT2	6	5.65193	5.36165	6.20973	6.50578	4.95049	5.24164	5.56907	5.30154	5.8509	5.5232	5.16678	5.4453	5.52658	5.40995	5.77245	5.68204	5.52728	5.30369
sp|P38167|ECM21_YEAST	ECM21	Protein ECM21	12	5.32102	5.30842	5.95692	5.81192	5.87568	5.53028	5.56858	5.0502	5.33066	5.06701	5.76942	5.58217	5.70138	5.44373	5.75358	5.3869	5.92377	5.61835
sp|P38169|KMO_YEAST	BNA4	Kynurenine 3-monooxygenase	10	5.70132	5.84729	4.40639	4.12433	6.63326	6.23364	5.12998	5.21975	5.20373	5.43735	6.16337	6.15137	5.7799	5.7703	5.38684	5.66219	5.68383	5.46516
sp|P38170|CND2_YEAST	BRN1	Condensin complex subunit 2	7	5.47846	5.78523	5.24042	5.37781	5.70689	5.0916	5.07809	5.34427	5.41529	5.91373	6.08808	5.73177	5.73292	5.7572	5.57978	5.60972	5.6477	5.42103
sp|P38172|MRX3_YEAST	MRX3	MIOREX complex component 3	8	6.16996	6.08018	4.27383	4.51016	3.07046	3.20339	6.80518	6.57834	4.64118	4.39079	6.25979	6.0767	6.27707	5.88767	6.56693	6.57104	6.56331	6.07402
sp|P38174|MAP2_YEAST	MAP2	Methionine aminopeptidase 2	20	5.65903	5.62688	5.46346	5.48734	4.83934	4.67199	5.49939	5.51079	5.73715	5.65352	5.76769	5.63401	5.82783	6.04405	5.66216	5.52267	5.79806	5.59465
sp|P38175|RT21_YEAST	MRP21	37S ribosomal protein MRP21, mitochondrial	8	5.70062	5.88247	5.03452	5.04852	5.82391	5.79819	5.70999	6.02749	4.55372	4.41812	6.08971	5.93477	5.86265	5.83807	5.33671	5.4629	5.6852	5.79245
sp|P38176|AVT5_YEAST	AVT5	Vacuolar amino acid transporter 5	3	5.66378	5.34391	5.47435	5.12171	5.47357	5.29667	5.91058	5.90162	5.71566	4.79006	5.40995	5.21363	6.5673	4.8784	5.39898	6.06316	5.56316	6.21351
sp|P38177|YBI6_YEAST	YBL086C	Uncharacterized protein YBL086C	7	4.67612	5.51739	5.77881	6.19842	4.97601	4.89305	5.62068	5.51178	5.98067	6.89778	5.49856	5.38558	5.30245	5.57045	5.35663	5.55304	5.48723	5.79536
sp|P38179|ALG3_YEAST	ALG3	Dol-P-Man:Man	3	5.08031	5.70771	5.70924	5.48915	6.05468	4.24177	4.82247	5.21463	6.41589	6.31385	5.77127	6.20681	5.80665	5.61098	5.26041	5.90363	4.9536	5.43695
sp|P38180|YBI1_YEAST	YBL081W	Uncharacterized protein YBL081W	3	6.24187	6.10442	5.48805	5.46857	3.63533	3.15817	5.65751	5.91465	5.91809	5.54935	5.8024	5.60444	5.7746	5.97259	5.69124	5.78698	6.11757	6.11415
sp|P38181|NU170_YEAST	NUP170	Nucleoporin NUP170	33	5.62676	5.67422	5.67134	5.6447	4.72336	4.42421	5.41942	5.62907	5.47661	5.71321	5.87481	5.75471	5.50955	5.74214	5.7905	5.72436	5.77175	5.82928
sp|P38182|ATG8_YEAST	ATG8	Autophagy-related protein 8	8	4.6972	4.58906	5.4405	5.16711	9.68507	9.00635	5.62052	6.13063	4.33948	4.11716	5.22264	5.14559	4.88683	4.82399	5.24263	5.34266	5.26274	5.27984
sp|P38187|UBP13_YEAST	UBP13	Ubiquitin carboxyl-terminal hydrolase 13	7	5.89419	5.36155	5.89019	5.87461	5.50322	5.45792	6.02763	5.59529	5.70898	5.29852	5.46712	5.39238	5.23628	5.72496	5.14016	5.65369	5.33252	5.44078
sp|P38193|PP4R2_YEAST	PSY4	Serine/threonine-protein phosphatase 4 regulatory subunit 2	7	5.59901	5.87195	5.67625	5.51246	4.47403	4.34367	5.72998	5.78132	6.0172	5.61341	5.65852	5.81016	5.76285	5.43834	5.53747	5.54165	5.93666	5.69506
sp|P38196|FUI1_YEAST	FUI1	Uridine permease	9	5.88865	6.59024	5.85988	6.07233	2.58388	2.33712	5.19845	5.19696	6.7152	6.65717	5.87386	5.75083	5.63909	6.06548	5.97722	5.78375	5.86573	5.94416
sp|P38197|PLPHP_YEAST	YBL036C	Pyridoxal phosphate homeostasis protein	23	5.6652	5.5744	5.43146	5.35533	4.87025	4.84733	5.61184	5.73357	5.88101	6.02856	5.69759	5.93711	5.72726	5.56323	5.51576	5.36899	5.57353	5.61756
sp|P38198|STU1_YEAST	STU1	Protein STU1	20	5.39972	5.80038	5.41863	5.30618	4.82065	4.69409	5.23163	5.50474	5.84406	5.78535	6.00028	5.91533	5.86953	5.8359	5.66952	5.62792	5.57754	5.69855
sp|P38199|HEK2_YEAST	HEK2	Heterogeneous nuclear rnp K-like protein 2	16	5.67316	5.22865	5.76885	5.98981	3.5665	3.57872	5.62041	5.62591	6.15112	6.12916	5.47992	5.46613	5.96265	5.89438	5.87678	5.96926	6.1202	5.89837
sp|P38200|SHE1_YEAST	SHE1	Mitotic spindle-associated protein SHE1	3	5.92113	6.11031	5.37255	6.13935	4.06014	4.37544	5.12656	5.70875	6.03077	6.59231	5.25995	5.96375	5.71059	6.11851	4.94348	5.61775	5.46614	5.4825
sp|P38202|YBC8_YEAST	YBL028C	UPF0642 protein YBL028C	6	6.12059	6.25871	5.74483	5.87434	3.28077	3.35929	5.88843	5.66516	5.60994	5.6688	5.34719	5.54752	6.12121	6.31738	5.69877	6.48601	5.54359	5.46746
sp|P38203|LSM2_YEAST	LSM2	U6 snRNA-associated Sm-like protein LSm2	6	5.75389	5.6744	5.39228	5.83182	4.71795	4.70654	5.60439	5.83031	5.33078	5.91637	5.48667	6.08163	5.73495	5.51813	5.62086	5.37275	5.67112	5.75516
sp|P38204|RRN10_YEAST	RRN10	RNA polymerase I-specific transcription initiation factor RRN10	1	5.3859	4.57335	6.37177	4.93944	2.73728	5.18238	6.29797	5.69816	5.43533	5.52614	5.69442	5.72761	5.45593	6.11072	5.70233	6.16533	5.83646	7.15947
sp|P38205|NCL1_YEAST	NCL1	Multisite-specific tRNA:	44	5.95708	5.96644	5.73541	5.59701	3.78046	3.88038	5.82164	5.79967	5.75528	5.68453	5.65398	5.80556	5.80185	5.92695	5.79429	5.58429	5.76177	5.69341
sp|P38206|RFT1_YEAST	RFT1	Oligosaccharide translocation protein RFT1	4	6.10123	6.63563	5.53662	5.54266	5.04925	4.49025	5.0731	5.16602	5.17673	5.42544	5.55872	6.55881	5.67544	5.21493	5.11343	6.24162	6.11336	5.32676
sp|P38207|APN2_YEAST	APN2	DNA-	4	5.02487	5.49079	6.11531	5.63968	6.3199	6.58866	5.5081	5.171	5.27888	5.10981	5.42132	5.438	5.45606	5.23534	5.40228	5.57033	5.1308	6.09887
sp|P38210|LDB7_YEAST	LDB7	Chromatin structure-remodeling complex protein RSC14	6	5.63904	5.86981	6.0613	6.12112	4.91916	5.0268	5.87518	5.70534	5.93792	5.81845	4.67375	5.11084	5.90441	5.58651	5.36363	5.50627	5.50725	5.37323
sp|P38212|RCR1_YEAST	RCR1	Protein RCR1	6	5.00613	5.16198	5.57431	5.24246	9.20982	8.89425	4.3207	4.61628	5.02374	4.99072	5.95191	5.22325	5.60409	5.41864	5.22573	5.15297	4.45813	4.92488
sp|P38213|DSF2_YEAST	DSF2	Protein DSF2	6	5.68008	5.09062	5.2395	5.41795	6.70727	6.83002	4.84085	5.37503	5.63948	5.51144	5.52645	5.5513	5.36807	5.21152	5.4206	5.20301	5.64359	5.7432
sp|P38217|IMB2_YEAST	KAP104	Importin subunit beta-2	29	5.58425	5.80244	5.56841	5.53439	4.7195	4.42381	5.55932	5.63918	5.77452	5.69031	5.85778	5.73942	5.69994	5.61423	5.7814	5.80691	5.58336	5.62085
sp|P38218|POA1_YEAST	POA1	ADP-ribose 1''-phosphate phosphatase	4	4.98947	5.02734	6.14619	6.4342	5.54727	5.70131	5.61685	5.52465	5.97733	5.8669	5.26181	5.57988	5.15483	5.18575	5.35789	5.50926	5.6368	5.48227
sp|P38219|OLA1_YEAST	OLA1	Obg-like ATPase 1	48	5.84177	5.58731	6.03566	6.07219	4.26097	4.747	5.79378	5.61242	6.12143	5.99502	5.2953	5.29434	5.54938	5.67705	5.58038	5.6268	5.37535	5.53385
sp|P38221|CDS1_YEAST	CDS1	Phosphatidate cytidylyltransferase	13	5.7303	5.89739	5.09512	5.27914	4.29004	3.92695	5.21919	5.29561	6.09482	6.22888	6.11878	6.09933	5.8376	5.58252	5.72912	5.56824	6.15933	5.84763
sp|P38222|RKM3_YEAST	RKM3	Ribosomal lysine N-methyltransferase 3	8	6.01191	5.73594	5.43474	5.50015	4.62682	4.64895	5.39329	5.31343	5.68506	6.06473	5.70332	5.51677	5.71052	6.00078	5.70955	5.39512	5.87344	5.67548
sp|P38225|FAT1_YEAST	FAT1	Very long-chain fatty acid transport protein	24	5.12689	5.32566	5.5253	5.52448	5.97442	5.69584	5.80167	5.69342	5.5683	5.50443	5.4076	5.37809	5.56594	5.46945	5.74455	5.79808	5.44011	5.45576
sp|P38226|CST26_YEAST	CST26	Uncharacterized acyltransferase CST26	8	5.17803	5.6577	5.29563	5.08355	6.13136	5.91498	4.98713	5.23664	6.12741	6.06368	5.75292	5.5775	5.56223	5.73418	5.28446	5.17737	5.48417	5.75105
sp|P38227|QDR3_YEAST	QDR3	Quinidine resistance protein 3	2	6.07876	6.39784	4.79074	3.48737	6.48821	5.47358	7.04286	5.83636	5.63041	4.35511	6.76742	6.10834	5.83124	4.34754	5.70189	5.47228	4.9465	5.24357
sp|P38228|TCM62_YEAST	TCM62	Mitochondrial chaperone TCM62	8	6.05537	6.20854	5.06227	5.23665	5.01582	4.599	5.73088	6.07933	5.61422	5.95206	5.74749	5.8607	5.30979	5.57653	5.80307	5.43612	5.14238	5.56977
sp|P38230|QOR_YEAST	ZTA1	Probable quinone oxidoreductase	16	5.60269	5.72663	5.49794	5.68692	4.11765	3.92807	5.7904	5.84684	4.58094	4.51453	6.83889	7.04015	4.91658	4.85994	6.3009	6.30506	6.28344	6.16244
sp|P38231|FMP23_YEAST	FMP23	Protein FMP23, mitochondrial	2	5.34214	5.78834	5.74473	5.43865	4.91924	5.00834	5.93571	5.9307	3.99923	4.33596	6.13116	7.12728	5.64619	5.13311	5.8142	5.61491	6.08705	6.00304
sp|P38234|RFS1_YEAST	RFS1	Protein RFS1	15	5.33385	5.22474	6.01069	5.8812	4.88305	4.96382	5.20681	5.4165	5.37178	5.52822	5.5955	5.78774	5.77985	5.73985	5.76959	5.8338	5.85619	5.81682
sp|P38235|YBQ3_YEAST	YBR053C	Uncharacterized protein YBR053C	12	5.62587	5.31353	6.14309	5.773	4.96877	4.6149	6.52217	6.58362	4.65029	4.54662	5.92702	5.5779	5.17693	5.09684	5.83466	5.75283	5.96335	5.92863
sp|P38236|MUM2_YEAST	MUM2	Protein MUM2	3	6.02117	5.96031	5.99931	5.71546	3.94334	4.26057	5.9577	5.75991	5.67467	5.3779	5.24524	5.09832	6.11098	5.84689	5.53733	5.97683	5.94659	5.56748
sp|P38237|UBP14_YEAST	UBP14	Ubiquitin carboxyl-terminal hydrolase 14	21	5.65792	5.75129	5.71602	5.57461	4.91653	4.82895	5.55883	5.64017	5.77297	5.92331	5.67359	5.43864	5.52019	5.76806	5.51644	5.43232	5.70693	5.60322
sp|P38238|TRM7_YEAST	TRM7	tRNA	6	5.80091	5.63493	5.36887	5.38603	4.21449	4.22265	5.25549	5.51064	6.05511	6.07309	5.70251	5.85203	5.81648	5.95366	5.88239	5.67293	5.61729	5.98051
sp|P38239|YBR2_YEAST	YBR062C	Uncharacterized RING finger protein YBR062C	1	5.44851	5.10256	6.30418	6.23628	6.06991	5.82753	6.23825	6.00226	6.08925	6.81345	5.25471	4.37121	5.29978	4.47276	4.84393	5.48717	4.70111	5.43715
sp|P38241|SLT11_YEAST	ECM2	Pre-mRNA-splicing factor SLT11	7	5.48879	5.71674	5.38531	5.52581	5.52297	5.82986	5.82766	5.55791	5.55616	5.9321	5.35354	5.37467	5.43395	5.50093	5.47835	5.67311	5.58791	5.25423
sp|P38242|ALG14_YEAST	ALG14	UDP-N-acetylglucosamine transferase subunit ALG14	3	5.53521	5.25611	5.37682	5.80884	6.2638	6.64949	4.94974	4.75931	6.18103	5.98644	5.65386	5.95878	5.2371	5.46459	4.65303	5.21703	5.47559	5.57323
sp|P38244|PFF1_YEAST	PFF1	Vacuolar membrane protease	18	5.76938	6.06799	5.43609	5.41423	4.37787	4.2508	5.19458	5.30576	5.90067	6.01914	5.9344	5.88446	6.05232	5.74897	5.70536	5.60483	5.70528	5.62788
sp|P38247|SLM4_YEAST	SLM4	Protein SLM4	3	5.59637	6.3587	5.49256	5.64336	4.46275	4.98573	5.41231	5.79589	5.3835	5.8431	5.86222	5.43998	5.43865	5.7321	5.75811	5.30642	5.85073	5.63753
sp|P38248|ECM33_YEAST	ECM33	Cell wall protein ECM33	21	5.55972	5.83049	5.47451	5.51148	4.36075	4.24503	5.55604	5.51942	5.59903	5.61009	6.06416	6.05593	5.76886	5.92922	5.71888	5.58373	5.81598	5.79666
sp|P38249|EIF3A_YEAST	RPG1	Eukaryotic translation initiation factor 3 subunit A	49	5.72557	5.82798	5.40363	5.57532	4.45398	4.39264	5.58376	5.72191	5.86483	5.85267	5.76467	5.64099	5.66622	5.75002	5.62487	5.7358	5.72696	5.68817
sp|P38250|IST2_YEAST	IST2	Increased sodium tolerance protein 2	31	5.4735	5.41316	5.67828	5.55399	4.53954	4.43494	5.87892	5.77788	5.4657	5.45379	5.80292	5.69517	5.58453	5.69647	5.81696	5.86609	5.97169	5.89646
sp|P38251|RFC5_YEAST	RFC5	Replication factor C subunit 5	6	5.83168	5.3802	5.80586	5.84447	5.24525	5.15985	5.54365	5.46099	5.50179	5.5505	5.55329	5.4809	5.72511	5.56044	5.45079	5.7999	5.61105	5.49429
sp|P38254|TTL_YEAST	PBY1	Probable tubulin--tyrosine ligase PBY1	22	5.58022	5.32746	5.73583	5.80596	5.65467	5.6204	5.32145	5.40801	5.71814	5.41797	5.51976	5.60018	5.7724	5.68488	5.5099	5.42086	5.42431	5.47761
sp|P38255|RXT2_YEAST	RXT2	Transcriptional regulatory protein RXT2	6	5.54308	5.78443	5.61865	5.70756	4.94114	4.86448	5.50141	5.93209	5.44288	5.52414	6.10255	5.69186	5.37898	5.37834	5.53081	5.88872	5.59237	5.57652
sp|P38256|YBU6_YEAST	YBR096W	Uncharacterized protein YBR096W	2	5.0262	4.83779	5.82872	5.82655	7.255	7.11056	6.96463	5.94905	5.07699	4.702	4.87906	4.525	4.99727	5.10521	5.47858	5.51814	4.9617	5.95756
sp|P38257|MMS4_YEAST	MMS4	Crossover junction endonuclease MMS4	3	5.35321	4.99836	5.75394	5.98184	5.87584	5.81597	5.2202	5.68385	5.7941	5.43033	6.03083	5.38318	5.50929	5.35765	5.00485	5.72001	5.52431	5.56223
sp|P38260|FES1_YEAST	FES1	Hsp70 nucleotide exchange factor FES1	22	5.20888	5.07945	5.57976	5.59333	5.44755	6.64743	5.87612	5.70431	5.9818	6.15207	5.21374	4.96208	5.37601	5.5153	5.37871	4.94972	5.75788	5.57586
sp|P38261|EXO84_YEAST	EXO84	Exocyst complex component EXO84	14	5.47978	5.54946	5.5998	5.48186	5.59727	5.42014	5.58466	5.44016	5.70305	5.49915	5.62055	5.43863	5.45391	5.85885	5.24902	5.5965	5.85196	5.57524
sp|P38262|SIF2_YEAST	SIF2	SIR4-interacting protein SIF2	16	5.63019	5.4771	5.38626	5.87252	5.25745	5.02304	5.35652	5.41812	5.57063	5.86218	5.79618	5.84679	5.4175	5.75072	5.48497	5.70501	5.64138	5.50344
sp|P38264|PHO88_YEAST	PHO88	SRP-independent targeting protein 3	28	5.28563	5.3952	5.45087	5.60776	5.91572	5.83004	5.32531	5.10557	5.93124	6.06995	5.78098	5.68655	5.38233	5.37682	5.61933	5.43934	5.45075	5.34662
sp|P38265|CENPL_YEAST	IML3	Inner kinetochore subunit IML3	2	5.60948	6.07958	6.5231	5.78837	4.69325	5.27328	6.2573	5.79826	6.47506	4.66176	5.43717	5.51881	6.26643	4.96251	5.06353	5.92188	4.81254	4.8577
sp|P38266|AIM3_YEAST	AIM3	Altered inheritance of mitochondria protein 3	12	5.31044	5.22404	6.12699	5.75373	5.84865	5.82995	5.7941	5.2734	5.43365	5.21857	5.46595	5.28335	5.60333	5.47828	5.61277	5.48818	5.65982	5.5948
sp|P38271|OPY1_YEAST	OPY1	Protein OPY1	3	5.35834	5.54153	5.904	5.4601	5.7676	6.06484	4.63679	5.82574	5.03501	5.82028	5.38875	5.51227	5.2261	6.27801	5.51853	5.9932	5.42885	5.24006
sp|P38272|SHE3_YEAST	SHE3	SWI5-dependent HO expression protein 3	13	5.5258	5.51608	5.84164	5.59104	4.83197	4.91454	5.63673	5.5525	6.25119	5.71048	5.8124	5.52352	5.90388	5.67423	5.31385	5.3912	5.44823	5.56072
sp|P38273|CCZ1_YEAST	CCZ1	Vacuolar fusion protein CCZ1	5	5.34514	5.8646	5.74992	5.77291	4.87623	5.09182	4.96447	5.33508	5.63322	5.84459	5.84888	5.75277	5.26988	5.82885	5.49041	5.5289	5.85853	5.94379
sp|P38274|HSL7_YEAST	HSL7	Protein arginine N-methyltransferase HSL7	13	5.62715	5.42457	5.59616	5.72241	6.34514	6.13065	5.52228	5.15724	5.59481	5.46346	5.24451	5.23125	5.59438	5.4712	5.53751	5.49542	5.30187	5.53999
sp|P38276|YBY7_YEAST	YBR137W	UPF0303 protein YBR137W	2	4.84024	5.4966	6.01095	5.29532	6.56193	6.29325	5.31465	5.81699	5.41953	5.68021	5.93625	5.78717	4.74277	4.96022	5.49439	5.30987	5.25324	5.78642
sp|P38278|BMT2_YEAST	BMT2	25S rRNA	2	5.37711	5.80978	5.92849	5.40128	4.03573	4.40415	5.43801	6.446	5.59091	5.04659	6.21509	5.53326	5.55751	5.65881	6.26304	5.99993	5.33389	5.96042
sp|P38280|YSW1_YEAST	YSW1	Spore-specific protein YSW1	2	6.36865	5.15079	4.04314	3.57231	6.49706	3.94768	3.40725	4.71434	7.27847	8.07905	6.00782	6.58542	6.34587	5.99027	4.64322	6.16667	6.17871	5.02329
sp|P38281|APD1_YEAST	APD1	Actin patches distal protein 1	20	5.86234	5.75716	5.84617	5.97275	4.11196	4.32773	6.13087	6.02375	5.71083	5.36103	5.0745	5.53004	5.88735	5.86011	5.56229	6.08082	5.35688	5.5434
sp|P38282|SP381_YEAST	SPP381	Pre-mRNA-splicing factor SPP381	1	5.15318	5.52777	5.33775	6.28418	4.87724	5.16852	5.49717	6.10122	4.91838	6.12069	5.7286	4.7789	5.82575	5.74697	5.83055	5.63666	5.66351	5.80294
sp|P38283|SLI15_YEAST	SLI15	Inner centromere protein-related protein SLI15	2	5.84053	5.31603	5.45034	4.59567	6.44812	6.40765	5.61853	4.76938	5.03467	5.56941	5.44714	7.07092	6.00314	5.61217	4.84956	4.81579	5.705	5.44594
sp|P38285|AMN1_YEAST	AMN1	Antagonist of mitotic exit network protein 1	2	5.76774	6.03469	5.71197	5.51904	2.6623	1.84911	6.02253	6.7247	5.64943	5.61258	6.64611	6.1342	6.20585	6.28332	5.56869	5.78452	6.22401	5.59919
sp|P38286|MKAR_YEAST	IFA38	Very-long-chain 3-oxoacyl-CoA reductase	15	5.48781	5.37712	5.32618	5.16762	5.85704	5.35117	5.20602	5.48621	5.54921	5.65995	5.75232	6.00222	5.47608	5.5174	5.75567	5.6691	5.70395	5.65492
sp|P38287|CSH1_YEAST	CSH1	Mannosyl phosphorylinositol ceramide synthase CSH1	3	6.29161	7.28534	4.55095	4.53433	5.46015	5.68619	8.60535	7.00143	4.7476	5.53521	5.2103	5.64064	4.6727	5.44214	4.39931	5.06449	5.4392	4.43305
sp|P38288|TOS1_YEAST	TOS1	Protein TOS1	9	5.51727	5.66915	5.70251	5.94144	4.78537	4.74308	5.65758	5.89588	5.53294	5.52568	5.66071	5.67697	5.62468	5.53088	5.64183	5.69818	5.53092	5.66493
sp|P38289|EXO5_YEAST	EXO5	Exonuclease V, mitochondrial	5	6.07919	5.8104	5.17329	4.93294	6.06021	6.16169	5.71561	5.30731	4.04085	4.30724	5.61412	5.96834	5.71146	5.94174	5.52041	5.76619	5.83646	6.05256
sp|P38291|POP7_YEAST	POP7	Ribonucleases P/MRP protein subunit POP7	1	6.85152	6.17275	6.48443	5.82401	3.60229	4.11867	7.40576	6.8824	6.18471	6.58665	3.82254	4.09457	5.57394	5.1142	5.49304	5.46384	5.20182	5.12284
sp|P38295|MCFS2_YEAST	EHT1	Medium-chain fatty acid ethyl ester synthase/esterase 2	20	5.64683	5.62767	5.60588	5.61301	5.15105	5.24058	5.16588	5.41751	5.31906	5.20512	5.6226	5.59729	5.77343	5.58374	5.91451	5.8409	5.95114	5.72381
sp|P38297|FZO1_YEAST	FZO1	Mitofusin FZO1	12	5.74281	6.26054	5.95742	5.96087	6.06108	5.98334	3.06812	2.90828	5.97149	5.77083	5.75683	6.0486	5.62702	5.48432	5.93468	5.72063	5.81644	5.92668
sp|P38298|YPC1_YEAST	YPC1	Alkaline ceramidase YPC1	1	5.92047	5.6923	5.75275	4.84802	5.68427	4.71301	5.33544	4.96981	4.73204	4.25372	5.97786	5.79396	6.4464	5.85897	5.88714	6.04777	6.37279	5.71327
sp|P38300|MBA1_YEAST	MBA1	Inner membrane mitoribosome receptor MBA1, mitochondrial	1	5.39903	5.12857	5.95817	5.00224	5.47419	5.6124	5.75871	6.08489	4.7514	4.77329	5.64475	6.10037	5.29718	5.4926	5.88578	5.90871	5.30125	6.42648
sp|P38301|GDT1_YEAST	GDT1	GCR1-dependent translation factor 1	6	4.99856	5.89914	5.33667	5.32717	4.0415	3.83735	5.4334	5.7511	6.3509	5.96383	5.92536	5.86858	5.2952	5.74126	5.93018	6.07304	5.84992	6.37683
sp|P38302|NTC20_YEAST	NTC20	Pre-mRNA-splicing factor NTC20	2	6.05182	5.72584	5.84458	5.50853	4.45878	5.29812	5.66298	5.71921	5.81377	5.96473	5.13756	5.48213	5.83259	5.12856	5.38352	5.32409	5.77923	5.88396
sp|P38304|MED8_YEAST	MED8	Mediator of RNA polymerase II transcription subunit 8	2	5.70974	4.92374	6.1243	6.22848	3.92233	5.22729	6.1502	4.85389	6.00496	5.71997	5.14034	5.43584	5.6369	6.0301	5.5034	6.26749	5.68835	5.43268
sp|P38305|AIM4_YEAST	AIM4	Altered inheritance of mitochondria protein 4	4	5.36792	5.68578	5.57497	5.48192	4.39609	4.06967	5.84525	5.56925	6.03305	5.91722	5.92774	5.78464	6.35092	4.95475	5.66999	5.47622	5.82991	6.0647
sp|P38306|YB47_YEAST	YBR197C	Uncharacterized protein YBR197C	8	5.79728	5.99714	5.82666	5.82946	4.45355	4.37835	5.74214	5.50158	5.65986	5.14973	5.76915	5.72664	6.0122	5.63984	5.27652	5.57159	6.0382	5.63012
sp|P38310|FTH1_YEAST	FTH1	Iron transporter FTH1	8	5.42799	5.52503	6.96076	6.44695	5.35297	4.77067	5.22034	4.9227	4.61505	4.92592	5.73504	5.77943	5.65507	5.29102	6.42853	5.88077	5.67108	5.39067
sp|P38312|ERV15_YEAST	ERV15	ER-derived vesicles protein ERV15	2	5.1899	5.01053	5.4892	5.9517	5.24716	5.66792	5.27996	5.78518	5.18745	6.17754	5.5819	6.31357	5.70452	5.37199	5.6784	5.64413	5.53537	5.18358
sp|P38313|CENPU_YEAST	AME1	Inner kinetochore subunit AME1	6	5.56336	5.27716	5.71576	5.86275	3.95812	4.701	5.77333	5.727	5.58664	6.06418	5.3805	5.75024	5.68807	5.77503	6.19177	5.35632	5.51606	6.11271
sp|P38314|SDS24_YEAST	SDS24	Protein SDS24	9	5.19349	5.28526	5.83492	6.13726	4.48243	4.2833	6.56586	6.89534	5.06944	4.98702	5.39573	5.83769	5.45858	5.42787	5.98577	5.77408	5.48886	5.89711
sp|P38315|YBP1_YEAST	YBP1	YAP1-binding protein 1	21	5.43047	5.50679	5.30145	5.22358	5.73536	5.31464	5.30999	5.52937	5.36047	5.47618	5.57855	5.82105	5.72525	5.60344	5.77589	5.79772	5.67891	5.83088
sp|P38318|YB70_YEAST	YBR220C	Uncharacterized membrane protein YBR220C	2	5.54446	6.02775	5.95639	6.45356	3.98255	4.93382	4.88492	5.07269	6.77393	5.70369	4.78978	5.22666	5.00364	6.17145	6.59703	6.81079	5.17017	4.8967
sp|P38319|TYDP1_YEAST	TDP1	Tyrosyl-DNA phosphodiesterase 1	1	5.42655	5.56373	5.70112	6.8076	6.64164	6.08416	5.96489	4.67503	4.96137	5.20453	5.58819	5.12551	5.30454	6.20311	5.5402	5.20174	4.68904	5.31706
sp|P38321|YB75_YEAST	YBR225W	Uncharacterized protein YBR225W	9	5.32125	5.76637	5.51406	5.40164	5.90891	5.72103	5.85089	5.6998	5.08841	5.00235	5.60751	5.84494	5.56448	5.23326	5.46381	5.6971	5.5202	5.79399
sp|P38323|CLPX_YEAST	MCX1	ATP-dependent clpX-like chaperone, mitochondrial	17	5.4895	5.72157	5.23254	5.22366	5.63929	5.57821	5.54809	5.78	5.44501	5.73253	5.41473	5.60727	5.61829	5.60058	5.63223	5.48836	5.59467	5.65347
sp|P38325|OM14_YEAST	OM14	Mitochondrial outer membrane protein OM14	1	5.51348	5.54304	5.23771	4.77845	5.73411	5.94313	5.6841	5.74721	3.57122	2.97471	6.11257	5.6713	4.78205	4.66426	6.57679	6.28177	5.6358	9.54832
sp|P38326|SWC5_YEAST	SWC5	SWR1-complex protein 5	2	5.02727	5.35431	5.76237	5.7593	6.0128	6.55854	4.67059	5.27334	5.93184	5.89708	5.36186	5.78891	5.08194	6.09576	5.45433	5.37713	5.15517	5.43745
sp|P38328|ARPC1_YEAST	ARC40	Actin-related protein 2/3 complex subunit 1	11	5.76284	5.49169	5.40777	5.57086	6.24845	5.52736	6.23716	6.70603	5.41752	5.17054	5.38076	5.72453	5.50956	5.25783	5.28962	5.37737	4.82866	5.09144
sp|P38329|VHC1_YEAST	VHC1	Vacuolar cation-chloride cotransporter 1	3	5.0191	5.1768	5.9349	5.5192	5.91949	5.74488	5.53457	5.20932	5.87557	5.79221	5.98645	5.98345	5.71509	5.37064	5.22862	5.15499	5.42205	5.41268
sp|P38330|RMD9L_YEAST	YBR238C	Protein RMD9-like, mitochondrial	4	5.67268	5.7188	5.24559	5.82479	3.76926	3.28022	5.23509	5.38459	6.77728	6.43093	5.7703	6.05127	6.52803	5.85052	5.66291	5.57863	5.5792	5.63991
sp|P38331|YB92_YEAST	YBR242W	5'-deoxynucleotidase YBR242W	7	6.6074	6.31235	5.22718	5.41789	3.55573	3.57515	5.55637	6.36497	5.7188	6.18032	6.93602	7.15207	5.88059	5.61595	5.01875	4.69271	5.23264	4.95512
sp|P38332|DPH7_YEAST	RRT2	Diphthine methyltransferase	8	5.46447	5.83616	5.5126	5.27005	5.98499	5.82183	5.2945	5.42939	5.39392	5.66869	5.32893	5.33419	5.82431	5.89041	5.47002	5.4272	5.57086	5.47749
sp|P38333|ENP1_YEAST	ENP1	Essential nuclear protein 1	31	5.92476	5.90093	5.66645	5.509	4.22666	4.12418	5.55831	5.56984	6.15718	6.06957	5.64473	5.48323	5.79557	5.72151	5.63269	5.56647	5.83621	5.61272
sp|P38334|TRS20_YEAST	TRS20	Trafficking protein particle complex subunit 20	4	5.90917	5.17537	5.92162	5.87673	5.50834	5.43792	5.48541	5.35642	5.84419	5.35724	5.37607	5.61653	5.84324	6.19976	5.52604	4.94113	5.47773	5.14709
sp|P38335|MTC4_YEAST	MTC4	Maintenance of telomere capping protein 4	2	4.67344	5.1967	5.364	5.25468	6.5628	6.69356	5.93984	5.91312	5.01897	5.46314	6.2954	6.015	5.31385	5.08373	5.4518	5.13503	5.16571	5.45922
sp|P38336|POP4_YEAST	POP4	RNases MRP/P 32.9 kDa subunit	8	5.81142	5.90416	5.31351	5.3409	5.09193	4.70187	6.06003	5.26077	5.26636	5.23597	5.47515	5.81471	6.12	5.52872	5.63257	6.01269	5.42908	6.00017
sp|P38337|SHG1_YEAST	SHG1	COMPASS component SHG1	3	5.90717	5.69611	5.51217	5.43267	3.92659	4.82002	5.52041	5.66321	4.88031	4.98907	5.2058	5.72684	6.30825	5.45223	5.08041	6.60464	6.64184	6.63226
sp|P38338|YB9F_YEAST	YBR259W	Uncharacterized protein YBR259W	2	3.1489	6.72813	6.37246	5.27122	4.40576	4.04517	6.25324	6.25282	4.66319	5.51226	7.42289	4.47598	6.38177	5.47717	6.52898	5.18589	6.3148	5.5594
sp|P38339|RGD1_YEAST	RGD1	RHO GTPase-activating protein RGD1	11	5.376	5.57431	5.73094	5.73417	5.52937	5.37545	5.40957	5.46643	5.31302	5.44861	5.59445	5.59775	5.521	5.61252	5.61881	5.67591	5.65062	5.77105
sp|P38340|NTM1_YEAST	TAE1	Alpha N-terminal protein methyltransferase 1	10	5.48315	5.76675	5.80713	5.60906	4.93727	4.99205	5.33569	5.54741	6.04197	6.24719	5.69183	5.57313	5.58709	5.55755	5.59048	5.39093	5.54347	5.29785
sp|P38341|MIC12_YEAST	MIC12	MICOS complex subunit MIC12	5	5.68359	5.56863	5.28037	5.28851	4.69516	4.66385	5.96914	5.94821	4.97955	5.32541	6.26777	6.08817	5.52184	5.44751	5.83117	5.86539	5.88036	5.69536
sp|P38342|TSC10_YEAST	TSC10	3-ketodihydrosphingosine reductase TSC10	5	6.14893	5.46224	5.65392	5.84705	4.75819	4.86889	5.94326	5.62364	5.24281	5.2505	6.2361	6.37388	5.32115	5.95478	5.30646	5.26584	5.37078	5.37156
sp|P38344|REI1_YEAST	REI1	Cytoplasmic 60S subunit biogenesis factor REI1	21	5.90578	5.97956	5.56534	5.56884	3.80562	3.69165	5.34063	5.78571	6.22752	5.95752	5.72925	5.89463	5.96927	5.71435	5.72174	5.53751	5.86018	5.7449
sp|P38347|EFM2_YEAST	EFM2	Protein-lysine N-methyltransferase EFM2	6	5.5759	5.92774	5.20586	5.13005	3.95564	4.05552	5.35864	6.00575	5.73851	6.30309	5.85936	6.0012	6.022	6.1003	5.6247	5.76511	5.63655	5.73406
sp|P38348|HSM3_YEAST	HSM3	DNA mismatch repair protein HSM3	13	5.7665	5.65314	5.47779	5.67547	6.04755	5.9346	5.33735	5.22472	5.70851	5.62884	5.59956	5.4572	5.43592	5.42386	5.48281	5.42633	5.49417	5.2257
sp|P38349|UBX7_YEAST	UBX7	UBX domain-containing protein 7	7	6.30567	6.42237	6.46868	6.72662	5.0881	4.86418	6.33855	5.59016	6.47042	6.7926	6.50006	6.15542	6.14255	6.19721	6.34669	6.48519	0.522448	0.583085
sp|P38351|PAF1_YEAST	PAF1	RNA polymerase II-associated protein 1	18	5.13756	5.49657	5.46714	5.73892	5.29224	4.79931	5.54162	5.47148	5.82413	6.06208	5.50679	5.4658	5.81802	5.63017	5.39909	5.55564	5.90737	5.88608
sp|P38352|SAF1_YEAST	SAF1	SCF-associated factor 1	13	5.35636	5.4718	5.45836	5.89136	4.47249	4.3704	6.71223	6.86615	4.49036	4.89228	5.90387	6.06354	5.70118	5.49195	5.678	5.98159	5.68152	5.51653
sp|P38353|SSH1_YEAST	SSH1	Sec sixty-one protein homolog	18	5.25344	5.8807	5.68698	5.46758	5.00679	4.01481	5.08034	5.09347	5.73061	5.83181	5.80531	5.98727	6.07601	5.74376	5.92185	6.23591	5.52138	5.66198
sp|P38355|YB8B_YEAST	YBR287W	Uncharacterized transporter YBR287W	8	5.41416	5.47786	5.70176	5.59547	5.46326	5.1799	5.19452	5.45697	6.06282	5.85525	6.06597	5.37565	5.49228	5.85861	5.41333	5.585	5.40098	5.40621
sp|P38356|BSD2_YEAST	BSD2	Metal homeostatis protein BSD2	2	5.08594	5.84165	6.78121	5.00037	5.10007	6.15839	4.25982	5.37812	5.18064	4.2549	5.62004	6.16791	6.37664	6.34395	6.29799	5.81886	5.54741	4.78608
sp|P38358|VBA2_YEAST	VBA2	Vacuolar basic amino acid transporter 2	1	5.21122	5.08177	5.26322	4.30301	5.04479	4.96911	5.44897	6.79992	4.56319	5.39683	6.68562	6.12829	5.23714	6.79573	5.65039	4.64382	5.51281	7.26416
sp|P38374|YSY6_YEAST	YSY6	Protein YSY6	3	5.74018	5.95201	6.07559	5.71381	5.04139	5.113	6.42837	6.02389	5.58691	4.8327	5.1179	5.39535	5.98645	5.59495	5.93354	5.87783	4.87579	4.71034
sp|P38426|TPS3_YEAST	TPS3	Trehalose synthase complex regulatory subunit TPS3	23	5.52754	5.51099	5.71549	5.65358	4.74975	4.47161	5.8396	5.94104	5.49625	5.44805	5.58988	5.50699	5.74639	5.85634	5.84711	5.78336	5.60905	5.70697
sp|P38427|TSL1_YEAST	TSL1	Trehalose synthase complex regulatory subunit TSL1	24	5.35208	5.42796	6.6823	6.8623	3.7319	3.42784	6.37102	6.1502	4.06147	4.0073	6.01403	5.84273	5.53954	5.59949	6.40761	6.46393	6.10591	5.95237
sp|P38428|CUE1_YEAST	CUE1	Coupling of ubiquitin conjugation to ER degradation protein 1	12	5.51989	5.48062	5.8987	6.15436	5.39692	5.81758	5.41041	5.63832	6.17669	6.22957	5.10091	5.04536	5.19274	5.52103	5.35746	5.32147	5.21797	5.52002
sp|P38429|SAP30_YEAST	SAP30	Transcriptional regulatory protein SAP30	4	5.48458	5.04477	5.89253	6.0997	5.15138	5.13538	5.92466	5.68196	5.5282	4.80558	5.4809	5.45675	5.46334	6.15511	5.58817	5.83163	5.92738	5.34799
sp|P38430|YM8C_YEAST	YMR262W	Uncharacterized deoxyribonuclease YMR262W	6	4.91282	4.62382	6.30419	6.1684	6.35731	5.93009	5.50156	6.10478	5.26915	5.0946	5.59824	5.22161	5.38381	5.26976	5.54186	5.33776	5.51315	5.8671
sp|P38431|IF5_YEAST	TIF5	Eukaryotic translation initiation factor 5	2	5.58962	5.4988	5.95769	6.57737	4.14445	4.83006	5.67796	5.43175	6.06086	6.76875	5.11239	5.57364	5.56058	5.45507	5.29415	5.1965	5.71044	5.55992
sp|P38439|LEO1_YEAST	LEO1	RNA polymerase-associated protein LEO1	22	5.4756	5.4978	5.73268	5.81943	4.81183	4.64837	5.90033	5.81838	5.67375	5.80321	5.59732	5.47568	5.67676	5.57795	5.46096	5.69128	5.68485	5.65383
sp|P38523|GRPE_YEAST	MGE1	GrpE protein homolog, mitochondrial	18	5.47045	5.69178	5.49904	5.68662	3.80193	4.63283	5.76117	5.791	6.3113	6.56596	5.5207	5.61819	5.60096	5.88169	5.6033	5.53583	5.52012	5.50713
sp|P38555|YPT31_YEAST	YPT31	GTP-binding protein YPT31/YPT8	18	5.5265	5.68406	5.08165	5.30896	5.29305	5.25847	5.32008	5.57727	5.52089	5.77243	5.78063	5.94169	5.71927	5.73345	5.50445	5.56812	5.63372	5.77532
sp|P38590|MSG5_YEAST	MSG5	Tyrosine-protein phosphatase MSG5	2	6.57636	5.90449	4.97588	5.87729	3.72985	2.61744	6.01948	5.74373	6.00156	6.39371	5.7405	5.51831	6.05713	5.66661	5.66982	5.38168	6.16273	5.96342
sp|P38604|ERG7_YEAST	ERG7	Lanosterol synthase	8	5.80864	5.52714	5.65598	5.47701	6.08447	6.17886	5.88464	5.35119	5.59091	5.43421	5.1451	5.19464	5.57154	5.45898	5.38603	5.69013	5.37545	5.18508
sp|P38615|RIM11_YEAST	RIM11	Serine/threonine-protein kinase RIM11/MSD1	10	5.30818	5.31928	5.29935	5.50593	5.89352	5.81353	5.43937	6.07927	5.13416	5.14399	5.89312	5.98798	5.25193	5.58656	5.79452	5.71954	5.50286	5.32692
sp|P38616|YGP1_YEAST	YGP1	Protein YGP1	13	5.49007	5.55123	7.40532	7.2439	2.37567	2.31597	6.65349	6.3666	2.95436	3.25502	6.36063	6.63383	5.82823	5.41889	6.83106	6.56812	6.18933	6.55828
sp|P38620|KPR2_YEAST	PRS2	Ribose-phosphate pyrophosphokinase 2	8	5.45973	5.5752	5.4883	5.51408	5.14806	5.3923	5.5793	5.62345	5.58246	5.62805	5.6754	5.80125	5.96789	5.41748	5.54858	5.49261	5.61878	5.48707
sp|P38623|RCK2_YEAST	RCK2	Serine/threonine-protein kinase RCK2	21	5.25915	5.39828	5.24296	5.27501	6.88917	6.57402	5.51686	5.36262	5.38533	5.60368	5.61643	5.53735	5.54525	5.36179	5.45081	5.33859	5.39294	5.24974
sp|P38624|PSB1_YEAST	PRE3	Proteasome subunit beta type-1	20	5.26788	5.08785	6.22688	6.0906	6.52656	6.3332	5.05656	4.89598	5.47465	5.4877	5.4313	5.56839	5.66342	5.31139	5.42443	5.43318	5.40215	5.31787
sp|P38625|GUAA_YEAST	GUA1	GMP synthase [glutamine-hydrolyzing]	49	5.777	5.87637	5.41617	5.40864	3.85321	4.02044	5.78211	5.78987	6.00038	6.0666	5.76551	5.74535	5.90528	5.89592	5.61317	5.59366	5.78909	5.70123
sp|P38626|NCB5R_YEAST	CBR1	NADH-cytochrome b5 reductase 1	30	5.12708	5.01198	4.9019	5.05961	9.58802	9.89532	4.92794	4.65941	5.6317	5.35072	4.76816	4.70508	5.14212	5.30881	4.87669	4.98049	5.13937	4.9256
sp|P38627|URA8_YEAST	URA8	CTP synthase 2	19	5.5223	5.46305	4.46116	4.44154	6.39779	6.42043	5.65041	5.80331	6.008	5.84801	5.57872	5.47545	5.63649	5.43962	5.26904	5.52306	5.53831	5.52331
sp|P38628|AGM1_YEAST	PCM1	Phosphoacetylglucosamine mutase	22	5.27758	4.8947	5.20019	5.24326	8.19686	7.97636	5.4461	5.45832	5.38943	5.33113	5.23774	5.39131	5.18516	5.05862	5.29333	5.23379	5.13072	5.05541
sp|P38629|RFC3_YEAST	RFC3	Replication factor C subunit 3	13	5.90924	5.65416	5.57742	5.73753	4.81266	4.75696	5.46095	5.38922	5.7976	5.82846	5.64309	5.52091	5.56599	5.69082	5.64724	5.35349	5.78075	5.87351
sp|P38630|RFC1_YEAST	RFC1	Replication factor C subunit 1	27	5.71558	5.60503	5.3203	5.48661	5.4752	5.36861	5.65877	5.68956	5.64048	5.48183	5.67208	5.67865	5.34424	5.53886	5.62165	5.52702	5.64909	5.52645
sp|P38631|FKS1_YEAST	FKS1	1,3-beta-glucan synthase component FKS1	39	5.35122	5.72498	5.18553	5.15109	5.60377	4.91914	5.7852	5.92461	5.43438	5.44576	5.8471	5.87273	5.63449	5.70035	5.60828	5.60154	5.62631	5.58352
sp|P38633|MED31_YEAST	SOH1	Mediator of RNA polymerase II transcription subunit 31	1	5.45256	5.02505	6.2604	5.54851	3.72568	6.53656	4.95501	6.30031	7.4017	4.06398	5.4213	4.27379	7.18497	4.70066	5.22807	5.42549	5.76634	6.72963
sp|P38634|SIC1_YEAST	SIC1	Protein SIC1	2	4.77024	4.56161	7.22446	5.43332	7.29623	7.59624	5.68594	6.17844	3.67113	2.78877	4.56701	4.30574	4.7542	6.44839	7.3183	6.61834	5.77023	5.0114
sp|P38635|HIS9_YEAST	HIS2	Histidinol-phosphatase	5	5.23652	5.27214	5.51156	5.66566	5.12653	5.26045	5.20521	5.68002	5.80448	5.73226	5.76848	5.70659	5.74139	5.47517	5.55433	5.70927	5.88303	5.66693
sp|P38636|ATX1_YEAST	ATX1	Metal homeostasis factor ATX1	1	5.17968	5.54838	6.66736	7.00735	4.39686	4.07885	5.20259	5.08435	5.34658	4.79254	5.85299	5.85715	5.43773	5.26638	5.79586	5.95361	6.19571	6.33604
sp|P38682|GLO3_YEAST	GLO3	ADP-ribosylation factor GTPase-activating protein GLO3	28	5.86597	5.86414	6.15616	6.12896	4.90589	5.00762	6.14833	5.78232	5.79282	5.56041	5.42597	5.46645	5.54186	5.26788	5.2408	5.37243	5.17562	5.29639
sp|P38687|SRP68_YEAST	SRP68	Signal recognition particle subunit SRP68	22	5.72421	5.63447	5.70865	5.64161	5.15266	5.07708	5.72537	5.68285	5.59486	5.37632	5.59817	5.43001	5.52571	5.59865	5.82818	5.43924	5.68136	5.58061
sp|P38688|SRP72_YEAST	SRP72	Signal recognition particle subunit SRP72	20	5.63625	5.68531	5.64464	5.51338	5.38011	5.18914	5.55828	5.69556	5.5258	5.50318	5.76827	5.5787	5.49663	5.47247	5.7516	5.46483	5.48698	5.64885
sp|P38689|KPR3_YEAST	PRS3	Ribose-phosphate pyrophosphokinase 3	26	5.86199	6.05346	5.3026	5.29418	3.85175	3.78074	5.6187	6.03252	6.18372	6.30258	5.70944	5.93649	5.94751	5.78369	5.46519	5.46233	5.68281	5.73029
sp|P38690|YHJ3_YEAST	YHR033W	Uncharacterized protein YHR033W	1	5.25903	4.76964	4.77688	5.51592	3.56573	3.12804	7.02961	8.13756	2.03659	0.943604	9.24519	10.4067	5.21158	5.49834	6.68619	4.74688	7.11579	5.92677
sp|P38691|KSP1_YEAST	KSP1	Serine/threonine-protein kinase KSP1	11	5.88873	5.36471	6.30298	5.99625	4.44108	4.8478	5.68873	4.98208	5.37496	5.67663	5.54026	5.83671	6.01015	5.71447	5.7667	5.64776	5.62082	5.29918
sp|P38692|KIC1_YEAST	KIC1	Serine/threonine-protein kinase KIC1	14	5.41734	5.52108	5.75117	5.6447	5.47123	5.3812	5.27355	5.51374	5.52423	5.66328	5.72876	5.74902	5.55233	5.4258	5.48027	5.50293	5.59223	5.80714
sp|P38694|MSC7_YEAST	MSC7	Putative aldehyde dehydrogenase-like protein YHR039C	22	5.43376	5.38684	5.74371	5.87874	5.36814	5.34167	5.54807	5.54829	5.83552	5.92619	5.48709	5.53967	5.26726	5.71357	5.4725	5.62109	5.43312	5.45477
sp|P38695|HXT5_YEAST	HXT5	Probable glucose transporter HXT5	7	8.85677	9.18194	4.81569	4.75977	1.75503	1.2314	6.06683	6.08967	0.861856	0.852296	8.91135	9.04829	4.94718	4.73449	7.26407	6.94033	6.90313	6.7799
sp|P38696|ARP1_YEAST	ARP1	Centractin	2	5.87142	6.39604	5.89736	4.95194	5.84239	4.90523	5.59392	5.69097	5.63652	7.17213	5.81706	6.1129	4.27175	5.70672	5.669	5.18752	4.7688	4.50835
sp|P38697|IMDH2_YEAST	IMD2	Inosine-5'-monophosphate dehydrogenase 2	7	3.30302	3.13336	5.03824	4.63988	9.37135	9.88991	3.91104	3.71708	9.49747	9.79001	4.45589	4.43671	5.62621	5.99416	4.32798	4.26463	4.23859	4.36447
sp|P38698|PPX1_YEAST	PPX1	Exopolyphosphatase	19	5.92037	5.83959	5.67634	5.44994	5.28565	5.1068	5.04981	5.32224	5.71673	5.96673	5.82643	5.97907	5.92785	5.72314	5.03693	4.82741	5.72511	5.61985
sp|P38699|STB5_YEAST	STB5	Protein STB5	4	5.83816	5.0712	6.27658	6.07273	4.73913	4.23052	5.29133	5.48985	5.40639	5.96393	5.63632	5.9364	5.66491	5.91207	5.48224	5.64175	5.94383	5.40267
sp|P38700|APM2_YEAST	APM2	Adaptin medium chain homolog APM2	4	5.62961	5.19371	5.88149	5.7049	5.98045	5.93025	5.49937	5.75731	5.34499	5.66081	5.32116	5.42613	5.44186	4.83823	6.02631	5.09209	5.88788	5.38344
sp|P38701|RS20_YEAST	RPS20	40S ribosomal protein S20	45	6.14185	5.73294	5.91974	5.76342	3.60353	3.67223	5.83531	5.77988	5.88257	5.69334	5.72505	5.45712	5.71018	5.7705	5.86905	5.85691	5.78802	5.79837
sp|P38703|LAG1_YEAST	LAG1	Ceramide synthase LAG1	6	5.45008	6.06357	5.48578	5.61381	4.67419	4.80744	5.56143	5.21454	5.50492	5.56647	5.37273	6.04125	5.44603	5.75865	5.93254	6.11999	5.60459	5.78199
sp|P38705|SYSM_YEAST	DIA4	Serine--tRNA ligase, mitochondrial	5	5.76441	5.48958	5.90831	5.35352	5.87696	6.23783	6.60579	6.08063	5.75027	4.97098	5.61043	4.78189	4.92407	5.22352	5.27288	5.2599	4.98235	5.9067
sp|P38707|SYNC_YEAST	DED81	Asparagine--tRNA ligase, cytoplasmic	45	5.7756	5.67447	5.83983	5.64161	4.42979	4.52745	5.94431	5.66953	5.87607	5.70413	5.57283	5.67777	5.82237	5.75646	5.5714	5.55892	5.37849	5.57898
sp|P38708|YHI0_YEAST	YHR020W	Putative proline--tRNA ligase YHR020W	45	5.97823	5.60977	5.74876	5.68561	4.43327	4.54332	5.82753	5.45179	6.39744	6.03739	5.30435	5.29971	5.67569	5.7616	5.45851	5.66765	5.743	5.37639
sp|P38710|INM1_YEAST	INM1	Inositol monophosphatase 1	6	5.15354	5.38712	6.09553	5.99671	4.35838	4.21557	5.11648	5.31936	7.21539	7.01543	5.55545	5.6431	5.64594	5.59042	4.99069	5.58572	5.58795	5.52721
sp|P38712|RRP3_YEAST	RRP3	ATP-dependent rRNA helicase RRP3	18	5.89952	5.69844	5.54397	5.64012	5.03103	5.04588	5.87122	5.55839	5.5282	5.68196	5.47367	5.32464	5.52362	5.80795	5.74192	5.56346	5.50881	5.55718
sp|P38713|OSH3_YEAST	OSH3	Oxysterol-binding protein homolog 3	20	5.21652	5.26897	5.61294	5.83421	6.08101	6.22642	5.12924	5.38926	5.47255	5.41971	5.55199	5.36841	5.39302	5.57043	5.71528	5.38907	5.5996	5.76136
sp|P38714|SYRM_YEAST	MSR1	Arginine--tRNA ligase, mitochondrial	5	5.73202	6.29953	5.24602	5.00114	6.3827	6.07327	5.60275	5.6379	4.75021	4.69204	5.52044	5.59394	5.4861	5.73148	5.75489	5.49139	5.23961	5.76458
sp|P38715|GRE3_YEAST	GRE3	NADPH-dependent aldose reductase GRE3	22	4.98403	5.29835	6.17472	6.28865	4.53048	4.21832	6.12721	6.19104	5.25528	5.3059	5.66653	5.49318	5.60687	5.59348	5.84587	5.87818	5.84941	5.69249
sp|P38716|YHR2_YEAST	YHR112C	Uncharacterized trans-sulfuration enzyme YHR112C	6	5.74209	5.45444	5.59713	5.39839	6.19894	5.70386	5.60793	6.00028	5.48634	5.1358	6.06308	6.13025	5.28048	5.1443	5.44086	5.06854	5.05608	5.49122
sp|P38717|SIP3_YEAST	SIP3	Membrane-anchored lipid-binding protein SIP3	12	5.15602	5.30948	5.83816	5.37825	4.95919	5.38624	5.92886	5.95863	5.42889	5.41531	5.87084	5.95426	5.35348	5.52675	5.57486	5.55459	5.59912	5.80709
sp|P38719|DBP8_YEAST	DBP8	ATP-dependent RNA helicase DBP8	13	6.03951	5.81709	5.50831	5.75336	4.08918	4.13065	5.52591	5.90035	5.84654	5.59801	5.76049	5.70495	5.77203	5.46373	5.84975	5.53719	5.74972	5.95323
sp|P38720|6PGD1_YEAST	GND1	6-phosphogluconate dehydrogenase, decarboxylating 1	47	5.33739	5.25022	6.24124	6.40515	4.51269	4.51332	5.58599	5.62691	6.75571	6.71661	5.39961	5.28162	5.28195	5.502	5.54098	5.31119	5.37721	5.36018
sp|P38723|COS8_YEAST	COS8	Protein COS8	2	6.79093	6.45432	5.7762	7.92438	2.36797	1.43304	6.39294	7.47539	7.74427	6.86955	4.69253	6.01052	5.00233	5.44864	4.68936	5.32874	4.14619	5.4527
sp|P38724|ARN2_YEAST	ARN2	Siderophore iron transporter ARN2	2	6.36874	5.77889	5.23563	5.84284	3.82421	3.71868	5.96663	5.79402	6.17853	5.92089	5.55713	5.8065	5.95171	5.90173	5.79627	5.55451	5.33502	5.46807
sp|P38731|ARN1_YEAST	ARN1	Siderophore iron transporter ARN1	1	4.92016	4.37066	10.2533	10.103	2.80938	2.49081	5.11047	6.09174	2.61152	2.58938	5.78565	6.63089	5.52169	6.09552	5.21821	5.18369	7.49387	6.72002
sp|P38732|EFM1_YEAST	EFM1	Protein-lysine N-methyltransferase EFM1	17	5.79015	5.87914	4.96043	5.0438	5.47304	4.9343	5.39737	5.6842	5.97902	5.85642	5.61115	5.66868	5.72174	5.6227	5.79965	5.60641	5.47248	5.49932
sp|P38736|GOSR1_YEAST	GOS1	Golgi SNAP receptor complex member 1	17	5.30765	5.54586	5.40233	5.37868	5.06788	5.54561	5.55799	5.615	5.48619	5.75952	5.78663	5.74963	5.48278	5.50105	5.55742	5.6619	5.74105	5.85283
sp|P38737|ECM29_YEAST	ECM29	Proteasome component ECM29	32	4.98712	5.22936	5.86221	5.97523	7.15318	7.06766	3.94343	4.19173	5.74626	5.70409	5.51421	5.46238	5.75262	5.73971	5.3863	5.41375	5.52214	5.34862
sp|P38738|OCA5_YEAST	OCA5	Oxidant-induced cell-cycle arrest protein 5	7	6.0429	5.83266	5.31858	5.56245	5.30518	4.31959	5.76925	6.01015	5.09783	5.50036	5.66973	5.77858	5.69245	5.72191	5.21665	6.00901	5.71496	5.43774
sp|P38740|YHC6_YEAST	YHL026C	Uncharacterized protein YHL026C	2	5.20971	6.36676	4.57994	4.95348	4.34453	4.53852	6.03103	5.38308	4.99468	3.97833	5.51284	7.03658	6.90831	6.58257	5.99118	4.68617	6.56133	6.34096
sp|P38742|NPR3_YEAST	NPR3	Nitrogen permease regulator 3	8	5.45196	5.49531	5.62357	5.9033	4.90669	4.9408	6.00827	5.26646	5.42172	5.31514	6.2239	6.03237	5.98109	5.45489	5.08161	5.55778	5.80894	5.5262
sp|P38744|PHS_YEAST	YHL018W	Putative pterin-4-alpha-carbinolamine dehydratase	1	7.64823	5.93995	5.37124	4.96255	6.38184	6.0832	5.92829	4.70752	5.38523	5.56275	4.77356	5.00076	5.72253	5.46067	6.65053	5.84658	4.66473	3.90983
sp|P38745|YHB7_YEAST	YHL017W	Uncharacterized membrane protein YHL071W	2	5.61914	6.33097	5.35958	5.62913	4.77763	3.81232	5.2289	4.37926	6.00026	6.53484	4.93799	5.47128	6.47354	6.51024	5.87262	6.98559	4.54218	5.53453
sp|P38746|YLF2_YEAST	YLF2	Obg-like ATPase homolog	7	5.37231	5.69281	5.79627	5.93846	5.01731	4.48181	5.73594	6.05282	6.05754	5.4998	5.617	6.2464	5.44437	4.91195	5.74968	5.25222	5.70392	5.4294
sp|P38747|OTU2_YEAST	OTU2	OTU domain-containing protein 2	14	5.73833	5.50885	5.4336	5.47545	5.20228	4.95639	5.25149	5.51205	5.87816	6.17995	5.22782	5.46231	5.77801	5.78802	5.39865	5.76991	5.76071	5.67803
sp|P38748|ETP1_YEAST	ETP1	RING finger protein ETP1	2	5.59376	5.45585	5.68853	6.09698	4.96153	4.68122	5.03514	5.301	4.87295	5.1276	6.25805	5.8069	6.66568	6.41492	5.98752	5.63014	4.98256	5.43965
sp|P38749|YAP3_YEAST	YAP3	AP-1-like transcription factor YAP3	5	5.74417	5.92514	6.05692	6.2702	4.16955	4.38255	5.81334	5.6075	6.0794	6.25822	5.12229	5.04601	5.34421	5.43757	5.6516	5.40328	5.78601	5.90204
sp|P38750|YHA8_YEAST	YHL008C	Uncharacterized transporter YHL008C	4	5.57266	4.89442	5.50443	5.55364	4.669	5.11492	6.88097	7.42606	6.09309	5.84555	5.61363	5.70588	5.70639	5.40272	4.97459	4.75799	5.09212	5.19194
sp|P38751|SHU1_YEAST	SHU1	Suppressor of HU sensitivity involved in recombination protein 1	1	5.39696	5.46654	6.02439	4.03935	7.58975	5.6137	5.5963	6.95421	6.1923	5.87906	5.71277	5.42156	5.07075	5.94962	4.65401	4.66828	4.99658	4.77388
sp|P38753|HSE1_YEAST	HSE1	Class E vacuolar protein-sorting machinery protein HSE1	15	5.72411	5.44719	5.96304	5.80177	5.31113	5.21486	6.0287	5.9296	5.61477	5.70931	5.14569	5.12613	5.31433	5.69894	5.54534	5.27229	5.64062	5.51218
sp|P38755|OSH7_YEAST	OSH7	Oxysterol-binding protein homolog 7	20	5.22343	5.53822	6.24579	5.64609	5.03588	4.73832	5.81273	5.42043	5.80633	5.98598	5.71545	5.38672	5.53851	5.67357	5.7509	5.55232	5.4199	5.50945
sp|P38756|TCD1_YEAST	TCD1	tRNA threonylcarbamoyladenosine dehydratase 1	14	5.73122	5.78592	5.52816	5.72176	4.26912	4.38167	5.83139	5.53439	6.00156	6.15254	5.75599	5.53525	5.77706	5.51382	5.66608	5.55958	5.55999	5.69449
sp|P38757|NEM1_YEAST	NEM1	Nuclear envelope morphology protein 1	1	4.69314	5.14044	5.25824	5.59085	6.25693	7.4702	5.64036	5.05723	5.03892	5.54378	4.27328	5.4835	4.77	6.00346	6.84212	6.12594	5.08753	5.72408
sp|P38758|TDA3_YEAST	TDA3	Putative oxidoreductase TDA3	18	5.28623	5.36425	5.43946	5.5419	5.25831	5.13613	5.25362	5.25931	6.2641	6.16429	5.77087	5.76682	5.64944	5.5424	5.55715	5.74668	5.42944	5.5696
sp|P38759|VPS29_YEAST	VPS29	Vacuolar protein sorting-associated protein 29	17	5.22717	5.20387	5.84716	5.80924	6.06098	6.26905	4.99651	5.14691	5.74543	5.78386	5.39141	5.43111	5.67012	5.62739	5.38593	5.36091	5.48952	5.55344
sp|P38760|MIP6_YEAST	MIP6	RNA-binding protein MIP6	2	4.97486	5.61299	3.92511	4.36458	11.2113	11.9027	4.73037	3.69161	8.34178	7.87784	4.48421	4.17545	3.24075	4.09259	3.90996	3.96388	4.33011	5.16989
sp|P38764|RPN1_YEAST	RPN1	26S proteasome regulatory subunit RPN1	44	5.47241	5.23191	6.11753	6.17231	5.56283	5.97762	5.38564	5.14122	5.77891	5.44726	5.65204	5.35509	5.43959	5.66373	5.52555	5.2185	5.33868	5.51918
sp|P38765|YHI9_YEAST	YHI9	Uncharacterized isomerase YHI9	12	4.74178	4.74875	5.91077	6.0911	8.85275	8.84083	4.37627	4.55678	5.35666	5.76122	4.95201	5.05667	4.90339	4.722	5.10017	5.05651	5.4779	5.49444
sp|P38766|RRM3_YEAST	RRM3	ATP-dependent DNA helicase RRM3	5	6.35766	6.27788	5.32276	5.61204	2.56254	2.62946	5.95553	5.75491	5.55523	5.61973	6.49253	6.23028	5.80934	6.55311	5.47334	6.52648	5.55346	5.71371
sp|P38768|PIH1_YEAST	PIH1	Protein interacting with Hsp90 1	4	5.27326	5.56279	5.23501	4.95336	5.45383	5.79915	5.43429	5.94615	5.32253	5.76989	4.9847	6.09071	6.12688	6.1885	5.48427	5.28975	5.27025	5.81469
sp|P38770|BRL1_YEAST	BRL1	Nucleus export protein BRL1	3	5.91266	6.22487	5.7352	5.67224	4.14514	4.1956	5.8898	5.7194	5.7203	4.48669	5.57513	5.7718	6.23345	6.46292	5.64196	5.22967	5.76894	5.61426
sp|P38771|RRF1_YEAST	RRF1	Ribosome-recycling factor, mitochondrial	8	5.32824	5.52645	5.63236	5.93456	5.3884	5.97109	5.79078	5.32656	6.06738	6.04926	5.53956	5.34423	5.27565	5.40657	5.21274	5.44927	5.24624	5.51066
sp|P38772|BCD1_YEAST	BCD1	Box C/D snoRNA protein 1	9	5.54624	5.93576	5.44271	5.25717	4.91374	4.96561	5.92947	5.73161	5.73955	5.91089	5.93453	5.61953	5.59898	5.60242	5.47204	5.38301	5.53621	5.48053
sp|P38773|DOG2_YEAST	DOG2	2-deoxyglucose-6-phosphate phosphatase 2	2	4.97834	5.42939	5.06784	5.20688	5.97922	6.25613	6.29851	6.46921	5.6227	5.26967	5.58715	5.44988	5.47509	5.30778	5.50161	5.21275	5.52444	5.36341
sp|P38775|YHK5_YEAST	YHR045W	Putative uncharacterized protein YHR045W	10	5.37456	5.76339	5.5282	5.28578	5.66584	5.09039	5.30349	5.52919	5.85942	5.86699	5.42936	5.72968	5.7184	5.63032	5.45424	5.94308	5.49739	5.33029
sp|P38777|FSH1_YEAST	FSH1	Family of serine hydrolases 1	24	5.48462	5.4977	5.61891	5.72989	6.14947	6.25779	5.76787	5.43798	5.13378	5.00367	5.04073	5.13923	5.56396	5.50515	5.45439	5.702	5.12601	6.38685
sp|P38778|SMF2_YEAST	SMF2	Manganese transporter SMF2	3	5.51584	5.48215	5.33944	5.87589	5.62653	4.6033	4.41177	5.66605	5.16321	5.12761	6.24477	6.09302	6.29696	6.17155	5.41169	5.17442	5.36531	6.43048
sp|P38779|CIC1_YEAST	CIC1	Proteasome-interacting protein CIC1	18	5.95257	5.96939	5.65662	5.46945	4.34093	4.22517	5.6473	5.67773	5.97274	5.91396	5.60321	5.61085	5.79304	5.68405	5.74247	5.42445	5.72385	5.59221
sp|P38781|RSC30_YEAST	RSC30	Chromatin structure-remodeling complex protein RSC30	7	5.67195	5.51666	5.52602	5.89908	3.31276	3.46053	5.51798	5.88049	5.9394	6.07234	5.79143	5.90136	5.73254	5.83843	5.8687	5.91566	6.23406	5.92059
sp|P38782|MED6_YEAST	MED6	Mediator of RNA polymerase II transcription subunit 6	7	5.82935	5.45858	6.10724	6.16078	5.03623	5.23222	5.78935	5.50107	5.78172	5.79184	5.12246	5.30396	5.627	5.40276	5.55325	5.1582	5.64915	5.49482
sp|P38783|FYV4_YEAST	FYV4	Protein FYV4, mitochondrial	1	6.21061	6.77594	5.19769	5.30884	6.67385	6.41568	6.5929	6.11391	1.60402	1.8992	5.69989	6.12669	6.05773	6.09768	5.18761	6.24037	5.56337	6.23401
sp|P38785|GIC1_YEAST	GIC1	GTPase-interacting component 1	1	7.05779	7.00488	4.86145	4.73601	5.22555	4.92285	6.18562	6.94893	4.07472	3.86702	6.25759	4.73931	5.79214	5.4939	6.11173	5.58048	6.11478	5.02526
sp|P38786|RPP1_YEAST	RPP1	Ribonuclease P/MRP protein subunit RPP1	6	5.8214	5.76631	5.05119	5.23419	4.72025	4.37668	5.58426	5.72743	5.76222	5.94269	5.69569	5.82311	5.91999	5.91839	5.65346	5.48656	5.85315	5.66301
sp|P38787|PANE_YEAST	PAN5	2-dehydropantoate 2-reductase	18	5.31497	5.49199	5.40734	5.54115	5.08987	5.05164	5.41638	5.65419	5.91861	5.89103	5.53166	5.57276	5.61243	5.7845	5.73731	5.68652	5.65339	5.64427
sp|P38788|SSZ1_YEAST	SSZ1	Ribosome-associated complex subunit SSZ1	41	5.53421	5.58437	5.30964	5.43816	4.35308	4.42382	5.62474	5.63025	6.27344	6.31987	5.64373	5.71862	5.84984	5.73518	5.50569	5.49481	5.79698	5.76355
sp|P38789|SSF1_YEAST	SSF1	Ribosome biogenesis protein SSF1	7	6.05604	5.7758	6.5676	6.71149	4.23576	4.78645	6.76848	5.66594	5.64911	4.75017	4.87519	5.07471	5.34095	5.31214	5.96701	6.09306	5.08202	5.28809
sp|P38790|HTD2_YEAST	HTD2	Hydroxyacyl-thioester dehydratase type 2, mitochondrial	1	7.16246	6.061	4.61509	4.17984	7.56386	5.8519	4.8467	6.04147	4.63616	5.37267	6.44241	4.7554	6.41007	7.15943	5.18923	4.07514	4.32993	5.30724
sp|P38791|DHYS_YEAST	DYS1	Deoxyhypusine synthase	35	5.51272	5.569	6.07486	6.09477	3.69485	3.62637	5.26091	5.35917	7.15238	7.06763	5.441	5.38928	5.90607	5.80889	5.58909	5.19237	5.73814	5.5225
sp|P38792|RRP4_YEAST	RRP4	Exosome complex component RRP4	12	5.85305	5.92057	5.3598	5.76547	4.20345	4.02484	5.56699	5.89606	5.72163	5.88037	5.69742	5.85952	5.72998	5.84948	5.82734	5.40802	5.77818	5.65782
sp|P38793|TRM5_YEAST	TRM5	tRNA	26	5.91733	5.99844	5.4309	5.44274	4.08669	4.18468	5.50701	5.60729	5.71087	5.82442	5.83879	5.9681	5.8016	5.83664	5.64953	5.60318	5.80692	5.78488
sp|P38795|NADE_YEAST	QNS1	Glutamine-dependent NAD	22	5.60573	5.49272	5.55017	5.84904	4.97134	4.98246	5.69101	5.79513	5.77864	5.74545	5.5197	5.29672	5.61468	5.5938	5.67821	5.78169	5.48872	5.56479
sp|P38796|PPME1_YEAST	PPE1	Protein phosphatase methylesterase 1	1	5.42734	5.44134	6.45272	6.0705	5.53726	5.44033	4.95155	4.90766	4.61978	6.08031	6.84934	5.34662	4.90512	4.94229	5.55821	5.52956	6.01335	5.92672
sp|P38797|PP2C7_YEAST	PTC7	Protein phosphatase 2C homolog 7, mitochondrial	9	5.25714	5.28444	5.46993	5.61979	6.65648	6.51333	5.42872	5.47889	5.6615	6.02638	5.31937	5.33412	5.63017	5.36959	5.47601	5.22135	5.21495	5.03783
sp|P38798|NMD2_YEAST	NMD2	Nonsense-mediated mRNA decay protein 2	16	5.61384	5.73716	5.62946	5.48103	5.01128	4.79864	5.43163	5.40625	5.65597	5.87005	5.83068	5.78003	5.66103	5.72654	5.39433	5.59685	5.60252	5.77271
sp|P38799|YHN8_YEAST	YHR078W	Uncharacterized protein YHR078W	4	5.2119	5.23792	5.15551	5.89418	4.72617	4.55497	6.02817	5.53318	6.00348	6.38546	5.9286	6.2146	5.73045	5.53314	5.23221	5.19175	5.6735	5.7648
sp|P38800|LAM4_YEAST	LAM4	Membrane-anchored lipid-binding protein LAM4	5	5.47625	5.79768	5.07797	4.95056	4.75595	4.19887	5.83207	6.18751	5.51637	6.24876	6.02285	6.37464	5.71011	6.15268	5.54934	5.66264	5.3516	5.13413
sp|P38801|LRP1_YEAST	LRP1	Exosome complex protein LRP1	9	5.84183	6.01013	5.77726	5.6592	4.45752	4.34897	5.92469	5.65258	6.04649	5.764	5.59075	5.43392	5.69535	5.64211	5.51491	5.52776	5.64105	5.4715
sp|P38803|IPI1_YEAST	IPI1	Pre-rRNA-processing protein IPI1	8	5.77535	6.00471	5.54828	5.5935	4.01428	4.15707	5.53676	5.47818	5.7761	5.6069	5.78885	5.68577	5.88072	5.69606	5.94041	5.78703	5.86359	5.86645
sp|P38804|SDO1L_YEAST	RTC3	Restriction of telomere capping protein 3	22	5.30936	5.08851	6.61445	6.59492	2.90042	2.90407	7.87664	7.95479	3.20205	3.27917	5.70604	6.14366	5.84882	5.39522	5.81948	6.32028	6.52937	6.51275
sp|P38805|RPF1_YEAST	RPF1	Ribosome production factor 1	23	5.74003	6.08246	5.38652	5.25456	4.49737	4.10047	5.61848	5.96853	5.73208	6.01391	5.67772	5.81373	5.65827	5.41774	5.49416	5.75702	5.90256	5.88439
sp|P38806|YNG2_YEAST	YNG2	Chromatin modification-related protein YNG2	3	5.54098	5.86627	5.45719	5.08009	5.30383	4.61671	6.16447	5.58701	5.49509	5.28689	5.75745	5.54397	5.86972	5.50861	5.56699	5.75261	6.21902	5.38309
sp|P38809|YHP7_YEAST	YHR097C	Uncharacterized protein YHR097C	9	5.48561	5.16824	6.0508	5.70369	6.88103	6.48674	5.44822	4.80361	5.00104	5.15857	5.14003	5.3565	5.86981	5.48187	5.49078	5.46105	5.69487	5.31755
sp|P38810|SFB3_YEAST	SFB3	SED5-binding protein 3	23	5.78389	5.76662	6.06678	6.34601	3.16799	3.12398	5.91038	5.90185	6.34653	6.23812	5.60134	5.61196	5.71315	5.69645	5.82309	5.6965	5.75184	5.45354
sp|P38811|TRA1_YEAST	TRA1	Transcription-associated protein 1	42	5.45383	5.57913	5.57319	5.56865	5.11503	4.9999	5.2787	5.46045	5.59435	5.5864	5.80366	5.8328	5.74072	5.65348	5.81901	5.56937	5.69738	5.67397
sp|P38812|GEP4_YEAST	GEP4	Phosphatidylglycerophosphatase GEP4, mitochondrial	2	5.77562	5.94163	5.27887	5.49002	4.44928	4.749	6.54148	6.47084	3.99124	4.14812	6.26035	6.37081	6.1465	5.71136	5.63449	5.58147	5.58473	5.8742
sp|P38813|BIG1_YEAST	BIG1	Protein BIG1	8	5.0058	5.25406	5.31614	5.48472	6.53963	6.57412	5.18328	5.61761	5.65855	5.93648	5.7316	5.66252	5.13527	5.38784	5.08409	5.37374	5.56804	5.48651
sp|P38814|SBE22_YEAST	SBE22	Protein SBE22	8	5.81589	5.82443	5.74859	6.09412	3.79205	3.67596	5.63237	5.39513	6.07081	5.64351	5.69826	5.68845	5.76801	5.76696	5.70823	6.12049	5.79989	5.75686
sp|P38816|TRXB2_YEAST	TRR2	Thioredoxin reductase 2, mitochondrial	4	5.41686	5.29414	4.77544	4.61322	5.25735	4.83913	6.50335	6.44904	5.54065	5.69191	6.65701	6.53568	5.85199	5.80488	5.14463	4.97152	5.29462	5.35856
sp|P38817|GGA2_YEAST	GGA2	ADP-ribosylation factor-binding protein GGA2	18	5.61138	5.56374	5.80318	5.64671	4.48651	4.65216	5.64154	5.86055	5.46472	5.60986	5.64883	5.63343	5.8272	5.89097	5.54476	5.72625	5.69795	5.69027
sp|P38818|CTM1_YEAST	CTM1	Cytochrome c lysine N-methyltransferase 1	2	5.48218	5.44333	6.01923	6.74639	6.31771	4.97192	5.31251	6.13611	5.12326	5.56483	5.39063	5.41354	5.51287	5.79202	5.38843	5.37324	4.95254	5.05926
sp|P38819|ERP5_YEAST	ERP5	Protein ERP5	2	5.09983	5.30165	4.97465	5.8917	5.11604	5.11167	5.62146	5.82016	5.37697	5.89621	6.05605	5.85358	5.99868	5.45959	5.91012	5.59933	5.6198	5.29251
sp|P38820|UBA4_YEAST	UBA4	Adenylyltransferase and sulfurtransferase UBA4	9	4.9467	5.26476	5.84169	5.6208	5.5214	5.17568	5.48384	5.52098	5.29639	5.85337	6.0032	5.72534	5.51332	5.48583	5.71155	5.70732	5.64466	5.68316
sp|P38821|DNPEP_YEAST	APE4	Aspartyl aminopeptidase 4	14	5.61512	5.34851	5.65264	5.71144	4.71628	4.63282	6.09097	5.9338	5.38195	5.54287	5.50258	5.39062	5.74637	5.73493	5.81859	6.01397	5.54702	5.61953
sp|P38822|BZZ1_YEAST	BZZ1	Protein BZZ1	22	5.53942	5.48061	6.14807	5.87875	4.95527	5.21796	5.85903	5.56814	5.83895	5.67681	5.33962	5.14054	5.67982	5.45984	5.56007	5.35839	5.74754	5.55118
sp|P38823|DMA1_YEAST	DMA1	E3 ubiquitin-protein ligase DMA1	5	5.30339	5.94221	5.42367	5.19532	5.4046	5.27506	5.30438	5.35249	5.71095	5.18591	6.04364	6.00854	6.02193	6.07277	5.47752	5.68616	5.25205	5.3394
sp|P38824|COX23_YEAST	COX23	Cytochrome c oxidase-assembly factor COX23, mitochondrial	1	6.5024	5.23772	5.89649	5.67338	2.70312	5.46678	7.24882	5.56888	5.46613	5.04033	5.80098	5.7592	5.81539	4.71975	5.01081	5.23409	6.42907	6.42666
sp|P38825|TOM71_YEAST	TOM71	Protein TOM71	27	5.36702	5.44066	5.6197	5.74742	5.10836	5.19339	5.21817	5.28354	6.12156	6.16178	5.61147	5.37497	5.7461	5.81064	5.45918	5.34452	5.74992	5.64161
sp|P38826|ORC6_YEAST	ORC6	Origin recognition complex subunit 6	3	5.86816	6.17327	4.81372	5.49886	5.66014	4.63821	4.87301	5.5923	5.26956	5.34165	6.06422	5.99927	5.71242	5.92261	5.68134	5.01648	5.86764	6.00714
sp|P38827|SET1_YEAST	SET1	Histone-lysine N-methyltransferase, H3 lysine-4 specific	11	5.77931	5.58844	5.56412	5.95469	4.05452	3.97342	5.67797	5.62944	5.6403	5.54205	5.65188	5.56043	5.89589	5.58106	5.72	5.70888	5.6599	6.81769
sp|P38828|LSM12_YEAST	LSM12	Protein LSM12	11	5.58443	5.64418	6.07734	5.99729	5.10439	4.77713	5.60132	5.99815	5.33463	5.65416	5.62322	5.33499	5.88202	5.58209	5.60793	5.36162	5.27852	5.55661
sp|P38829|YHS2_YEAST	YHR122W	MIP18 family protein YHR122W	2	5.26026	5.13088	5.19759	5.32917	6.48012	6.81087	5.44079	5.10755	5.77699	5.96326	5.41678	5.33282	5.73853	5.55452	5.33515	5.01822	5.51811	5.5884
sp|P38830|NDT80_YEAST	NDT80	Meiosis-specific transcription factor NDT80	1	2.79852	2.16641	2.93502	3.07147	3.38036	2.95721	7.76796	5.57836	31.3433	5.47017	3.59444	4.43379	8.50808	2.32433	3.48622	3.06935	4.21724	2.89777
sp|P38833|YHS7_YEAST	YHR127W	Uncharacterized protein YHR127W	9	5.88478	5.43452	5.81211	5.60335	4.64493	4.44289	5.53077	5.42297	5.59804	5.68341	5.84544	5.70347	5.65099	5.68528	5.97465	5.60988	5.80682	5.66571
sp|P38835|YHT1_YEAST	YHR131C	PH domain-containing protein YHR131C	2	5.37277	5.68454	7.64547	7.09975	2.85639	4.44461	7.54532	5.41324	4.4098	5.68144	6.32724	6.6221	4.99323	4.64752	4.77503	5.02831	5.69741	5.75584
sp|P38836|ECM14_YEAST	ECM14	Putative metallocarboxypeptidase ECM14	11	5.45721	5.06036	6.87517	6.56525	5.49111	6.43569	6.04608	5.62368	5.69148	4.69556	4.97804	4.58082	5.35972	5.6698	5.42194	5.9499	4.97782	5.12039
sp|P38837|NSG1_YEAST	NSG1	Protein NSG1	6	5.65821	5.72045	5.5218	5.335	5.2504	5.3959	5.62027	5.16771	5.51748	5.60471	5.40128	5.55833	5.99778	5.698	5.76057	6.01689	5.50248	5.27275
sp|P38840|ARO9_YEAST	ARO9	Aromatic amino acid aminotransferase 2	30	6.40343	6.41856	4.43419	4.32462	3.5708	3.47561	9.90931	10.2197	3.01032	2.90348	5.80018	5.81293	5.40731	5.42402	5.94226	5.76092	5.63406	5.54829
sp|P38841|YHT8_YEAST	YHR138C	Uncharacterized protein YHR138C	1	7.32902	6.57179	5.66209	6.37858	9.43192	7.2814	4.74453	3.89948	3.36229	2.56541	3.12163	3.25679	6.84104	5.92278	6.46778	4.36862	5.03205	7.76279
sp|P38843|CHS7_YEAST	CHS7	Chitin synthase export chaperone	1	5.42781	4.19247	5.73564	5.78413	10.4772	9.27273	6.03917	6.68188	5.29974	4.2857	4.14037	4.57687	3.91296	5.31359	4.38617	5.75008	4.53811	4.18539
sp|P38845|CRP1_YEAST	CRP1	Cruciform DNA-recognizing protein 1	36	5.50987	5.37853	6.10398	6.04822	5.30975	5.51583	5.34042	4.98781	5.913	5.67719	5.44661	5.27507	5.69054	5.65875	5.47663	5.4439	5.65886	5.56505
sp|P38849|MTC6_YEAST	MTC6	Maintenance of telomere capping protein 6	2	4.94483	5.03353	5.84853	5.97202	5.81109	6.59181	6.4137	5.79766	5.28372	5.90292	5.51957	6.04582	4.65555	5.44242	5.29139	5.05767	5.14736	5.24042
sp|P38850|RT107_YEAST	RTT107	Regulator of Ty1 transposition protein 107	13	5.69899	5.57825	5.60086	5.63959	5.20097	4.97445	5.43901	5.49902	5.71265	5.61256	5.59978	5.60259	5.72372	5.62381	5.49015	5.56132	5.60004	5.84226
sp|P38851|LAM1_YEAST	LAM1	Membrane-anchored lipid-binding protein LAM1	10	6.08395	5.88624	6.21931	5.46447	5.04793	4.79286	5.75456	6.23168	5.85602	5.68543	5.26138	5.7235	5.47981	4.946	5.54768	5.05289	5.42436	5.54193
sp|P38852|LIN1_YEAST	LIN1	Protein LIN1	10	5.70553	5.17177	5.97445	5.5204	5.38398	5.38304	5.82618	6.1017	5.32969	5.75982	5.65095	5.83927	5.51831	5.71148	5.64378	5.44661	5.06333	4.96971
sp|P38853|KEL1_YEAST	KEL1	Kelch repeat-containing protein 1	28	5.66984	5.56932	6.08794	6.17304	4.68729	4.86138	5.56903	5.33478	6.12042	5.91276	5.0155	5.27412	5.72267	5.67688	5.64257	5.75776	5.55817	5.36652
sp|P38854|TDA11_YEAST	TDA11	Topoisomerase I damage affected protein 11	2	6.16069	6.18807	5.68705	5.18052	6.39319	5.10382	4.55953	5.32501	4.59282	5.93583	5.97178	5.86066	4.29228	6.21653	4.94704	5.87277	5.6295	6.08292
sp|P38856|AP18A_YEAST	YAP1801	Clathrin coat assembly protein AP180A	5	5.64531	4.89074	5.52343	6.2132	5.17951	5.07737	6.07859	5.98316	6.04461	5.43996	5.18471	5.49866	5.44056	5.57695	5.51133	5.82497	5.32646	5.5605
sp|P38857|MPC2_YEAST	MPC2	Mitochondrial pyruvate carrier 2	1	5.09178	5.91899	8.01897	6.13185	4.17468	4.77314	5.30296	5.7514	4.40377	4.78928	5.11164	5.67953	4.7291	5.76254	5.77495	5.67005	5.90512	7.01027
sp|P38858|SOL3_YEAST	SOL3	6-phosphogluconolactonase 3	17	5.73563	5.52324	6.06069	6.00627	3.9538	4.04619	5.66087	5.7255	6.2708	5.99708	5.54214	5.47798	5.7011	5.73586	5.56568	5.47788	5.72292	5.79636
sp|P38859|DNA2_YEAST	DNA2	DNA replication ATP-dependent helicase/nuclease DNA2	8	5.50051	5.7626	5.68119	5.5254	5.74844	6.0833	5.21286	5.34497	5.47239	5.62757	5.92852	5.7474	5.43111	5.41915	5.51343	5.58196	5.19754	5.22167
sp|P38860|MTG2_YEAST	MTG2	GTPase MTG2, mitochondrial	6	5.63493	5.5354	5.23704	5.00523	5.11929	5.39049	5.60072	5.62953	5.26809	5.66525	5.69475	6.06061	5.8828	5.92245	5.76329	5.20795	5.79171	5.59047
sp|P38861|NMD3_YEAST	NMD3	60S ribosomal export protein NMD3	25	6.01703	6.06535	5.30192	5.30285	4.14271	4.20911	5.68705	5.74953	5.63642	5.70513	5.80657	5.99178	5.8769	5.85071	5.72931	5.54802	5.6832	5.69642
sp|P38862|ATG7_YEAST	ATG7	Ubiquitin-like modifier-activating enzyme ATG7	9	5.41879	5.62351	6.02126	6.19864	5.33883	4.84572	5.67165	5.59584	4.97566	5.23678	5.74558	5.67261	5.29742	5.4398	5.90707	5.77614	5.66944	5.56526
sp|P38863|SPC97_YEAST	SPC97	Spindle pole body component SPC97	8	5.58117	5.4479	5.32865	5.5531	4.92922	4.97507	5.37588	5.22885	5.78104	5.68225	5.67566	5.80158	6.04743	5.50914	5.75432	5.61257	5.83547	5.88071
sp|P38866|FMO1_YEAST	FMO1	Thiol-specific monooxygenase	4	4.99171	5.31287	6.48777	6.0677	6.27981	5.58152	5.09743	5.16472	5.87758	5.2581	5.53679	5.62327	4.96555	4.93456	6.20622	5.58327	5.78662	5.24452
sp|P38869|SVP26_YEAST	SVP26	Protein SVP26	6	5.1346	5.92732	5.48055	5.41131	5.69009	5.20667	5.09277	4.99311	5.54523	5.39456	5.48642	5.4587	6.42192	4.87527	5.9859	6.66807	5.64127	5.58625
sp|P38870|YHY2_YEAST	YHR182W	Uncharacterized protein YHR182W	9	5.88209	5.5619	5.5879	5.22861	6.02699	6.02494	5.39719	5.39667	5.59319	5.62431	5.72755	5.52633	5.52136	5.22096	5.04583	5.32657	5.72866	5.57898
sp|P38873|KOG1_YEAST	KOG1	Target of rapamycin complex 1 subunit KOG1	23	5.55385	5.83968	5.76473	5.59942	5.36208	5.19531	5.42811	5.53492	5.60447	5.44428	5.54866	5.4221	5.75911	5.70002	5.55781	5.54164	5.59409	5.54972
sp|P38874|ELP5_YEAST	IKI1	Elongator complex protein 5	2	6.25942	5.78097	6.27689	5.52226	4.98009	5.1531	5.78243	6.6457	5.61515	6.18733	4.51422	4.20249	4.98243	5.63041	6.01351	5.29193	6.22634	4.93533
sp|P38875|GPI16_YEAST	GPI16	GPI transamidase component GPI16	8	5.42741	5.40722	5.5197	5.50066	5.72267	5.51782	5.90127	5.8589	5.44591	5.28532	6.10408	5.90759	5.56852	5.60056	5.62812	5.3559	4.97517	5.27317
sp|P38877|CTF8_YEAST	CTF8	Chromosome transmission fidelity protein 8	6	5.81233	5.84532	5.45904	5.85436	4.75994	4.61277	5.69322	5.77524	5.82231	5.92134	5.60627	5.4437	5.6586	5.68222	5.64724	5.38561	5.30823	5.71227
sp|P38878|LNP_YEAST	LNP1	Endoplasmic reticulum junction formation protein lunapark	5	4.95882	4.99715	5.59682	6.09821	5.80246	6.20038	5.3928	5.20942	5.23337	6.33023	5.52299	5.55388	5.35263	5.43729	5.53573	5.41383	5.59948	5.7645
sp|P38879|NACA_YEAST	EGD2	Nascent polypeptide-associated complex subunit alpha	35	5.76011	5.73706	5.55952	5.63365	3.7909	3.94776	5.48696	5.62489	6.39139	6.3611	5.81021	5.5497	5.88624	5.68683	5.69088	5.5401	5.83987	5.7028
sp|P38881|NVJ1_YEAST	NVJ1	Nucleus-vacuole junction protein 1	5	5.39141	6.13415	5.82733	6.53759	4.16306	3.98859	5.82424	6.21252	5.28003	5.81083	4.86903	5.87873	5.99592	5.50966	4.98761	5.81442	5.79719	5.9777
sp|P38882|UTP9_YEAST	UTP9	U3 small nucleolar RNA-associated protein 9	38	5.94729	6.00053	5.55904	5.40364	4.41402	4.3498	5.64644	5.62811	5.92034	5.66823	5.54352	5.7143	6.04222	5.64937	5.67594	5.62271	5.6141	5.60041
sp|P38883|RIX1_YEAST	RIX1	Pre-rRNA-processing protein RIX1	22	5.94184	6.23464	5.3454	5.27008	4.35215	4.16006	5.45643	5.47952	5.6259	5.91739	5.84248	5.72144	5.7182	5.65619	5.67345	5.73478	5.62661	6.24345
sp|P38884|AIM18_YEAST	AIM18	Altered inheritance of mitochondria protein 18, mitochondrial	7	5.42119	5.53963	5.82105	5.82427	5.04875	4.51691	5.70175	5.87639	5.43852	5.04517	6.0105	5.53839	5.58892	5.40778	5.99436	5.72581	5.71704	5.78357
sp|P38885|AIM46_YEAST	AIM46	Altered inheritance of mitochondria protein 46, mitochondrial	17	6.02691	6.18807	4.18063	3.97811	6.27298	6.42659	6.1586	6.54609	4.50361	4.65902	6.02763	5.93229	5.70545	5.81709	5.38505	5.16661	5.55383	5.47145
sp|P38886|RPN10_YEAST	RPN10	26S proteasome regulatory subunit RPN10	6	5.14672	5.5675	6.11057	6.12418	5.6695	5.76107	5.02434	4.97058	5.92062	6.25498	5.20217	5.19314	5.79238	5.7735	5.31779	5.01326	5.48667	5.67102
sp|P38887|YH02_YEAST	YHR202W	Uncharacterized protein YHR202W	2	4.62831	5.97146	5.62829	5.4804	4.86672	4.6442	5.86183	5.45248	4.4884	5.516	5.70722	7.01182	5.50245	5.81722	6.32502	5.58255	5.62774	5.88787
sp|P38888|MNL1_YEAST	MNL1	ER degradation-enhancing alpha-mannosidase-like protein 1	3	5.67563	6.22896	4.99245	5.70161	5.22763	5.83203	4.99826	5.33803	5.63568	5.34797	6.29877	5.40434	5.9505	5.57779	5.19177	5.99071	5.17873	5.42913
sp|P38889|SKN7_YEAST	SKN7	Transcription factor SKN7	13	5.80785	5.27231	5.89471	5.68402	4.17324	4.07375	6.10469	5.9311	5.77784	5.67258	5.69202	5.65381	5.8656	5.85869	5.60224	5.59493	5.61111	5.72951
sp|P38890|SET5_YEAST	SET5	Putative protein lysine methyltransferase SET5	11	5.57147	5.56327	5.70099	5.77743	4.5861	4.1795	5.68931	5.59783	5.9697	5.69157	5.69792	5.4979	5.37965	5.84098	5.86287	5.91483	5.63779	5.84087
sp|P38891|BCA1_YEAST	BAT1	Branched-chain-amino-acid aminotransferase, mitochondrial	23	5.64555	5.42807	5.40577	5.41044	4.8989	4.97925	4.91061	4.54022	7.59345	7.41306	5.12457	5.00583	5.88816	6.10365	5.29441	5.22934	5.59244	5.5363
sp|P38892|CRG1_YEAST	CRG1	Probable S-adenosylmethionine-dependent methyltransferase CRG1	9	3.20978	3.03423	3.54536	3.40571	22.8322	21.6601	4.92421	4.47328	2.9282	2.87927	3.60926	3.48979	3.33442	3.094	3.44037	3.5862	3.20855	3.34502
sp|P38902|RPB11_YEAST	RPB11	DNA-directed RNA polymerase II subunit RPB11	8	5.30452	6.07346	4.97013	4.88621	5.9799	5.60464	4.8798	5.49772	5.76923	6.0713	5.86944	6.10689	5.51314	5.52199	5.36603	5.16758	5.69139	5.72662
sp|P38903|2A5D_YEAST	RTS1	Serine/threonine-protein phosphatase 2A 56 kDa regulatory subunit delta isoform	18	5.22732	5.34806	5.36543	5.55329	5.32192	5.26623	6.53572	6.44884	5.32125	5.56586	5.51507	5.57478	5.30685	5.46377	5.54343	5.61554	5.53841	5.48823
sp|P38904|SPP41_YEAST	SPP41	Protein SPP41	13	5.83633	5.60327	5.80686	5.49942	5.79004	6.26391	4.99416	5.30642	5.41763	4.80333	5.55089	5.48024	5.39791	5.82011	5.73678	5.66565	5.55743	5.4696
sp|P38909|CYC2_YEAST	CYC2	Cytochrome c mitochondrial import factor CYC2	5	5.89753	5.78159	5.47254	5.59216	5.8912	5.38823	5.37748	5.56167	6.10876	5.8222	5.08717	5.31082	5.33899	5.80052	5.6276	5.2742	5.10404	5.56331
sp|P38910|CH10_YEAST	HSP10	10 kDa heat shock protein, mitochondrial	18	5.10116	5.07339	6.15858	6.24905	4.31534	5.00483	6.14414	5.98686	5.78915	5.94027	5.65294	5.73699	5.20101	5.17163	5.64496	5.76909	5.43822	5.62238
sp|P38911|FKBP3_YEAST	FPR3	FK506-binding nuclear protein	21	5.83971	5.44742	5.96065	5.83192	5.06647	5.18399	6.05025	5.85	5.65435	5.5315	5.24107	4.96387	5.71791	5.82725	5.50771	5.46719	5.44256	5.41619
sp|P38912|IF1A_YEAST	TIF11	Eukaryotic translation initiation factor 1A	11	6.07281	5.94158	5.53018	5.38745	3.53987	3.30819	5.91468	5.6027	5.30891	5.6242	6.22878	6.07184	5.76956	5.67813	6.25907	5.81362	5.82569	6.12275
sp|P38913|FAD1_YEAST	FAD1	FAD synthase	9	4.81023	4.75181	5.42904	5.2229	8.68154	9.00617	5.45445	6.00337	4.79072	4.58373	5.39432	5.69095	5.51396	4.97692	5.01879	5.05601	4.62311	4.99201
sp|P38915|SPT8_YEAST	SPT8	Transcription factor SPT8	14	5.62186	5.31859	6.05131	6.20072	6.19685	5.88723	5.65936	5.23054	5.41829	5.21031	5.11164	5.24583	5.59227	5.42676	5.56782	5.52839	5.42334	5.30889
sp|P38920|MLH1_YEAST	MLH1	DNA mismatch repair protein MLH1	13	5.58073	5.68853	5.46916	5.51111	5.63086	5.34716	5.41017	5.8824	5.25382	5.322	6.18421	5.93152	5.71121	5.70367	5.2886	5.21035	5.45095	5.42357
sp|P38921|PET8_YEAST	PET8	Putative mitochondrial carrier protein PET8	2	5.26599	5.02315	4.02558	3.78608	7.37886	5.86608	4.80793	6.21857	5.02465	3.88953	7.09725	7.22111	6.01835	5.67224	5.49062	6.16673	5.72812	5.31917
sp|P38922|HRB1_YEAST	HRB1	Protein HRB1	6	5.79435	5.16556	5.9816	6.38934	5.07583	4.76103	5.66621	5.74233	5.74231	5.37152	5.26122	4.98717	5.54705	5.67376	5.57294	5.93934	5.8037	5.52475
sp|P38925|SMF1_YEAST	SMF1	Manganese transporter SMF1	2	5.04621	5.39099	4.77452	4.75151	4.79349	4.09634	7.9209	7.87239	4.84805	4.73553	6.69688	6.78624	5.29178	5.29787	5.70916	5.14123	5.40258	5.44433
sp|P38928|AXL2_YEAST	AXL2	Axial budding pattern protein 2	12	4.94911	4.80623	4.80653	4.83181	11.2104	10.7023	5.76285	5.66088	4.82104	4.62682	4.68813	4.56543	4.95988	4.67309	4.62266	4.48113	5.02575	4.80597
sp|P38929|ATC2_YEAST	PMC1	Calcium-transporting ATPase 2	17	5.47745	5.16929	6.63254	6.23543	5.89203	5.84155	6.3888	5.93709	4.66007	4.41439	5.06242	5.12762	5.38534	5.21055	5.96164	5.84355	5.4108	5.34945
sp|P38930|CSK2C_YEAST	CKB2	Casein kinase II subunit beta'	7	6.48664	5.98835	5.53112	5.60786	4.82241	4.01118	5.61619	6.24951	5.23609	5.89795	5.60925	6.05542	6.30718	5.89118	5.31587	5.10221	4.83406	5.43753
sp|P38931|SSN2_YEAST	SSN2	Mediator of RNA polymerase II transcription subunit 13	10	5.2441	5.49232	5.11817	5.13183	7.29815	7.19023	5.05733	5.42004	5.45918	5.48893	5.23777	5.18447	5.65313	5.57536	5.64359	5.1044	5.21414	5.48686
sp|P38932|VPS45_YEAST	VPS45	Vacuolar protein sorting-associated protein 45	14	5.21011	5.16504	5.51912	5.48384	6.3432	6.29802	5.73784	5.64078	5.43901	5.47358	5.50764	5.59035	5.3422	5.39525	5.44584	5.36472	5.53979	5.50366
sp|P38934|BFR1_YEAST	BFR1	Nuclear segregation protein BFR1	52	5.33005	5.58539	5.20396	5.33019	5.31754	5.23022	5.73596	5.85106	5.84293	6.09795	5.68553	5.69951	5.56444	5.72529	5.38647	5.40106	5.49126	5.52119
sp|P38954|IPT1_YEAST	IPT1	Inositolphosphotransferase 1	2	5.20314	5.46614	4.87656	5.37995	6.96556	6.36997	5.52215	5.99827	5.50921	5.47001	5.73466	5.56918	5.56065	4.78552	5.4098	5.42747	5.31668	5.43506
sp|P38956|SNF11_YEAST	SNF11	Transcription regulatory protein SNF11	1	4.30109	4.41827	4.74446	4.20593	7.35953	7.0366	4.91549	5.07006	5.50525	5.6177	6.10227	4.62566	5.76321	6.99727	5.54137	6.08294	5.99311	5.71979
sp|P38958|PT100_YEAST	PET100	Protein PET100, mitochondrial	1	6.66551	5.91656	4.26609	3.72362	8.99363	5.98266	5.79514	5.94442	5.04346	4.54589	5.9779	7.16708	4.16795	5.81086	4.97786	3.95522	7.04245	4.02368
sp|P38959|VPS41_YEAST	VPS41	Vacuolar protein sorting-associated protein 41	11	5.40802	5.28205	5.62124	5.38326	7.66845	7.56574	5.15216	4.88665	5.57469	5.39305	5.18075	5.21681	5.29923	5.48574	5.26847	5.31913	5.2196	5.07497
sp|P38961|RRP8_YEAST	RRP8	25S rRNA	23	5.73262	5.82099	5.18814	5.07026	5.74134	5.80868	5.39107	5.39313	5.68153	5.57166	5.55112	5.53065	5.68852	5.66107	5.51711	5.5388	5.60142	5.51189
sp|P38962|TVP23_YEAST	TVP23	Golgi apparatus membrane protein TVP23	4	5.14744	5.75948	5.79341	6.23407	7.56292	6.72525	5.06243	5.36355	6.19804	5.38548	5.4774	5.27504	5.76488	4.72306	4.96887	4.89211	4.7392	4.92736
sp|P38966|YD089_YEAST	YDR089W	Uncharacterized protein YDR089W	14	5.76628	5.58106	5.35123	5.2285	5.88607	5.64811	5.34538	5.51659	4.99452	4.80251	5.76199	5.76973	5.5361	5.51794	5.73346	6.01942	5.7919	5.74922
sp|P38967|TAT2_YEAST	TAT2	Tryptophan permease	3	5.16834	6.78027	5.24642	5.68076	4.00231	3.26094	6.14264	6.20883	5.75934	6.44445	6.40707	5.98769	5.36996	5.39504	5.16586	5.2275	5.95222	5.80035
sp|P38968|SEC31_YEAST	SEC31	Protein transport protein SEC31	43	5.29991	5.19103	5.37375	5.54874	7.07582	7.22684	5.33277	5.31689	5.53932	5.49766	5.2622	5.16978	5.4095	5.45166	5.377	5.2242	5.3542	5.34872
sp|P38969|PNT1_YEAST	PNT1	Pentamidine resistance factor, mitochondrial	8	5.64642	5.36535	5.70705	5.22426	5.32354	5.32829	5.74258	5.36214	5.00004	6.06335	6.07866	5.74269	5.42881	5.23238	5.08614	5.82698	6.02256	5.81877
sp|P38970|HAL5_YEAST	HAL5	Serine/threonine-protein kinase HAL5	11	5.44719	5.60544	5.97363	5.76714	5.7059	5.53051	5.58282	5.39505	5.60942	5.47108	5.52859	5.16244	5.21885	5.67622	5.44247	5.61375	5.71287	5.55664
sp|P38972|PUR4_YEAST	ADE6	Phosphoribosylformylglycinamidine synthase	53	5.83843	5.93676	5.1422	5.11464	4.47866	4.3366	5.52856	5.63784	5.92092	5.75952	5.81625	5.61855	5.90073	5.94672	5.73526	5.90798	5.64759	5.73278
sp|P38985|SRP14_YEAST	SRP14	Signal recognition particle subunit SRP14	8	5.40442	5.28211	5.78477	5.76258	5.49959	5.47541	5.37351	5.29069	5.74325	5.26913	5.35845	5.16351	6.03016	5.69779	5.70013	5.47599	5.92178	5.76673
sp|P38986|ASPG1_YEAST	ASP1	L-asparaginase 1	20	5.77329	5.55223	5.27787	5.16302	5.47917	6.02318	5.40934	5.43114	5.7552	6.1841	5.43069	5.52154	5.79526	5.57821	5.26218	5.2524	5.58905	5.52212
sp|P38987|TEM1_YEAST	TEM1	Protein TEM1	1	6.12727	4.49719	5.69881	5.38388	5.23301	5.0843	6.12309	6.02203	6.04145	5.63982	5.58988	5.38294	5.45172	5.07959	5.7025	5.56823	5.75093	5.62337
sp|P38988|GGC1_YEAST	GGC1	Mitochondrial GTP/GDP carrier protein 1	19	5.6049	5.45953	4.74417	4.60712	8.24859	8.27443	5.65926	5.51198	5.05755	5.0601	4.97311	4.93442	5.39391	5.43813	5.43018	5.31976	5.12538	5.15747
sp|P38989|SMC2_YEAST	SMC2	Structural maintenance of chromosomes protein 2	15	5.51153	5.60089	5.58095	5.59687	5.65695	5.42282	5.23327	5.57518	5.71609	5.66771	5.6221	5.50068	5.5584	5.78093	5.53137	5.3106	5.65332	5.48034
sp|P38990|SAK1_YEAST	SAK1	SNF1-activating kinase 1	14	5.68207	5.72787	5.46342	5.73056	4.71572	4.52672	5.92987	5.63333	5.53531	5.59703	5.95121	5.60362	5.82397	5.70474	5.38191	5.78606	5.71489	5.49172
sp|P38992|SUR2_YEAST	SUR2	Sphingolipid C4-hydroxylase SUR2	8	4.7053	4.79045	4.71423	4.95367	8.89684	9.08002	5.1565	5.18844	5.13905	5.07422	5.65691	5.63023	5.11774	5.16871	5.19297	5.08613	5.38582	5.06274
sp|P38993|FET3_YEAST	FET3	Iron transport multicopper oxidase FET3	22	5.82248	6.23437	6.52159	6.56425	2.98054	2.62666	4.92546	5.25636	4.4258	4.48245	6.50844	6.71836	6.56804	6.37323	5.7818	5.50657	6.3254	6.37819
sp|P38994|MSS4_YEAST	MSS4	Probable phosphatidylinositol 4-phosphate 5-kinase MSS4	13	5.33751	5.28833	5.37213	5.08992	7.32238	7.06616	5.24132	4.98759	5.15462	5.28491	5.52501	5.22682	5.49592	5.60584	5.4018	5.59019	5.56868	5.44088
sp|P38995|ATU2_YEAST	CCC2	Copper-transporting ATPase	5	4.72238	6.09	6.27605	6.30654	4.86085	4.3175	5.04536	4.91626	5.03858	5.96912	5.94418	5.70307	5.99652	5.55756	5.85067	5.41214	6.00963	5.98359
sp|P38996|NAB3_YEAST	NAB3	Nuclear polyadenylated RNA-binding protein 3	20	5.43311	5.537	5.47172	5.42119	6.16674	5.97725	5.33867	5.27491	5.73193	5.83842	5.42752	5.40731	5.66707	5.65776	5.34944	5.4038	5.48921	5.40696
sp|P38998|LYS1_YEAST	LYS1	Saccharopine dehydrogenase [NAD	17	4.72109	4.68512	4.08397	4.17163	12.7133	12.9108	5.03606	5.21154	4.67711	4.52003	4.86331	4.87543	4.5826	4.42146	4.72665	4.82676	4.39424	4.57884
sp|P38999|LYS9_YEAST	LYS9	Saccharopine dehydrogenase [NADP	23	5.39897	5.42532	5.18151	5.16139	5.55132	5.63533	5.62455	5.72861	5.89347	5.89105	5.78771	5.78008	5.45702	5.60152	5.43104	5.31247	5.5125	5.62616
sp|P39001|UME6_YEAST	UME6	Transcriptional regulatory protein UME6	6	5.85658	5.79914	6.07895	5.25192	4.83489	4.94	5.84937	5.44253	6.03109	5.66654	5.62401	5.60092	5.73649	5.52449	5.41183	5.72102	5.3825	5.24774
sp|P39002|LCF3_YEAST	FAA3	Long-chain-fatty-acid--CoA ligase 3	19	5.69576	5.45299	5.0058	4.97553	6.18203	6.48702	5.92934	5.98949	5.03728	4.96569	5.67133	5.64191	5.22779	5.31377	5.75088	5.58772	5.63734	5.44832
sp|P39003|HXT6_YEAST	HXT6	High-affinity hexose transporter HXT6	3	5.01255	3.16313	8.17952	7.59568	9.13309	17.4788	8.49472	5.09365	2.23239	1.94729	3.36836	2.84954	2.96306	3.17184	5.5599	4.88358	4.09215	4.78079
sp|P39004|HXT7_YEAST	HXT7	High-affinity hexose transporter HXT7	4	3.87486	2.80242	9.15103	7.22872	10.125	14.9851	5.59489	4.05283	4.16558	3.62025	2.91932	2.52708	4.8867	5.69689	4.69107	4.25461	4.70107	4.72253
sp|P39005|KRE9_YEAST	KRE9	Cell wall synthesis protein KRE9	6	5.30871	5.63713	5.13591	4.83482	6.88387	5.54627	5.52708	5.47053	5.59183	6.13465	5.73903	5.79531	5.95701	5.30034	5.42918	4.88248	5.4578	5.36805
sp|P39006|PSD1_YEAST	PSD1	Phosphatidylserine decarboxylase proenzyme 1, mitochondrial	12	5.86672	6.12326	5.40734	5.14922	4.73421	4.97606	5.58332	6.23787	5.38252	5.60679	5.31662	5.3964	5.79651	5.76333	5.75397	5.71921	5.63708	5.54957
sp|P39007|STT3_YEAST	STT3	Dolichyl-diphosphooligosaccharide--protein glycosyltransferase subunit STT3	24	5.26807	5.66711	5.4838	5.33009	5.75133	5.22573	5.2932	5.34223	5.50151	5.35021	5.8993	6.07056	5.74876	5.51781	5.76444	5.9291	5.41608	5.44067
sp|P39008|POP2_YEAST	POP2	Poly	11	5.65572	5.79876	5.89351	5.96011	4.22921	3.99433	6.04729	5.6924	5.80935	5.44695	5.62324	5.39583	5.64761	5.74166	5.64494	5.94867	5.90477	5.56562
sp|P39009|DUN1_YEAST	DUN1	DNA damage response protein kinase DUN1	13	5.16835	4.89792	5.05437	4.93859	10.3223	10.6568	5.02481	4.88124	5.05801	5.07974	4.70098	4.90483	4.93317	4.90851	5.03203	4.72165	4.98351	4.73319
sp|P39010|AKR1_YEAST	AKR1	Palmitoyltransferase AKR1	15	5.06266	5.15986	5.82024	6.13972	7.33978	7.07394	4.65693	4.80548	5.14444	5.2179	5.41603	5.5892	5.36402	5.25974	5.42811	5.39932	5.47817	5.64446
sp|P39011|BEM4_YEAST	BEM4	Bud emergence protein 4	11	5.4427	5.26241	5.58783	5.58531	6.22689	5.43833	5.25713	5.53092	5.3497	5.49461	5.63723	5.66491	5.69882	5.52302	5.48693	5.74063	5.46973	5.6029
sp|P39012|GAA1_YEAST	GAA1	GPI transamidase component GAA1	15	5.42122	5.40361	5.64392	5.57464	6.46892	6.12077	5.37249	5.22572	5.3877	5.46605	5.56868	5.49344	5.45325	5.2607	5.78469	5.51448	5.27379	5.56593
sp|P39013|END3_YEAST	END3	Actin cytoskeleton-regulatory complex protein END3	17	5.41365	5.25768	5.54952	5.43692	5.89713	5.99263	6.28459	6.04252	5.31503	5.27915	5.37961	5.37462	5.47668	5.4272	5.35513	5.35531	5.64646	5.51615
sp|P39014|MET30_YEAST	MET30	F-box protein MET30	3	5.15907	6.2516	5.66545	5.79172	6.34416	5.05153	4.68768	5.86984	6.50422	6.15839	5.67893	5.41622	5.29483	5.78025	5.37281	5.32618	4.36734	5.27977
sp|P39015|STM1_YEAST	STM1	Suppressor protein STM1	45	5.66467	5.61241	5.36669	5.33799	5.15205	5.09517	5.6227	5.32304	6.19658	6.07229	5.56373	5.43412	5.48053	5.69651	5.51876	5.53429	5.69227	5.6362
sp|P39016|MPT5_YEAST	MPT5	Suppressor protein MPT5	6	5.82591	5.75815	5.53997	5.84913	4.54997	4.56552	5.84205	5.94012	5.93607	5.57737	5.59243	5.67938	5.73553	5.5222	5.39922	5.76555	5.60855	5.31289
sp|P39073|SSN3_YEAST	SSN3	Meiotic mRNA stability protein kinase SSN3	4	6.08836	5.50265	5.67766	5.76574	4.05339	4.15554	5.76754	6.33547	5.89082	5.54254	5.4615	5.92944	5.84628	5.58076	5.59059	5.38316	5.6109	5.81766
sp|P39076|TCPB_YEAST	CCT2	T-complex protein 1 subunit beta	35	5.34054	5.45294	5.6572	5.49587	6.7933	7.8078	5.10417	5.12669	5.72171	5.86461	5.14197	5.15017	5.49777	5.35987	5.22199	4.90685	5.24487	5.11169
[truncated: 2,580 more rows]
