# Supplementary material for: Comparative Proteome-Wide Abundance Profiling of Yeast Strains Deleted for Cdc48 Adaptors
Source: Proteomes. 2024 Oct 30;12(4):31. doi: 10.3390/proteomes12040031 (PMC11587464; doi:10.3390/proteomes12040031)
Supplement: Supplementary file 1 [file proteomes-12-00031-s001.zip › TableS2.xlsx]

## Sheet: List of peptides
Table S2: Peptides quantified in the experiment. Columns include: Uniprot protein ID, gene symbol, protein description, redundancy, whether peptide is a unique or razor peptide, peptide sequence, and TMT signal-to-noise for all channels.
						rq_126_sn	rq_127n_sn	rq_127c_sn	rq_128n_sn	rq_128c_sn	rq_129n_sn	rq_129c_sn	rq_130n_sn	rq_130c_sn	rq_131_sn	rq_131c_sn	rq_132n_sn	rq_132c_sn	rq_133n_sn	rq_133c_sn	rq_134n_sn	rq_134c_sn	rq_135_sn
ProteinId	GeneSymbol	Description	Redundancy	Unique/Razor	PeptideSequence	wt rep1	wt rep2	cuz1D rep1	cuz1D rep2	shp1D rep1	shp1 D rep2	ubx2D rep1	ubx2D rep2	ubx3D rep1	ubx3D rep2	ubx4 D rep1	ubx4D rep2	ubx5D rep1	ubx5D rep2	ubx6D rep1	ubx6D rep2	ubx7D rep1	ubx7D rep2
sp|P35999|PMIP_YEAST	2022-10-01	Mitochondrial intermediate peptidase OS=Saccharomyces cerevisiae (strain ATCC 204508 / S288c) OX=559292 GN=OCT1 PE=1 SV=2	0	U	R.AILANLMHK.T	44.0797	51.223	34.0034	25.3315	46.5573	51.1643	39.8565	42.3839	36.0928	38.8531	38.2969	33.3792	34.0498	38.3151	36.6742	36.127	34.4196	31.953
sp|P35999|PMIP_YEAST	2022-10-01	Mitochondrial intermediate peptidase OS=Saccharomyces cerevisiae (strain ATCC 204508 / S288c) OX=559292 GN=OCT1 PE=1 SV=2	0	U	K.KPLTTNTDEILK.L	80.4879	69.6608	66.8269	68.8166	78.5185	73.31	69.4362	77.2992	67.8852	72.858	82.8942	69.7923	64.1597	68.9506	71.5386	63.9724	70.243	80.6662
sp|P35999|PMIP_YEAST	2022-10-01	Mitochondrial intermediate peptidase OS=Saccharomyces cerevisiae (strain ATCC 204508 / S288c) OX=559292 GN=OCT1 PE=1 SV=2	0	U	K.KPLTTNTDEILK.L	66.1292	72.3618	46.2512	53.6954	79.924	71.6271	63.778	72.5311	59.3766	54.6446	57.0978	66.5792	72.0101	65.5442	59.158	63.4447	67.3723	77.2683
sp|P35999|PMIP_YEAST	2022-10-01	Mitochondrial intermediate peptidase OS=Saccharomyces cerevisiae (strain ATCC 204508 / S288c) OX=559292 GN=OCT1 PE=1 SV=2	0	U	K.TSYAEYQLEGK.M	7.8223	9.63674	4.47035	7.04424	10.5237	14.9531	9.06969	8.1628	6.60422	5.97707	8.97063	10.7688	10.6908	9.61876	9.44508	5.13367	7.42208	7.87235
sp|P35999|PMIP_YEAST	2022-10-01	Mitochondrial intermediate peptidase OS=Saccharomyces cerevisiae (strain ATCC 204508 / S288c) OX=559292 GN=OCT1 PE=1 SV=2	0	U	K.FSQVSLQQAQELLDK.M	119.593	110.274	82.5784	90.1895	117.504	118.597	87.1594	115.225	95.2333	111.431	99.462	107.698	102.661	98.8779	104.684	112.693	96.1697	101.529
sp|P35999|PMIP_YEAST	2022-10-01	Mitochondrial intermediate peptidase OS=Saccharomyces cerevisiae (strain ATCC 204508 / S288c) OX=559292 GN=OCT1 PE=1 SV=2	0	U	K.LVRPWDR.D	18.3098	15.4793	12.2773	13.1133	18.3315	19.5146	20.2337	15.9818	14.8881	12.4747	15.6355	16.3553	13.7272	13.6998	12.5999	14.5773	15.1437	15.2927
sp|P35999|PMIP_YEAST	2022-10-01	Mitochondrial intermediate peptidase OS=Saccharomyces cerevisiae (strain ATCC 204508 / S288c) OX=559292 GN=OCT1 PE=1 SV=2	0	U	K.SVLNNPEVSSK.L	70.5696	64.0792	55.0393	49.4893	68.4928	75.8771	60.0609	63.0703	57.647	57.4533	62.8753	63.433	58.3342	56.6445	53.9963	50.119	67.001	57.6407
sp|P35999|PMIP_YEAST	2022-10-01	Mitochondrial intermediate peptidase OS=Saccharomyces cerevisiae (strain ATCC 204508 / S288c) OX=559292 GN=OCT1 PE=1 SV=2	0	U	R.AILANLMHK.T	145.073	200.729	106.022	125.912	157.807	174.969	133.66	168.456	119.847	124.857	141.785	158.646	106.497	115.015	160.288	123.581	137.226	124.599
sp|P35999|PMIP_YEAST	2022-10-01	Mitochondrial intermediate peptidase OS=Saccharomyces cerevisiae (strain ATCC 204508 / S288c) OX=559292 GN=OCT1 PE=1 SV=2	0	U	K.ILLDDFEK.S	63.7637	74.9785	62.5721	49.7282	69.8893	71.5354	70.8404	71.0135	76.4975	76.3089	68.9604	75.9357	64.6502	80.4898	72.2227	73.746	75.9726	62.3507
sp|P35999|PMIP_YEAST	2022-10-01	Mitochondrial intermediate peptidase OS=Saccharomyces cerevisiae (strain ATCC 204508 / S288c) OX=559292 GN=OCT1 PE=1 SV=2	0	U	K.YFQLNPSNSPNAK.E	137.421	108.33	100.682	100.903	132.043	124.6	119.652	113.464	112.278	98.2741	119.127	111.984	107.201	106.779	106.808	99.8049	114.247	109.836
sp|P04710|ADT1_YEAST	AAC1	ADP,ATP carrier protein 1 OS=Saccharomyces cerevisiae (strain ATCC 204508 / S288c) OX=559292 GN=AAC1 PE=1 SV=1	1	R	R.QFNGLLDVYK.K	278.021	262.961	242.019	335.861	313.366	329.75	118.741	124.666	94.8236	75.8169	79.6464	69.9039	3.94299	9.18698	12.9442	7.15025	13.9742	13.5293
sp|P18238|ADT3_YEAST	AAC3	ADP,ATP carrier protein 3 OS=Saccharomyces cerevisiae (strain ATCC 204508 / S288c) OX=559292 GN=AAC3 PE=1 SV=1	1	R	K.ILIQNQDEM*IK.Q	10.2624	15.8915	13.0037	9.25522	16.731	14.8105	15.9232	14.5689	8.23753	8.47355	14.5457	19.4308	17.103	15.4917	14.4171	13.723	20.881	15.7217
sp|P18238|ADT3_YEAST	AAC3	ADP,ATP carrier protein 3 OS=Saccharomyces cerevisiae (strain ATCC 204508 / S288c) OX=559292 GN=AAC3 PE=1 SV=1	1	R	K.ILIQNQDEM*IK.Q	18.1935	19.8692	17.9057	19.4798	30.8589	27.4214	19.2454	23.3262	11.5957	12.5785	25.1714	28.076	15.5805	20.2376	16.5341	21.9692	26.7612	23.6816
sp|P18238|ADT3_YEAST	AAC3	ADP,ATP carrier protein 3 OS=Saccharomyces cerevisiae (strain ATCC 204508 / S288c) OX=559292 GN=AAC3 PE=1 SV=1	1	R	K.ILIQNQDEM*IK.Q	21.9355	16.0012	11.349	14.4156	21.2724	18.6646	19.5109	12.6406	13.6442	11.7485	18.9126	24.1173	15.3292	14.7929	14.9872	14.8548	13.1212	17.4862
sp|P18238|ADT3_YEAST	AAC3	ADP,ATP carrier protein 3 OS=Saccharomyces cerevisiae (strain ATCC 204508 / S288c) OX=559292 GN=AAC3 PE=1 SV=1	1	R	R.M*M*M*TSGQAVK.Y	34.008	21.8605	12.2662	9.34769	50.0412	19.306	15.1939	10.4365	13.6762	11.2741	22.9694	19.6471	92.5201	268.884	18.9795	15.6036	15.9892	15.5203
sp|P18238|ADT3_YEAST	AAC3	ADP,ATP carrier protein 3 OS=Saccharomyces cerevisiae (strain ATCC 204508 / S288c) OX=559292 GN=AAC3 PE=1 SV=1	1	R	K.ILIQNQDEMIK.Q	13.7517	12.0349	10.178	7.57871	12.962	13.5211	12.2317	12.2035	5.43908	4.9392	9.76303	9.06502	11.9282	12.4257	9.74771	10.4012	10.8998	12.9088
sp|P18238|ADT3_YEAST	AAC3	ADP,ATP carrier protein 3 OS=Saccharomyces cerevisiae (strain ATCC 204508 / S288c) OX=559292 GN=AAC3 PE=1 SV=1	0	U	K.SDGIAGLYR.G	29.1564	27.5102	21.9756	22.584	30.5706	29.3044	24.0299	33.2959	34.2982	34.2274	21.9615	26.5528	26.4192	23.9534	20.9579	26.0925	22.3242	26.5135
sp|P18238|ADT3_YEAST	AAC3	ADP,ATP carrier protein 3 OS=Saccharomyces cerevisiae (strain ATCC 204508 / S288c) OX=559292 GN=AAC3 PE=1 SV=1	1	R	K.ILIQNQDEM*IK.Q	219.544	205.327	150.179	150.292	233.182	231.543	201.685	195.298	109.675	90.6256	219.422	238.896	167.679	168.464	209.041	199.112	199.944	195.781
sp|P18238|ADT3_YEAST	AAC3	ADP,ATP carrier protein 3 OS=Saccharomyces cerevisiae (strain ATCC 204508 / S288c) OX=559292 GN=AAC3 PE=1 SV=1	1	R	K.ILIQNQDEM*IK.Q	130.045	145.513	155.153	131.654	234.935	243.795	185.439	174.164	151.586	132.417	166.315	179.047	166.289	162.52	159.268	146.688	146.158	164.332
sp|P18238|ADT3_YEAST	AAC3	ADP,ATP carrier protein 3 OS=Saccharomyces cerevisiae (strain ATCC 204508 / S288c) OX=559292 GN=AAC3 PE=1 SV=1	1	R	R.MMM*TSGQAVK.Y	16.5182	10.7593	9.26739	15.1102	22.0555	17.4979	12.2574	10.1899	10.382	8.33807	18.4725	14.465	17.9841	12.6276	12.9653	14.4085	11.7245	13.5666
sp|P18238|ADT3_YEAST	AAC3	ADP,ATP carrier protein 3 OS=Saccharomyces cerevisiae (strain ATCC 204508 / S288c) OX=559292 GN=AAC3 PE=1 SV=1	0	U	R.QFNGLTDVYK.K	14.599	16.6595	15.2189	13.5606	15.2734	20.035	18.4129	21.2399	27.262	21.4974	17.3826	20.9831	13.1142	15.0842	11.7307	15.5409	14.4439	14.8962
sp|P18238|ADT3_YEAST	AAC3	ADP,ATP carrier protein 3 OS=Saccharomyces cerevisiae (strain ATCC 204508 / S288c) OX=559292 GN=AAC3 PE=1 SV=1	2	R	R.GNTANVIR.Y	63.0457	66.6975	50.9706	41.3864	74.2027	77.4755	57.9444	57.3952	29.2903	31.7164	72.8029	71.4184	53.4341	51.1661	67.0452	52.14	58.659	59.2415
sp|P18238|ADT3_YEAST	AAC3	ADP,ATP carrier protein 3 OS=Saccharomyces cerevisiae (strain ATCC 204508 / S288c) OX=559292 GN=AAC3 PE=1 SV=1	1	R	K.TAASPIER.V	75.7193	92.5015	65.4634	63.6438	99.4338	95.3723	89.3165	74.4691	39.9323	42.7781	97.0047	92.8458	76.361	67.7369	78.7851	83.7531	84.5373	79.7385
sp|P18238|ADT3_YEAST	AAC3	ADP,ATP carrier protein 3 OS=Saccharomyces cerevisiae (strain ATCC 204508 / S288c) OX=559292 GN=AAC3 PE=1 SV=1	1	R	R.MMMTSGQAVK.Y	21.0447	29.5111	22.7829	18.7794	30.7227	32.1044	29.8276	30.4655	21.1637	15.6746	26.833	32.2935	24.526	22.6372	24.7605	22.5693	34.5355	29.6824
sp|P18238|ADT3_YEAST	AAC3	ADP,ATP carrier protein 3 OS=Saccharomyces cerevisiae (strain ATCC 204508 / S288c) OX=559292 GN=AAC3 PE=1 SV=1	1	R	R.M*M*MTSGQAVK.Y	59.9845	68.426	51.8569	46.6894	59.7214	57.6311	61.6482	56.5932	33.0594	29.3768	66.316	69.1102	52.9793	46.1606	53.6115	60.8435	55.2922	47.8606
sp|P18238|ADT3_YEAST	AAC3	ADP,ATP carrier protein 3 OS=Saccharomyces cerevisiae (strain ATCC 204508 / S288c) OX=559292 GN=AAC3 PE=1 SV=1	1	R	R.M*M*MTSGQAVK.Y	99.3974	99.7528	80.3167	66.6825	113.274	104.986	94.6778	89.6155	61.9785	55.6203	110.697	120.456	81.9826	75.1279	90.9507	97.5892	92.5808	94.6114
sp|P18238|ADT3_YEAST	AAC3	ADP,ATP carrier protein 3 OS=Saccharomyces cerevisiae (strain ATCC 204508 / S288c) OX=559292 GN=AAC3 PE=1 SV=1	1	R	R.M*M*MTSGQAVK.Y	115.044	124.683	89.1779	93.553	129.04	122.448	112.701	122.967	59.8052	66.8307	114.938	135.664	103.005	88.7739	110.058	122.396	102.794	97.0329
sp|P18238|ADT3_YEAST	AAC3	ADP,ATP carrier protein 3 OS=Saccharomyces cerevisiae (strain ATCC 204508 / S288c) OX=559292 GN=AAC3 PE=1 SV=1	1	R	K.ILIQNQDEMIK.Q	162.089	167.047	136.619	138.488	162.595	153.271	132.581	146.125	213.68	208.188	156.162	149.617	141.383	132.107	137.208	143.549	149.191	159.737
sp|P18238|ADT3_YEAST	AAC3	ADP,ATP carrier protein 3 OS=Saccharomyces cerevisiae (strain ATCC 204508 / S288c) OX=559292 GN=AAC3 PE=1 SV=1	1	R	R.MM*MTSGQAVK.Y	13.5116	11.1601	7.13522	4.63049	14.4375	8.26511	9.58657	8.13838	7.03141	4.24512	8.18414	8.37393	12.2166	7.27278	8.31558	8.51946	8.67586	9.89044
sp|P18238|ADT3_YEAST	AAC3	ADP,ATP carrier protein 3 OS=Saccharomyces cerevisiae (strain ATCC 204508 / S288c) OX=559292 GN=AAC3 PE=1 SV=1	1	R	K.TAASPIER.V	11.2009	16.448	8.59498	8.11953	17.1718	18.6091	15.8483	11.975	9.25091	7.23836	13.0644	17.0304	9.82425	12.2069	14.3968	11.7663	11.8739	9.87074
sp|P18238|ADT3_YEAST	AAC3	ADP,ATP carrier protein 3 OS=Saccharomyces cerevisiae (strain ATCC 204508 / S288c) OX=559292 GN=AAC3 PE=1 SV=1	1	R	R.MMM*TSGQAVK.Y	96.6956	99.052	88.8695	86.8677	125.016	115.532	112.361	116.011	75.1289	70.2584	125.101	126.298	95.674	95.6447	108.636	117.759	115.44	109.631
sp|P18238|ADT3_YEAST	AAC3	ADP,ATP carrier protein 3 OS=Saccharomyces cerevisiae (strain ATCC 204508 / S288c) OX=559292 GN=AAC3 PE=1 SV=1	1	R	R.M*MMTSGQAVK.Y	126.745	121.783	81.9359	87.2992	129.51	128.557	119.24	118.206	74.0603	83.2785	120.224	129.866	93.569	101.714	112.974	122.822	113.894	96.9914
sp|P18238|ADT3_YEAST	AAC3	ADP,ATP carrier protein 3 OS=Saccharomyces cerevisiae (strain ATCC 204508 / S288c) OX=559292 GN=AAC3 PE=1 SV=1	1	R	K.ILIQNQDEMIK.Q	100.837	92.043	82.1385	86.0255	124.896	120.063	109.427	114.095	73.4791	57.8913	118.815	109.738	96.4863	95.1779	112.219	111.377	94.1915	102.094
sp|P18238|ADT3_YEAST	AAC3	ADP,ATP carrier protein 3 OS=Saccharomyces cerevisiae (strain ATCC 204508 / S288c) OX=559292 GN=AAC3 PE=1 SV=1	2	R	R.YFPTQALNFAFK.D	11.2945	9.62223	10.3493	11.2016	17.1462	17.5529	9.25591	8.28478	7.9515	6.53623	7.58578	7.17954	8.16899	6.38422	8.473	4.24274	5.76277	5.18311
sp|P53909|ADE_YEAST	AAH1	Adenine deaminase OS=Saccharomyces cerevisiae (strain ATCC 204508 / S288c) OX=559292 GN=AAH1 PE=1 SV=1	0	U	K.AFSEFGITSK.L	11.9036	11.3768	7.65964	6.17639	1.59547	2.40518	8.64758	9.42865	7.89449	14.7833	7.66095	10.3724	8.50746	10.4915	7.89848	9.01038	11.9191	14.9331
sp|P53909|ADE_YEAST	AAH1	Adenine deaminase OS=Saccharomyces cerevisiae (strain ATCC 204508 / S288c) OX=559292 GN=AAH1 PE=1 SV=1	0	U	K.DFPHWDHETWGR.I	62.8893	64.3483	52.5866	51.3778	25.0683	24.0044	51.7287	46.0763	55.5355	45.0442	54.1097	45.2244	54.1092	50.7401	44.7193	57.0143	53.426	42.7677
sp|P53909|ADE_YEAST	AAH1	Adenine deaminase OS=Saccharomyces cerevisiae (strain ATCC 204508 / S288c) OX=559292 GN=AAH1 PE=1 SV=1	0	U	K.AFSEFGITSK.L	56.3438	54.8508	49.3171	57.16	19.2607	16.3124	46.2052	51.1036	49.1812	55.875	51.9458	56.3087	52.8952	50.4905	51.5055	45.2155	49.1129	52.3455
sp|P53909|ADE_YEAST	AAH1	Adenine deaminase OS=Saccharomyces cerevisiae (strain ATCC 204508 / S288c) OX=559292 GN=AAH1 PE=1 SV=1	0	U	K.LTAHAGEEGPAQFVSDALDLLQVTR.I	42.989	32.6681	36.4926	36.4548	14.0567	13.4811	31.4724	36.8922	44.5793	40.7882	39.5308	35.5295	41.6561	41.7444	40.6927	28.4098	32.5002	44.068
sp|P53909|ADE_YEAST	AAH1	Adenine deaminase OS=Saccharomyces cerevisiae (strain ATCC 204508 / S288c) OX=559292 GN=AAH1 PE=1 SV=1	0	U	R.GISIETVTK.G	218.772	219.179	178.131	200.713	86.2051	82.4935	178.856	188.265	189.523	213.979	223.844	225.455	197.844	188.806	203.27	194.322	199.654	195.778
sp|P53909|ADE_YEAST	AAH1	Adenine deaminase OS=Saccharomyces cerevisiae (strain ATCC 204508 / S288c) OX=559292 GN=AAH1 PE=1 SV=1	0	U	K.SVEELNEK.Y	42.6854	42.7385	45.1493	35.5093	14.7323	16.2415	39.5696	30.1419	48.7634	40.982	39.7014	35.1405	40.7822	35.0283	35.6821	35.4137	46.4451	40.1636
sp|P53909|ADE_YEAST	AAH1	Adenine deaminase OS=Saccharomyces cerevisiae (strain ATCC 204508 / S288c) OX=559292 GN=AAH1 PE=1 SV=1	0	U	R.NDIILPEGFPK.S	384.304	432.083	342.825	321.556	122.36	105.942	295.202	328.728	344.927	370.151	419.881	385.324	381.056	411.261	349.578	374.213	370.011	401.608
sp|P53909|ADE_YEAST	AAH1	Adenine deaminase OS=Saccharomyces cerevisiae (strain ATCC 204508 / S288c) OX=559292 GN=AAH1 PE=1 SV=1	0	U	R.IDHGINSQYDEELLDR.L	107.043	110.843	111.94	108.939	52.7417	52.0518	85.9435	93.0009	112.441	93.5161	116.362	108.804	104.405	108.824	94.3202	101.152	104.633	105.848
sp|P53909|ADE_YEAST	AAH1	Adenine deaminase OS=Saccharomyces cerevisiae (strain ATCC 204508 / S288c) OX=559292 GN=AAH1 PE=1 SV=1	0	U	K.TIEEATPFIK.D	53.4318	57.2695	63.3133	57.1915	24.0168	26.523	65.42	55.0496	50.9506	52.031	54.1984	52.6902	54.0113	53.5183	53.2129	52.0267	54.867	56.6229
sp|P53909|ADE_YEAST	AAH1	Adenine deaminase OS=Saccharomyces cerevisiae (strain ATCC 204508 / S288c) OX=559292 GN=AAH1 PE=1 SV=1	0	U	R.IDHGINSQYDEELLDR.L	65.0925	75.8974	81.6769	76.4575	24.8553	33.5004	69.5259	66.5785	84.0489	75.3748	80.647	77.1525	69.9563	70.4248	77.5362	70.3578	72.526	75.0381
sp|P53909|ADE_YEAST	AAH1	Adenine deaminase OS=Saccharomyces cerevisiae (strain ATCC 204508 / S288c) OX=559292 GN=AAH1 PE=1 SV=1	0	U	K.LQVVQSVSELPLQK.F	36.6725	37.9115	49.4522	47.1916	14.7185	17.4468	33.2242	39.787	48.3633	52.3886	43.7487	55.3055	42.5683	49.6642	40.5376	36.0822	42.6104	44.9537
sp|P53909|ADE_YEAST	AAH1	Adenine deaminase OS=Saccharomyces cerevisiae (strain ATCC 204508 / S288c) OX=559292 GN=AAH1 PE=1 SV=1	0	U	K.QGLVHAEVFYDPQSHTSR.G	85.1637	60.8645	67.3309	77.4785	39.0385	34.6266	58.9235	61.1616	78.1372	49.5738	49.6053	50.5702	53.1278	56.3978	55.02	59.746	69.2272	51.1035
sp|P53909|ADE_YEAST	AAH1	Adenine deaminase OS=Saccharomyces cerevisiae (strain ATCC 204508 / S288c) OX=559292 GN=AAH1 PE=1 SV=1	0	U	K.RNDIILPEGFPK.S	302.088	301.519	257.873	276.126	107.928	113.365	273.607	282.038	275.8	270.245	269.329	281.431	310.194	292.683	288.94	272.163	277.103	265.632
sp|P37898|AAP1_YEAST	AAP1	Alanine/arginine aminopeptidase OS=Saccharomyces cerevisiae (strain ATCC 204508 / S288c) OX=559292 GN=AAP1 PE=1 SV=2	0	U	K.QANLLSVEDR.V	15.5501	10.297	12.9518	15.4024	12.8574	13.5572	11.371	11.2819	16.2937	13.1066	13.0832	10.6474	11.3778	8.40066	15.7201	13.1361	13.1921	10.8477
sp|P37898|AAP1_YEAST	AAP1	Alanine/arginine aminopeptidase OS=Saccharomyces cerevisiae (strain ATCC 204508 / S288c) OX=559292 GN=AAP1 PE=1 SV=2	0	U	R.VGFPVLSVK.E	9.38483	12.8802	8.16005	8.57261	8.33517	7.14123	11.6581	9.29049	10.5591	9.29156	6.53965	7.14142	8.21921	9.8184	8.56946	8.23727	5.73302	7.73589
sp|P37898|AAP1_YEAST	AAP1	Alanine/arginine aminopeptidase OS=Saccharomyces cerevisiae (strain ATCC 204508 / S288c) OX=559292 GN=AAP1 PE=1 SV=2	0	U	K.FGQFAANLAAR.T	43.7244	39.5701	47.9767	49.7397	45.1584	40.1503	45.3232	40.2306	46.8593	37.6665	41.4865	40.235	48.0225	46.4864	46.7123	46.0239	39.5247	41.1037
sp|P37898|AAP1_YEAST	AAP1	Alanine/arginine aminopeptidase OS=Saccharomyces cerevisiae (strain ATCC 204508 / S288c) OX=559292 GN=AAP1 PE=1 SV=2	0	U	K.YTTFNTTPK.M	39.7945	44.8997	42.0338	40.2104	42.225	36.7773	51.7616	43.1314	38.8003	38.594	36.4858	42.756	46.6007	45.859	40.0006	44.5733	47.2877	42.5322
sp|P37898|AAP1_YEAST	AAP1	Alanine/arginine aminopeptidase OS=Saccharomyces cerevisiae (strain ATCC 204508 / S288c) OX=559292 GN=AAP1 PE=1 SV=2	0	U	R.VGFPVLSVK.E	213.601	211.5	191.248	192.738	204.002	188.93	201.002	206.504	202.766	206.378	208.398	198.968	200.549	194.711	206.493	193.785	219.986	187.845
sp|P37898|AAP1_YEAST	AAP1	Alanine/arginine aminopeptidase OS=Saccharomyces cerevisiae (strain ATCC 204508 / S288c) OX=559292 GN=AAP1 PE=1 SV=2	0	U	K.AVVFNTVAR.L	33.5233	30.8983	35.204	35.1233	28.2549	26.9981	32.7525	29.3827	28.2954	27.8976	23.8216	30.344	33.8708	26.4344	30.7573	33.9921	30.5612	33.1005
sp|P37898|AAP1_YEAST	AAP1	Alanine/arginine aminopeptidase OS=Saccharomyces cerevisiae (strain ATCC 204508 / S288c) OX=559292 GN=AAP1 PE=1 SV=2	0	U	K.QANLLSVEDR.V	18.6756	24.6769	22.933	23.8136	26.8803	23.1409	24.9156	19.397	19.2773	21.0001	30.0054	22.8225	23.091	18.8651	22.2021	18.6913	27.3914	25.5856
sp|P37898|AAP1_YEAST	AAP1	Alanine/arginine aminopeptidase OS=Saccharomyces cerevisiae (strain ATCC 204508 / S288c) OX=559292 GN=AAP1 PE=1 SV=2	0	U	R.VGLVADAK.A	143.99	152.346	119.055	149.628	143.182	128.828	147.894	157.777	133.489	141.038	161.852	170.681	150.684	133.687	151.555	140.823	136.125	132.487
sp|P37898|AAP1_YEAST	AAP1	Alanine/arginine aminopeptidase OS=Saccharomyces cerevisiae (strain ATCC 204508 / S288c) OX=559292 GN=AAP1 PE=1 SV=2	0	U	K.AVVFNTVAR.L	42.3915	38.8155	37.701	25.703	40.3664	32.7243	36.5286	38.3208	29.9962	34.9169	30.3207	31.0919	28.5428	31.9931	33.4322	34.4917	32.8799	33.265
sp|P37898|AAP1_YEAST	AAP1	Alanine/arginine aminopeptidase OS=Saccharomyces cerevisiae (strain ATCC 204508 / S288c) OX=559292 GN=AAP1 PE=1 SV=2	0	U	K.YMATTQMEATDAR.R	25.0971	18.6231	21.0732	30.9078	19.9219	22.4647	23.5099	22.758	25.5985	22.636	20.0583	19.5493	21.8971	19.5835	19.6288	27.2933	20.7332	20.0953
sp|P37898|AAP1_YEAST	AAP1	Alanine/arginine aminopeptidase OS=Saccharomyces cerevisiae (strain ATCC 204508 / S288c) OX=559292 GN=AAP1 PE=1 SV=2	0	U	K.QAIPALFK.A	28.3709	29.6056	36.7856	35.0709	41.3068	33.9018	27.6927	34.9007	40.5876	35.6022	37.4366	37.9813	39.5456	41.6194	34.2096	31.013	35.7533	33.586
sp|P37898|AAP1_YEAST	AAP1	Alanine/arginine aminopeptidase OS=Saccharomyces cerevisiae (strain ATCC 204508 / S288c) OX=559292 GN=AAP1 PE=1 SV=2	0	U	R.YLSTGDVK.E	220.181	243.519	195.307	195.599	232.115	184.718	199.936	212.197	232.642	240.848	249.295	265.909	246.208	238.179	221.43	234.166	248.562	244.692
sp|P37898|AAP1_YEAST	AAP1	Alanine/arginine aminopeptidase OS=Saccharomyces cerevisiae (strain ATCC 204508 / S288c) OX=559292 GN=AAP1 PE=1 SV=2	0	U	K.QAIPALFK.A	142.126	124.046	127.437	121.93	125.523	133.651	126.852	119.851	132.482	128.163	144.644	153.884	131.624	135.137	143.008	132.376	125.954	139.782
sp|P37898|AAP1_YEAST	AAP1	Alanine/arginine aminopeptidase OS=Saccharomyces cerevisiae (strain ATCC 204508 / S288c) OX=559292 GN=AAP1 PE=1 SV=2	0	U	R.IEGVNAIEVNK.N	28.6173	29.721	24.0879	22.6438	34.6204	25.4778	30.2323	28.2105	24.959	22.4755	27.8994	32.3632	22.8772	29.7301	26.7363	28.9639	30.7102	29.6644
sp|P37898|AAP1_YEAST	AAP1	Alanine/arginine aminopeptidase OS=Saccharomyces cerevisiae (strain ATCC 204508 / S288c) OX=559292 GN=AAP1 PE=1 SV=2	0	U	K.ITLTQHR.Y	88.4924	83.2467	91.2581	80.8889	72.7422	69.5331	85.9341	79.3265	91.0757	96.1551	82.5823	71.4793	83.3619	71.9237	87.9705	91.6891	79.1117	89.01
sp|P37898|AAP1_YEAST	AAP1	Alanine/arginine aminopeptidase OS=Saccharomyces cerevisiae (strain ATCC 204508 / S288c) OX=559292 GN=AAP1 PE=1 SV=2	0	U	K.ATLVFPNGTFENLGPSAK.L	24.7548	25.8121	23.9817	22.5037	25.3695	29.9008	27.0462	29.0582	25.2286	24.5561	21.6633	27.6012	26.3292	26.2813	24.4273	26.7477	26.3983	25.1341
sp|P37898|AAP1_YEAST	AAP1	Alanine/arginine aminopeptidase OS=Saccharomyces cerevisiae (strain ATCC 204508 / S288c) OX=559292 GN=AAP1 PE=1 SV=2	0	U	K.ATLVFPNGTFENLGPSAK.L	44.5758	54.2575	41.2265	46.282	49.8268	36.8783	48.7127	45.5048	45.4632	49.737	43.9538	39.3193	40.4018	41.0506	48.4161	37.2123	47.793	48.6324
sp|P37898|AAP1_YEAST	AAP1	Alanine/arginine aminopeptidase OS=Saccharomyces cerevisiae (strain ATCC 204508 / S288c) OX=559292 GN=AAP1 PE=1 SV=2	0	U	K.VWEQYVTDNLQR.A	29.4312	30.6191	30.2022	29.4089	26.874	27.7397	31.3457	31.2916	32.7115	30.7286	28.7295	31.4819	29.0444	29.387	31.1131	26.1547	28.3885	30.2376
sp|P37898|AAP1_YEAST	AAP1	Alanine/arginine aminopeptidase OS=Saccharomyces cerevisiae (strain ATCC 204508 / S288c) OX=559292 GN=AAP1 PE=1 SV=2	0	U	K.IFNIYQNPVSSEEK.I	12.9047	10.9229	7.80385	13.9216	9.78106	8.62167	9.75489	10.633	10.5646	8.66049	8.77229	9.98037	7.91486	9.79382	11.313	11.9692	9.98133	10.193
sp|P37898|AAP1_YEAST	AAP1	Alanine/arginine aminopeptidase OS=Saccharomyces cerevisiae (strain ATCC 204508 / S288c) OX=559292 GN=AAP1 PE=1 SV=2	0	U	K.FGQFAANLAAR.T	33.8152	42.5413	49.4674	42.2435	47.7173	34.4955	50.334	42.8452	35.2922	37.3054	31.7751	38.3333	47.2323	42.741	40.0696	44.1106	40.3968	35.2523
sp|P37898|AAP1_YEAST	AAP1	Alanine/arginine aminopeptidase OS=Saccharomyces cerevisiae (strain ATCC 204508 / S288c) OX=559292 GN=AAP1 PE=1 SV=2	0	U	R.LGGENNYEK.I	67.3961	55.3211	50.6988	62.916	57.5377	45.7657	53.7179	69.8045	50.1031	63.2027	65.8834	60.6351	58.8524	70.1429	62.8064	59.6741	55.4314	74.4629
sp|P37898|AAP1_YEAST	AAP1	Alanine/arginine aminopeptidase OS=Saccharomyces cerevisiae (strain ATCC 204508 / S288c) OX=559292 GN=AAP1 PE=1 SV=2	0	U	R.VYSTPGDEK.F	159.919	165.241	153.066	157.882	145.578	138.262	152.108	158.386	148.785	173.472	158	169.107	158.4	156.483	158.005	144.66	149.247	170.167
sp|P37898|AAP1_YEAST	AAP1	Alanine/arginine aminopeptidase OS=Saccharomyces cerevisiae (strain ATCC 204508 / S288c) OX=559292 GN=AAP1 PE=1 SV=2	0	U	R.VGLVADAK.A	65.6061	69.287	65.9732	68.245	64.1199	58.5892	58.2379	72.3368	55.9574	69.4058	58.3083	58.2072	61.6989	70.8843	61.986	70.3897	53.8129	55.6872
sp|P37898|AAP1_YEAST	AAP1	Alanine/arginine aminopeptidase OS=Saccharomyces cerevisiae (strain ATCC 204508 / S288c) OX=559292 GN=AAP1 PE=1 SV=2	0	U	K.YMATTQMEATDAR.R	32.1378	33.5031	38.2148	43.522	30.6859	31.84	37.4174	36.8359	34.1702	34.0814	37.0006	34.5026	34.5877	32.0351	32.4254	35.0365	42.7941	38.3643
sp|P37898|AAP1_YEAST	AAP1	Alanine/arginine aminopeptidase OS=Saccharomyces cerevisiae (strain ATCC 204508 / S288c) OX=559292 GN=AAP1 PE=1 SV=2	0	U	K.SATFELK.N	45.9645	51.0957	50.3787	51.2847	45.6581	46.5772	39.8028	42.9745	46.8567	51.7028	45.1546	51.5407	46.2198	42.5248	51.3285	41.9514	45.8372	42.1744
sp|P37898|AAP1_YEAST	AAP1	Alanine/arginine aminopeptidase OS=Saccharomyces cerevisiae (strain ATCC 204508 / S288c) OX=559292 GN=AAP1 PE=1 SV=2	0	U	R.YLSTGDVK.E	36.8518	41.0516	38.701	43.2555	49.8544	41.7419	44.4933	41.618	40.4055	52.2233	47.0432	51.9202	40.3803	46.8795	39.6987	45.1297	52.8619	42.276
sp|P37898|AAP1_YEAST	AAP1	Alanine/arginine aminopeptidase OS=Saccharomyces cerevisiae (strain ATCC 204508 / S288c) OX=559292 GN=AAP1 PE=1 SV=2	0	U	K.ATLVFPNGTFENLGPSAK.L	42.2636	38.3303	50.2325	50.6511	53.1413	43.8347	44.3884	57.2258	42.9368	41.1194	47.3804	47.6145	47.6436	36.6634	49.9299	45.0655	46.6135	46.5644
sp|P37898|AAP1_YEAST	AAP1	Alanine/arginine aminopeptidase OS=Saccharomyces cerevisiae (strain ATCC 204508 / S288c) OX=559292 GN=AAP1 PE=1 SV=2	0	U	K.QAIPALFK.A	84.547	90.6722	88.6237	93.0835	79.9057	77.1673	92.0646	82.4809	86.7056	88.5958	98.7889	102.082	89.4558	78.2934	85.7862	84.7047	88.6256	92.7591
sp|P37898|AAP1_YEAST	AAP1	Alanine/arginine aminopeptidase OS=Saccharomyces cerevisiae (strain ATCC 204508 / S288c) OX=559292 GN=AAP1 PE=1 SV=2	0	U	R.EIVATYLR.E	23.292	27.3309	19.1201	20.7184	24.2093	18.4521	25.1922	23.6583	20.511	33.08	26.5221	24.8317	29.8579	22.4545	22.7421	22.6615	24.2524	25.9114
sp|P37898|AAP1_YEAST	AAP1	Alanine/arginine aminopeptidase OS=Saccharomyces cerevisiae (strain ATCC 204508 / S288c) OX=559292 GN=AAP1 PE=1 SV=2	0	U	K.IFNIYQNPVSSEEK.I	67.496	57.1056	55.5958	63.9185	61.3685	45.8988	51.2182	64.1671	65.0616	61.7875	51.6708	57.7698	43.1888	55.4215	57.4453	54.1006	59.3932	52.7372
sp|P37898|AAP1_YEAST	AAP1	Alanine/arginine aminopeptidase OS=Saccharomyces cerevisiae (strain ATCC 204508 / S288c) OX=559292 GN=AAP1 PE=1 SV=2	0	U	R.VYSTPGDEK.F	123.666	134.356	125.676	123.635	120.224	126.501	127.275	138.598	129.483	132.053	148.819	145.135	130.792	133.899	136.487	145.206	145.977	131.882
sp|P37898|AAP1_YEAST	AAP1	Alanine/arginine aminopeptidase OS=Saccharomyces cerevisiae (strain ATCC 204508 / S288c) OX=559292 GN=AAP1 PE=1 SV=2	0	U	K.DSTGIDNTLVLNEK.S	9.82896	16.49	11.3387	14.1411	14.1481	16.5518	14.6489	14.7567	11.6225	17.0485	12.1074	13.8677	13.2282	16.886	13.2466	10.5409	10.9076	15.0787
sp|P37898|AAP1_YEAST	AAP1	Alanine/arginine aminopeptidase OS=Saccharomyces cerevisiae (strain ATCC 204508 / S288c) OX=559292 GN=AAP1 PE=1 SV=2	0	U	K.VWEQYVTDNLQR.A	11.1621	11.7592	9.14118	9.19757	5.74477	7.98371	7.76311	6.08541	10.0765	7.40289	6.38341	8.99933	10.7942	8.3123	9.56248	11.4914	10.0493	7.15652
sp|P32357|AAR2_YEAST	AAR2	A1 cistron-splicing factor AAR2 OS=Saccharomyces cerevisiae (strain ATCC 204508 / S288c) OX=559292 GN=AAR2 PE=1 SV=1	0	U	K.FENIVHNFK.E	66.6907	61.0182	57.5326	51.082	56.0221	64.4076	60.0946	72.28	52.6098	55.7681	55.0616	58.7995	57.7831	58.2719	57.4945	49.865	54.6988	54.73
sp|P32357|AAR2_YEAST	AAR2	A1 cistron-splicing factor AAR2 OS=Saccharomyces cerevisiae (strain ATCC 204508 / S288c) OX=559292 GN=AAR2 PE=1 SV=1	0	U	R.MGNFYIQYDPK.D	17.7373	25.6723	25.4047	25.3197	15.7843	20.6912	28.7997	21.1799	22.8844	23.4655	22.6422	17.4605	33.9628	23.9844	23.3151	22.4002	18.1155	16.5803
sp|P32357|AAR2_YEAST	AAR2	A1 cistron-splicing factor AAR2 OS=Saccharomyces cerevisiae (strain ATCC 204508 / S288c) OX=559292 GN=AAR2 PE=1 SV=1	0	U	R.EAIRPGHEMEDFLDK.S	104.663	103.64	73.5962	99.1738	97.8798	85.2986	103.005	106.105	94.0639	89.5265	106.664	98.6749	109.399	103.034	107.787	101.327	96.8789	96.6639
sp|P32357|AAR2_YEAST	AAR2	A1 cistron-splicing factor AAR2 OS=Saccharomyces cerevisiae (strain ATCC 204508 / S288c) OX=559292 GN=AAR2 PE=1 SV=1	0	U	K.NEDDPAHSLNYTVINFK.S	14.5033	10.1049	11.8785	10.5967	10.6991	6.58643	6.15052	13.027	8.18897	13.4146	11.4105	12.4997	9.46424	9.54588	11.7182	11.3282	9.92665	9.22389
sp|P32357|AAR2_YEAST	AAR2	A1 cistron-splicing factor AAR2 OS=Saccharomyces cerevisiae (strain ATCC 204508 / S288c) OX=559292 GN=AAR2 PE=1 SV=1	0	U	K.NEDDPAHSLNYTVINFK.S	35.9375	37.6756	29.6261	33.2518	29.6406	28.732	31.2084	35.6447	33.1209	32.493	28.122	34.3455	34.5247	40.4375	39.1924	28.8876	27.1226	40.6508
sp|P32357|AAR2_YEAST	AAR2	A1 cistron-splicing factor AAR2 OS=Saccharomyces cerevisiae (strain ATCC 204508 / S288c) OX=559292 GN=AAR2 PE=1 SV=1	0	U	K.NEDDPAHSLNYTVINFK.S	30.3869	29.6246	31.4713	27.368	33.9948	34.1602	28.3004	35.6216	21.6471	34.3485	29.3959	31.1223	30.4004	30.4791	31.2542	28.0573	34.2493	37.1364
sp|P32357|AAR2_YEAST	AAR2	A1 cistron-splicing factor AAR2 OS=Saccharomyces cerevisiae (strain ATCC 204508 / S288c) OX=559292 GN=AAR2 PE=1 SV=1	0	U	K.DENQFSYVDSSMTTVQENELLK.S	44.7271	47.1986	37.8494	38.3374	50.9963	42.1053	58.1362	45.8545	49.8817	59.9229	54.5993	59.3122	52.7324	49.465	47.8058	54.2436	53.6823	42.1011
sp|P32357|AAR2_YEAST	AAR2	A1 cistron-splicing factor AAR2 OS=Saccharomyces cerevisiae (strain ATCC 204508 / S288c) OX=559292 GN=AAR2 PE=1 SV=1	0	U	K.LDEILYYQIK.T	73.8033	81.1783	75.2609	77.969	81.3574	71.2732	79.7154	79.5156	71.2232	75.1152	71.5042	77.1127	76.5855	75.4961	71.101	75.873	67.7754	74.9561
sp|Q01802|AATM_YEAST	AAT1	Aspartate aminotransferase, mitochondrial OS=Saccharomyces cerevisiae (strain ATCC 204508 / S288c) OX=559292 GN=AAT1 PE=1 SV=2	0	U	K.FNPLQQK.N	143.477	147.928	112.863	133.866	140.327	139.71	135.838	128.95	149.238	168.808	138.366	124.511	137.044	149.414	125.958	124.194	124.566	130.199
sp|Q01802|AATM_YEAST	AAT1	Aspartate aminotransferase, mitochondrial OS=Saccharomyces cerevisiae (strain ATCC 204508 / S288c) OX=559292 GN=AAT1 PE=1 SV=2	0	U	K.IIDTIYELK.M	29.1629	31.5273	27.8845	34.1948	20.2778	28.3136	33.9543	26.6942	28.9428	34.1309	32.0666	28.6122	34.7342	26.7263	32.2332	25.465	26.5141	25.3053
sp|Q01802|AATM_YEAST	AAT1	Aspartate aminotransferase, mitochondrial OS=Saccharomyces cerevisiae (strain ATCC 204508 / S288c) OX=559292 GN=AAT1 PE=1 SV=2	0	U	R.ISFVQTLSGTGALAVAAK.F	10.9213	7.9814	7.20823	8.79081	9.31168	4.8961	6.66163	8.69661	6.87136	12.2434	5.49651	7.97324	9.0207	9.66056	10.9721	9.75357	6.87675	7.01542
sp|Q01802|AATM_YEAST	AAT1	Aspartate aminotransferase, mitochondrial OS=Saccharomyces cerevisiae (strain ATCC 204508 / S288c) OX=559292 GN=AAT1 PE=1 SV=2	0	U	K.EFQENVMK.F	13.1354	16.5237	16.4387	12.0915	12.8175	18.7008	15.7594	12.3056	15.462	22.8991	13.6285	13.0282	22.0196	17.3124	14.5622	11.868	15.3327	17.0335
sp|Q01802|AATM_YEAST	AAT1	Aspartate aminotransferase, mitochondrial OS=Saccharomyces cerevisiae (strain ATCC 204508 / S288c) OX=559292 GN=AAT1 PE=1 SV=2	0	U	K.IIDTIYELK.M	20.198	26.6243	20.2346	25.1565	19.3594	20.487	20.5466	19.2611	19.9305	22.4827	25.2216	18.7584	26.2232	23.4398	18.7707	20.634	24.3395	21.3018
sp|Q01802|AATM_YEAST	AAT1	Aspartate aminotransferase, mitochondrial OS=Saccharomyces cerevisiae (strain ATCC 204508 / S288c) OX=559292 GN=AAT1 PE=1 SV=2	0	U	R.ISFVQTLSGTGALAVAAK.F	41.4288	46.773	41.6918	30.015	45.9709	36.6172	36.8298	42.1638	44.0816	46.9106	37.7101	39.936	45.5237	44.5533	40.02	33.8632	38.3997	44.2182
sp|Q01802|AATM_YEAST	AAT1	Aspartate aminotransferase, mitochondrial OS=Saccharomyces cerevisiae (strain ATCC 204508 / S288c) OX=559292 GN=AAT1 PE=1 SV=2	0	U	K.NIFQNNGFENIYR.Y	116.772	128.956	122.8	105.683	118.918	127.162	136.837	128.366	124.051	115.967	117.879	126.625	122.103	124.381	121.158	115.354	116.302	115.597
sp|Q01802|AATM_YEAST	AAT1	Aspartate aminotransferase, mitochondrial OS=Saccharomyces cerevisiae (strain ATCC 204508 / S288c) OX=559292 GN=AAT1 PE=1 SV=2	0	U	K.NIFQNNGFENIYR.Y	11.5273	10.0057	10.0016	13.9941	11.4496	9.05113	10.777	11.093	10.8316	9.55882	10.5596	10.2008	14.3348	12.2436	8.13317	10.3156	13.4298	12.5931
sp|Q01802|AATM_YEAST	AAT1	Aspartate aminotransferase, mitochondrial OS=Saccharomyces cerevisiae (strain ATCC 204508 / S288c) OX=559292 GN=AAT1 PE=1 SV=2	0	U	R.NNYFVYLTGDGR.L	20.9833	10.6839	13.3926	16.3112	13.0698	9.22854	15.2558	15.614	14.0555	14.5019	15.5619	15.4334	8.67439	13.8757	13.5205	12.4157	16.1607	10.3297
sp|Q01802|AATM_YEAST	AAT1	Aspartate aminotransferase, mitochondrial OS=Saccharomyces cerevisiae (strain ATCC 204508 / S288c) OX=559292 GN=AAT1 PE=1 SV=2	0	U	R.VVNVVLSDFK.L	17.4114	12.4625	15.8038	17.2983	15.8707	16.2282	20.2643	20.1888	19.8321	19.8677	12.7071	16.796	14.0203	14.0903	11.153	19.0961	20.5044	11.705
sp|Q01802|AATM_YEAST	AAT1	Aspartate aminotransferase, mitochondrial OS=Saccharomyces cerevisiae (strain ATCC 204508 / S288c) OX=559292 GN=AAT1 PE=1 SV=2	0	U	K.IDLTVGIYK.D	50.1652	56.8805	48.1651	51.273	50.1659	40.7153	47.7536	51.9962	60.1273	66.4882	49.4777	47.988	47.6965	55.0274	60.7688	59.9364	47.9358	52.2111
sp|Q01802|AATM_YEAST	AAT1	Aspartate aminotransferase, mitochondrial OS=Saccharomyces cerevisiae (strain ATCC 204508 / S288c) OX=559292 GN=AAT1 PE=1 SV=2	0	U	K.TFAYNNQQENNK.N	17.3746	8.85144	11.5205	8.69707	10.3463	8.77669	12.3525	13.3578	12.6692	18.9243	13.182	9.34903	15.8169	14.3987	12.1711	10.4425	10.9966	13.8348
sp|Q01802|AATM_YEAST	AAT1	Aspartate aminotransferase, mitochondrial OS=Saccharomyces cerevisiae (strain ATCC 204508 / S288c) OX=559292 GN=AAT1 PE=1 SV=2	0	U	K.NSLQQNIDSQLK.K	150.446	145.134	153.829	153.995	167.696	168	180.937	166.729	181.541	194.02	187.143	173.364	174.259	163.217	158.779	161.719	175.161	161.619
sp|Q01802|AATM_YEAST	AAT1	Aspartate aminotransferase, mitochondrial OS=Saccharomyces cerevisiae (strain ATCC 204508 / S288c) OX=559292 GN=AAT1 PE=1 SV=2	0	U	K.VTTFPSVAK.A	37.0702	35.9254	42.5811	36.4556	33.1716	33.6814	32.8662	30.703	41.0859	46.2986	40.3018	45.9465	32.5768	39.2323	38.7826	38.8814	32.8224	31.8219
sp|Q01802|AATM_YEAST	AAT1	Aspartate aminotransferase, mitochondrial OS=Saccharomyces cerevisiae (strain ATCC 204508 / S288c) OX=559292 GN=AAT1 PE=1 SV=2	0	U	K.LIESHLELNK.N	141.625	130.395	143.086	135.834	144.453	134.534	145.085	146.086	148.765	169.374	134.011	120.991	148.351	150.048	131.107	135.723	125.382	132.237
sp|Q01802|AATM_YEAST	AAT1	Aspartate aminotransferase, mitochondrial OS=Saccharomyces cerevisiae (strain ATCC 204508 / S288c) OX=559292 GN=AAT1 PE=1 SV=2	0	U	R.VVNVVLSDFK.L	34.4751	33.5115	35.3408	32.2965	31.1309	32.671	34.3642	40.4741	33.3399	38.7233	34.834	41.2188	28.8211	38.2348	34.0733	31.3185	33.7671	36.4084
sp|Q01802|AATM_YEAST	AAT1	Aspartate aminotransferase, mitochondrial OS=Saccharomyces cerevisiae (strain ATCC 204508 / S288c) OX=559292 GN=AAT1 PE=1 SV=2	0	U	R.DIWIPDPSWANHK.N	25.2649	22.4318	23.6079	19.2209	25.9918	17.7447	24.1748	20.3341	25.6302	31.1425	19.1464	28.3522	17.5198	25.2855	29.9141	24.8422	21.6742	21.6486
sp|Q01802|AATM_YEAST	AAT1	Aspartate aminotransferase, mitochondrial OS=Saccharomyces cerevisiae (strain ATCC 204508 / S288c) OX=559292 GN=AAT1 PE=1 SV=2	0	U	R.DIWIPDPSWANHK.N	36.4022	35.87	35.1524	34.7511	31.9945	35.7086	39.6472	34.8751	38.2605	39.3645	31.8549	32.4087	28.8016	32.5456	32.7146	36.9997	34.6438	34.656
sp|Q01802|AATM_YEAST	AAT1	Aspartate aminotransferase, mitochondrial OS=Saccharomyces cerevisiae (strain ATCC 204508 / S288c) OX=559292 GN=AAT1 PE=1 SV=2	0	U	R.GMYSSPPGYGSR.V	9.78104	7.78612	6.58079	8.23437	8.63335	10.9031	10.4751	8.5267	6.95907	10.4644	8.61138	8.86603	9.26125	8.09532	7.47883	8.15768	5.84809	8.29691
sp|Q01802|AATM_YEAST	AAT1	Aspartate aminotransferase, mitochondrial OS=Saccharomyces cerevisiae (strain ATCC 204508 / S288c) OX=559292 GN=AAT1 PE=1 SV=2	0	U	R.VGSLSVITPATANNGK.F	68.0437	63.2652	66.7274	74.0646	79.1	62.5752	75.4146	79.0271	88.7528	74.7041	75.5062	65.67	85.2495	75.7577	72.2565	65.812	75.0345	66.0757
sp|P23542|AATC_YEAST	AAT2	Aspartate aminotransferase, cytoplasmic OS=Saccharomyces cerevisiae (strain ATCC 204508 / S288c) OX=559292 GN=AAT2 PE=1 SV=3	0	U	K.NHIALFDTAYQGFATGDLDK.D	31.605	23.7079	19.7024	26.3086	29.2315	28.8296	25.3771	22.5967	21.5706	31.7031	31.1852	22.9267	27.2103	25.9665	31.2801	20.8411	24.9639	28.8953
sp|P23542|AATC_YEAST	AAT2	Aspartate aminotransferase, cytoplasmic OS=Saccharomyces cerevisiae (strain ATCC 204508 / S288c) OX=559292 GN=AAT2 PE=1 SV=3	0	U	K.NHIALFDTAYQGFATGDLDK.D	39.2425	41.3555	33.7851	34.7329	47.5052	45.9396	35.4228	38.3037	33.9915	37.8879	41.8533	37.4514	36.6483	39.4653	42.6966	36.9217	43.2575	43.5215
sp|P23542|AATC_YEAST	AAT2	Aspartate aminotransferase, cytoplasmic OS=Saccharomyces cerevisiae (strain ATCC 204508 / S288c) OX=559292 GN=AAT2 PE=1 SV=3	0	U	R.SEVSNPPAYGAK.I	90.4957	101.391	102.224	99.6946	125.314	132.445	99.1531	97.3501	105.167	81.5329	107.633	102.552	86.0112	88.4715	95.9624	91.4492	103.784	96.9877
sp|P23542|AATC_YEAST	AAT2	Aspartate aminotransferase, cytoplasmic OS=Saccharomyces cerevisiae (strain ATCC 204508 / S288c) OX=559292 GN=AAT2 PE=1 SV=3	0	U	R.FYTIEAK.L	99.9361	109.264	92.3912	96.3988	117.996	122.824	83.8279	105.659	99.6928	94.6885	87.4731	95.1472	90.4774	105.761	91.9205	83.0765	90.1365	90.0221
sp|P23542|AATC_YEAST	AAT2	Aspartate aminotransferase, cytoplasmic OS=Saccharomyces cerevisiae (strain ATCC 204508 / S288c) OX=559292 GN=AAT2 PE=1 SV=3	0	U	K.SLDLNGFLNAIQK.A	151.758	154.772	175.611	180.607	187.739	186.377	166.18	163.305	153.098	133.617	153.049	160.945	152.901	153.428	178.129	173.97	147.926	171.487
sp|P23542|AATC_YEAST	AAT2	Aspartate aminotransferase, cytoplasmic OS=Saccharomyces cerevisiae (strain ATCC 204508 / S288c) OX=559292 GN=AAT2 PE=1 SV=3	0	U	R.SEVSNPPAYGAK.I	19.0758	20.8451	17.7568	20.2512	20.2156	25.9735	19.3444	14.515	11.3569	15.294	17.9131	18.101	21.3304	21.7775	15.3021	14.7001	16.4359	17.5256
sp|P23542|AATC_YEAST	AAT2	Aspartate aminotransferase, cytoplasmic OS=Saccharomyces cerevisiae (strain ATCC 204508 / S288c) OX=559292 GN=AAT2 PE=1 SV=3	0	U	K.NHIALFDTAYQGFATGDLDK.D	29.4629	40.5191	45.4535	39.5354	45.0414	40.439	39.5306	26.6054	31.0274	45.8214	38.0515	37.6445	33.5048	26.4577	45.6002	40.3789	34.7249	41.4911
sp|P23542|AATC_YEAST	AAT2	Aspartate aminotransferase, cytoplasmic OS=Saccharomyces cerevisiae (strain ATCC 204508 / S288c) OX=559292 GN=AAT2 PE=1 SV=3	0	U	K.NHIALFDTAYQGFATGDLDK.D	17.5092	14.5503	19.9221	26.5926	19.9959	20.332	15.1027	18.1383	16.154	21.1801	23.0542	19.7743	18.5422	19.7612	19.3914	20.2185	22.0736	19.7086
sp|P23542|AATC_YEAST	AAT2	Aspartate aminotransferase, cytoplasmic OS=Saccharomyces cerevisiae (strain ATCC 204508 / S288c) OX=559292 GN=AAT2 PE=1 SV=3	0	U	K.PAVTSQLAK.I	183.601	143.497	192.993	189.421	238.916	249.491	186.959	183.338	197.05	180.679	193.238	197.699	199.617	198.996	190.71	216.123	171.967	172.655
sp|P23542|AATC_YEAST	AAT2	Aspartate aminotransferase, cytoplasmic OS=Saccharomyces cerevisiae (strain ATCC 204508 / S288c) OX=559292 GN=AAT2 PE=1 SV=3	0	U	K.DMVTMSSR.I	42.4088	43.4903	44.8907	48.3364	57.0565	53.6225	44.9009	45.6395	41.0631	42.5637	46.0906	44.0514	46.0367	46.27	46.4087	48.2596	51.4376	46.331
sp|P23542|AATC_YEAST	AAT2	Aspartate aminotransferase, cytoplasmic OS=Saccharomyces cerevisiae (strain ATCC 204508 / S288c) OX=559292 GN=AAT2 PE=1 SV=3	0	U	K.DMVTMSSR.I	10.6152	7.29173	9.66487	8.07218	12.5404	7.45085	9.31517	10.6922	6.09646	10.9474	10.5611	8.83463	8.92254	10.4741	10.2838	9.13556	8.65574	8.55936
sp|P23542|AATC_YEAST	AAT2	Aspartate aminotransferase, cytoplasmic OS=Saccharomyces cerevisiae (strain ATCC 204508 / S288c) OX=559292 GN=AAT2 PE=1 SV=3	0	U	R.ASIAGLNQGNVEYVAK.A	114.294	87.4648	97.3176	97.628	129.263	123.026	98.1761	101.687	102.395	98.1784	105.003	95.7514	93.1003	89.3966	100.968	94.0532	104.682	101.149
sp|P23542|AATC_YEAST	AAT2	Aspartate aminotransferase, cytoplasmic OS=Saccharomyces cerevisiae (strain ATCC 204508 / S288c) OX=559292 GN=AAT2 PE=1 SV=3	0	U	R.ASIAGLNQGNVEYVAK.A	164.118	155.054	213.378	163.902	284.507	222.404	157.069	161.859	144.15	150.353	164.771	178.946	164.641	162.168	176.576	158.548	158.577	159.613
sp|P23542|AATC_YEAST	AAT2	Aspartate aminotransferase, cytoplasmic OS=Saccharomyces cerevisiae (strain ATCC 204508 / S288c) OX=559292 GN=AAT2 PE=1 SV=3	0	U	R.ASIAGLNQGNVEYVAK.A	34.3906	41.7954	32.3299	27.0486	50.8276	51.6265	30.7118	36.2207	36.4735	36.8478	33.1782	39.7948	36.0491	31.5147	36.7361	27.6457	35.9882	34.9659
sp|P23542|AATC_YEAST	AAT2	Aspartate aminotransferase, cytoplasmic OS=Saccharomyces cerevisiae (strain ATCC 204508 / S288c) OX=559292 GN=AAT2 PE=1 SV=3	0	U	K.TATYPYWANETK.S	195.316	208.071	203.973	212.037	235.529	250.146	183.244	197.925	192.348	196.474	208.749	218.026	200.74	210.15	211.809	202.111	224.847	204.409
sp|P23542|AATC_YEAST	AAT2	Aspartate aminotransferase, cytoplasmic OS=Saccharomyces cerevisiae (strain ATCC 204508 / S288c) OX=559292 GN=AAT2 PE=1 SV=3	0	U	K.VDLGIGAYR.D	20.5347	15.6143	21.6369	23.0248	19.6002	24.8363	17.974	17.5066	17.0958	22.3898	23.9397	23.0958	19.1259	14.1203	13.2063	20.7173	17.6628	19.7076
sp|P23542|AATC_YEAST	AAT2	Aspartate aminotransferase, cytoplasmic OS=Saccharomyces cerevisiae (strain ATCC 204508 / S288c) OX=559292 GN=AAT2 PE=1 SV=3	0	U	K.IIFGTQSDAFQEDR.V	5.18007	7.22004	7.36746	6.10533	5.53469	6.08243	7.07628	6.98664	6.78397	6.98889	8.39613	4.48353	6.33022	6.03706	4.42771	7.6047	6.54464	9.82603
sp|P23542|AATC_YEAST	AAT2	Aspartate aminotransferase, cytoplasmic OS=Saccharomyces cerevisiae (strain ATCC 204508 / S288c) OX=559292 GN=AAT2 PE=1 SV=3	0	U	K.VDLGIGAYR.D	90.1569	81.6068	81.809	90.0167	94.7974	87.9828	78.0754	87.1463	90.6519	86.7801	88.3405	94.4631	89.2611	92.3106	90.2529	83.4824	82.2765	75.8224
sp|P23542|AATC_YEAST	AAT2	Aspartate aminotransferase, cytoplasmic OS=Saccharomyces cerevisiae (strain ATCC 204508 / S288c) OX=559292 GN=AAT2 PE=1 SV=3	0	U	R.DDNGKPWVLPSVK.A	13.2845	4.98835	24.7429	12.8255	4.83733	12.4947	17.3429	13.9513	9.09186	4.12304	6.96748	6.01258	12.5899	11.9376	8.93037	11.8103	5.90999	9.6724
sp|P23542|AATC_YEAST	AAT2	Aspartate aminotransferase, cytoplasmic OS=Saccharomyces cerevisiae (strain ATCC 204508 / S288c) OX=559292 GN=AAT2 PE=1 SV=3	0	U	R.DDNGKPWVLPSVK.A	73.4203	32.7976	134.926	94.8406	41.9267	87.5891	96.5606	51.1159	44.8757	24.8638	43.2226	30.4635	54.6667	47.9077	68.3376	68.8249	56.8176	60.1933
sp|P23542|AATC_YEAST	AAT2	Aspartate aminotransferase, cytoplasmic OS=Saccharomyces cerevisiae (strain ATCC 204508 / S288c) OX=559292 GN=AAT2 PE=1 SV=3	0	U	R.LEETHAVYLVASGR.A	34.5446	25.3608	32.4869	30.0682	30.8407	26.7	34.196	28.3661	21.267	21.2151	25.262	15.4541	24.4101	36.1192	30.6845	25.6414	26.2869	29.3593
sp|P23542|AATC_YEAST	AAT2	Aspartate aminotransferase, cytoplasmic OS=Saccharomyces cerevisiae (strain ATCC 204508 / S288c) OX=559292 GN=AAT2 PE=1 SV=3	0	U	R.SEVSNPPAYGAK.I	346.785	331.736	395.187	349.256	449.283	454.651	371.409	340.932	373.773	326.97	438.344	391.409	377.296	319.7	417.456	373.249	403.597	369.374
sp|P23542|AATC_YEAST	AAT2	Aspartate aminotransferase, cytoplasmic OS=Saccharomyces cerevisiae (strain ATCC 204508 / S288c) OX=559292 GN=AAT2 PE=1 SV=3	0	U	K.SLDLNGFLNAIQK.A	56.8777	69.8893	64.7166	64.0964	76.6285	72.8733	51.9726	52.1157	50.4965	57.2584	66.2269	59.2328	65.2991	57.8355	59.4493	61.7581	57.0999	58.2743
sp|P23542|AATC_YEAST	AAT2	Aspartate aminotransferase, cytoplasmic OS=Saccharomyces cerevisiae (strain ATCC 204508 / S288c) OX=559292 GN=AAT2 PE=1 SV=3	0	U	K.TATYPYWANETK.S	17.5953	17.4767	20.513	15.8596	23.9761	19.9329	25.4981	18.0939	19.012	20.4217	16.9768	18.6572	21.6502	18.8824	21.0276	17.2482	20.5079	27.6551
sp|P23542|AATC_YEAST	AAT2	Aspartate aminotransferase, cytoplasmic OS=Saccharomyces cerevisiae (strain ATCC 204508 / S288c) OX=559292 GN=AAT2 PE=1 SV=3	0	U	K.TATYPYWANETK.S	8.20982	12.9712	13.6244	17.7476	19.6656	23.3191	14.2076	14.4784	15.5393	13.5458	15.8475	11.9342	15.2542	15.4706	17.2654	15.3514	17.3681	13.7767
sp|P23542|AATC_YEAST	AAT2	Aspartate aminotransferase, cytoplasmic OS=Saccharomyces cerevisiae (strain ATCC 204508 / S288c) OX=559292 GN=AAT2 PE=1 SV=3	0	U	K.IIFGTQSDAFQEDR.V	36.2165	39.4685	30.7899	30.5548	42.507	39.372	35.3152	37.3026	33.4557	38.2508	34.1372	31.5985	30.5075	32.5735	38.7131	28.401	25.1828	31.9842
sp|P23542|AATC_YEAST	AAT2	Aspartate aminotransferase, cytoplasmic OS=Saccharomyces cerevisiae (strain ATCC 204508 / S288c) OX=559292 GN=AAT2 PE=1 SV=3	0	U	K.LLETPELTEQWHK.D	89.9088	113.248	92.4642	107.305	121.538	126.235	97.3744	99.2699	87.6983	103.162	104.38	114.067	87.9892	103.225	90.7185	102.307	87.5558	106.265
sp|P23542|AATC_YEAST	AAT2	Aspartate aminotransferase, cytoplasmic OS=Saccharomyces cerevisiae (strain ATCC 204508 / S288c) OX=559292 GN=AAT2 PE=1 SV=3	0	U	K.IIFGTQSDAFQEDR.V	26.6106	20.2767	12.7256	20.1544	26.185	30.0001	22.3537	17.6158	19.4056	23.7164	20.7005	22.5077	20.3292	15.6363	17.4028	18.1257	22.9353	18.2969
sp|P23542|AATC_YEAST	AAT2	Aspartate aminotransferase, cytoplasmic OS=Saccharomyces cerevisiae (strain ATCC 204508 / S288c) OX=559292 GN=AAT2 PE=1 SV=3	0	U	K.NAGMYGER.V	80.9622	78.2032	66.7961	78.4338	90.1036	87.977	82.448	72.8861	71.1365	78.556	72.2801	86.4871	73.4821	70.7205	87.9608	70.454	76.2305	83.7769
sp|P23542|AATC_YEAST	AAT2	Aspartate aminotransferase, cytoplasmic OS=Saccharomyces cerevisiae (strain ATCC 204508 / S288c) OX=559292 GN=AAT2 PE=1 SV=3	0	U	R.LEETHAVYLVASGR.A	138.232	97.2931	131.144	118.282	117.783	142.867	129.543	116.885	96.7371	99.4514	93.2396	84.0912	107.295	134.981	110.401	106.929	113.551	113.378
sp|P23542|AATC_YEAST	AAT2	Aspartate aminotransferase, cytoplasmic OS=Saccharomyces cerevisiae (strain ATCC 204508 / S288c) OX=559292 GN=AAT2 PE=1 SV=3	0	U	K.LIHNDSSYNHEYLGITGLPSLTSNAAK.I	67.4779	56.6936	96.3243	103.122	70.3143	86.6433	70.7067	65.2268	78.7201	48.2072	37.0719	40.113	59.0023	62.6574	68.3593	78.7245	54.8824	55.8623
sp|P23542|AATC_YEAST	AAT2	Aspartate aminotransferase, cytoplasmic OS=Saccharomyces cerevisiae (strain ATCC 204508 / S288c) OX=559292 GN=AAT2 PE=1 SV=3	0	U	K.LIHNDSSYNHEYLGITGLPSLTSNAAK.I	72.1416	55.3586	92.2151	92.593	70.5785	90.8135	83.4484	56.207	68.7802	47.3484	42.7169	45.4409	62.2272	58.8464	63.9701	78.6463	62.4736	48.4352
sp|P23542|AATC_YEAST	AAT2	Aspartate aminotransferase, cytoplasmic OS=Saccharomyces cerevisiae (strain ATCC 204508 / S288c) OX=559292 GN=AAT2 PE=1 SV=3	0	U	K.PAVTSQLAK.I	373.047	294.95	418.355	426.745	512.27	526.619	396.532	354.803	406.21	395.788	425.862	455.944	423.082	403.572	395.444	462.57	428.235	403.513
sp|P23542|AATC_YEAST	AAT2	Aspartate aminotransferase, cytoplasmic OS=Saccharomyces cerevisiae (strain ATCC 204508 / S288c) OX=559292 GN=AAT2 PE=1 SV=3	0	U	R.LEETHAVYLVASGR.A	85.1805	63.967	80.5619	77.0303	83.0921	92.4922	80.4058	74.115	67.4239	61.5297	72.6257	59.6833	69.9637	77.7956	69.927	69.6498	68.1292	84.5519
sp|P32783|MCES_YEAST	ABD1	mRNA cap guanine-N7 methyltransferase OS=Saccharomyces cerevisiae (strain ATCC 204508 / S288c) OX=559292 GN=ABD1 PE=1 SV=1	0	U	R.SLADEYGLELVSQMPFNK.F	81.6183	69.9971	101.044	122.876	103.156	110.506	110.009	89.3588	73.0993	56.8896	54.6336	55.4304	75.6917	70.7727	90.6698	92.8103	71.8418	80.5569
sp|P32783|MCES_YEAST	ABD1	mRNA cap guanine-N7 methyltransferase OS=Saccharomyces cerevisiae (strain ATCC 204508 / S288c) OX=559292 GN=ABD1 PE=1 SV=1	0	U	K.VTANAPGDGNGSLPVLQSSSILTSK.V	53.9482	50.986	70.579	70.1206	64.3556	51.2864	58.7691	57.0441	58.9299	59.0025	49.171	52.2245	58.7394	51.7781	54.3998	57.4731	50.1896	48.9152
sp|P32783|MCES_YEAST	ABD1	mRNA cap guanine-N7 methyltransferase OS=Saccharomyces cerevisiae (strain ATCC 204508 / S288c) OX=559292 GN=ABD1 PE=1 SV=1	0	U	K.VTANAPGDGNGSLPVLQSSSILTSK.V	63.5745	56.8776	75.576	69.9956	64.4204	65.5411	70.8342	62.0196	58.3711	62.4226	57.4282	59.5082	67.5254	61.7398	57.7297	60.6944	69.4029	66.3816
sp|P32783|MCES_YEAST	ABD1	mRNA cap guanine-N7 methyltransferase OS=Saccharomyces cerevisiae (strain ATCC 204508 / S288c) OX=559292 GN=ABD1 PE=1 SV=1	0	U	K.VTANAPGDGNGSLPVLQSSSILTSK.V	82.8738	86.0765	101.334	111.047	90.723	89.2211	97.0164	92.8308	88.2993	96.535	88.1375	88.7545	91.8788	84.296	91.923	87.3333	88.044	85.1254
sp|P32783|MCES_YEAST	ABD1	mRNA cap guanine-N7 methyltransferase OS=Saccharomyces cerevisiae (strain ATCC 204508 / S288c) OX=559292 GN=ABD1 PE=1 SV=1	0	U	K.VTFENNSYQK.N	302.63	290.617	308.518	312.342	335.488	337.656	343.28	322.32	301.934	310.567	332.845	322.799	306.548	303.929	331.282	302.531	318.172	328.196
sp|P32783|MCES_YEAST	ABD1	mRNA cap guanine-N7 methyltransferase OS=Saccharomyces cerevisiae (strain ATCC 204508 / S288c) OX=559292 GN=ABD1 PE=1 SV=1	0	U	K.RHEIEMTANR.S	23.6042	21.0452	23.3501	22.8657	27.4873	21.564	25.3707	25.4193	24.8663	20.1744	16.577	21.5172	23.1392	24.3234	22.1186	18.9316	22.8996	30.0839
sp|P32783|MCES_YEAST	ABD1	mRNA cap guanine-N7 methyltransferase OS=Saccharomyces cerevisiae (strain ATCC 204508 / S288c) OX=559292 GN=ABD1 PE=1 SV=1	0	U	R.SINVDQIVR.E	91.2133	89.1295	78.2453	99.1729	101.314	100.987	94.7046	96.6916	92.2956	100.235	99.2886	97.2266	94.0725	102.094	83.3676	85.2604	97.3865	107.003
sp|P32783|MCES_YEAST	ABD1	mRNA cap guanine-N7 methyltransferase OS=Saccharomyces cerevisiae (strain ATCC 204508 / S288c) OX=559292 GN=ABD1 PE=1 SV=1	0	U	K.VTFENNSYQK.N	33.8856	31.9789	23.2137	22.8187	34.3079	32.9528	29.5441	31.8386	37.1351	29.2058	28.9605	30.486	25.9246	24.8811	31.8705	34.0918	30.1256	20.7922
sp|P32783|MCES_YEAST	ABD1	mRNA cap guanine-N7 methyltransferase OS=Saccharomyces cerevisiae (strain ATCC 204508 / S288c) OX=559292 GN=ABD1 PE=1 SV=1	0	U	R.ALLNVAK.S	184.334	179.606	189.041	199.135	224.471	221.646	207.799	202.863	199.02	193.37	205.491	203.052	215.531	197.359	195.119	171.666	159.911	180.263
sp|P32783|MCES_YEAST	ABD1	mRNA cap guanine-N7 methyltransferase OS=Saccharomyces cerevisiae (strain ATCC 204508 / S288c) OX=559292 GN=ABD1 PE=1 SV=1	0	U	R.SINVDQIVR.E	50.871	52.0735	48.5517	46.3682	61.8369	58.8508	49.3576	61.0012	58.7497	55.8031	57.5402	47.7443	52.5242	49.9627	48.1384	43.0869	53.3016	56.8949
sp|P32783|MCES_YEAST	ABD1	mRNA cap guanine-N7 methyltransferase OS=Saccharomyces cerevisiae (strain ATCC 204508 / S288c) OX=559292 GN=ABD1 PE=1 SV=1	0	U	K.VSDLPIEAESGFK.I	45.707	46.6312	40.6281	45.3535	42.1584	45.0149	50.8858	54.8844	43.013	46.4221	54.3033	42.8811	42.6041	44.5415	46.6509	37.8397	46.8462	50.739
sp|P32783|MCES_YEAST	ABD1	mRNA cap guanine-N7 methyltransferase OS=Saccharomyces cerevisiae (strain ATCC 204508 / S288c) OX=559292 GN=ABD1 PE=1 SV=1	0	U	K.IGGHFFGTIPDSEFIR.Y	13.6536	12.0731	18.0894	20.0821	15.7445	15.9552	11.9679	15.4322	13.9407	22.4969	15.0616	17.7991	14.6852	13.1612	14.8847	16.1297	11.2529	10.8852
sp|P32783|MCES_YEAST	ABD1	mRNA cap guanine-N7 methyltransferase OS=Saccharomyces cerevisiae (strain ATCC 204508 / S288c) OX=559292 GN=ABD1 PE=1 SV=1	0	U	R.NLSPIIK.L	248.688	249.176	219.685	210.146	233.422	218.833	235.394	222.194	243.21	248.291	253.758	235.478	247.055	251.418	239.459	228.556	236.844	235.779
sp|P14164|ABF1_YEAST	ABF1	ARS-binding factor 1 OS=Saccharomyces cerevisiae (strain ATCC 204508 / S288c) OX=559292 GN=ABF1 PE=1 SV=4	0	U	K.IEPYHSHPLEDNLSLGK.F	163.175	165.578	195.54	193.102	157.884	169.903	167.193	156.588	177.25	152.878	150.812	163.893	178.246	176.249	151.206	177.064	177.673	169.181
sp|P14164|ABF1_YEAST	ABF1	ARS-binding factor 1 OS=Saccharomyces cerevisiae (strain ATCC 204508 / S288c) OX=559292 GN=ABF1 PE=1 SV=4	0	U	K.IEPYHSHPLEDNLSLGK.F	23.6541	25.4455	30.2488	33.1555	25.778	24.7599	32.8164	28.0038	26.6276	25.0117	26.7802	27.0009	26.953	32.1274	32.0294	31.3631	24.8025	30.6797
sp|P14164|ABF1_YEAST	ABF1	ARS-binding factor 1 OS=Saccharomyces cerevisiae (strain ATCC 204508 / S288c) OX=559292 GN=ABF1 PE=1 SV=4	0	U	R.LLSQIAR.R	138.045	134.481	119.35	114.781	103.814	104.069	110.696	125.688	107.416	124.296	135.638	141.302	119.102	131.377	127.111	126.054	132.797	127.191
sp|P14164|ABF1_YEAST	ABF1	ARS-binding factor 1 OS=Saccharomyces cerevisiae (strain ATCC 204508 / S288c) OX=559292 GN=ABF1 PE=1 SV=4	0	U	K.NYSDVVNDEDINVAIANAVANVDSQSNNK.H	12.2202	14.7546	18.1747	11.2434	12.7115	12.0639	10.8446	10.0737	11.0947	14.2986	9.61818	11.5647	12.8547	12.2279	11.9722	11.2756	11.5463	12.412
sp|P14164|ABF1_YEAST	ABF1	ARS-binding factor 1 OS=Saccharomyces cerevisiae (strain ATCC 204508 / S288c) OX=559292 GN=ABF1 PE=1 SV=4	0	U	K.LDFVTDDLEYHLANTHPDDTNDK.V	5.93386	6.93926	5.81749	11.0105	4.50084	2.03828	7.35364	9.16587	5.5294	8.51076	7.87359	9.7917	11.2304	4.79419	6.18417	8.15329	7.00463	6.23321
sp|P14164|ABF1_YEAST	ABF1	ARS-binding factor 1 OS=Saccharomyces cerevisiae (strain ATCC 204508 / S288c) OX=559292 GN=ABF1 PE=1 SV=4	0	U	K.LDFVTDDLEYHLANTHPDDTNDK.V	10.501	14.8837	14.4745	14.1896	10.7802	10.1092	10.8293	15.3845	11.7057	10.3247	11.4037	14.0511	11.3055	15.2575	11.3157	13.5559	12.4518	10.4728
sp|P14164|ABF1_YEAST	ABF1	ARS-binding factor 1 OS=Saccharomyces cerevisiae (strain ATCC 204508 / S288c) OX=559292 GN=ABF1 PE=1 SV=4	0	U	K.HQEISSAGTSSNTTK.N	47.504	49.2799	47.6825	58.3777	46.2492	51.8733	55.0904	37.7381	48.5984	43.7572	41.915	40.5853	44.7238	51.425	50.1337	51.7354	50.7136	49.9688
sp|P14164|ABF1_YEAST	ABF1	ARS-binding factor 1 OS=Saccharomyces cerevisiae (strain ATCC 204508 / S288c) OX=559292 GN=ABF1 PE=1 SV=4	0	U	K.LDFVTDDLEYHLANTHPDDTNDK.V	31.4675	40.3656	38.1089	48.8265	29.8052	39.2579	42.3846	45.2985	40.9695	37.9152	38.8222	34.2803	32.3235	48.0336	43.5601	42.524	40.9286	38.6801
sp|P14164|ABF1_YEAST	ABF1	ARS-binding factor 1 OS=Saccharomyces cerevisiae (strain ATCC 204508 / S288c) OX=559292 GN=ABF1 PE=1 SV=4	0	U	K.VSHYVEESGLLDILM*QR.Y	27.2302	22.0744	29.1669	28.75	27.6481	21.0121	25.9834	27.6477	21.05	24.6644	20.6004	24.0203	25.1971	20.7871	27.6283	24.3996	23.069	24.9305
sp|P14164|ABF1_YEAST	ABF1	ARS-binding factor 1 OS=Saccharomyces cerevisiae (strain ATCC 204508 / S288c) OX=559292 GN=ABF1 PE=1 SV=4	0	U	K.FDQILESSYNNSNHTVSK.F	48.1337	27.842	51.9575	51.2942	34.2595	38.208	45.5813	35.2705	39.2578	27.5447	21.7599	23.5179	32.4194	34.4892	31.1838	39.131	29.1422	26.1915
sp|P14164|ABF1_YEAST	ABF1	ARS-binding factor 1 OS=Saccharomyces cerevisiae (strain ATCC 204508 / S288c) OX=559292 GN=ABF1 PE=1 SV=4	0	U	R.DTSMNLDVFNSATDDIPGPFVVTK.I	55.7568	62.5592	72.7698	73.9637	66.1832	63.759	57.0687	56.5054	73.7831	62.4703	71.3003	55.0357	71.5985	62.6185	62.8527	55.7495	68.49	66.3053
sp|P14164|ABF1_YEAST	ABF1	ARS-binding factor 1 OS=Saccharomyces cerevisiae (strain ATCC 204508 / S288c) OX=559292 GN=ABF1 PE=1 SV=4	0	U	K.NDSNDDNNGNNNNDASNLMESVLDK.T	71.8954	77.8201	74.1563	63.0717	56.1435	54.9194	70.1925	75.1692	62.7593	56.1761	64.6033	61.6853	79.4413	77.3704	70.3116	82.4576	76.2666	65.3078
sp|P14164|ABF1_YEAST	ABF1	ARS-binding factor 1 OS=Saccharomyces cerevisiae (strain ATCC 204508 / S288c) OX=559292 GN=ABF1 PE=1 SV=4	0	U	K.QQGVTIK.N	111.155	112.547	108.93	126.96	83.0081	88.2612	102.105	107.029	115.458	114.23	116.744	108.027	117.376	115.111	105.172	107.445	112.835	135.226
sp|P14164|ABF1_YEAST	ABF1	ARS-binding factor 1 OS=Saccharomyces cerevisiae (strain ATCC 204508 / S288c) OX=559292 GN=ABF1 PE=1 SV=4	0	U	R.SNEVNGNNDDDADANNIFK.Q	29.0756	24.0182	29.2373	22.1625	17.8805	18.2606	23.2452	16.5797	26.3229	19.7922	21.1398	23.1922	26.6457	25.2767	19.1543	23.8626	30.6471	22.3805
sp|P14164|ABF1_YEAST	ABF1	ARS-binding factor 1 OS=Saccharomyces cerevisiae (strain ATCC 204508 / S288c) OX=559292 GN=ABF1 PE=1 SV=4	0	U	K.MGEYNDLQPSSSSNNNNNNDGELSGTNLR.S	13.2641	9.87396	18.0728	14.2028	12.5703	11.8657	12.6128	16.2362	18.8455	15.9968	15.6846	11.9497	9.74791	11.3581	13.9866	16.1569	14.1114	16.0929
sp|P14164|ABF1_YEAST	ABF1	ARS-binding factor 1 OS=Saccharomyces cerevisiae (strain ATCC 204508 / S288c) OX=559292 GN=ABF1 PE=1 SV=4	0	U	K.NDTEDDSINK.A	98.3164	104.542	107.553	112.137	84.3541	87.9298	87.9417	106.342	91.2868	96.8691	85.9782	112.884	106.949	102.981	104.691	113.659	105.024	118.606
sp|P14164|ABF1_YEAST	ABF1	ARS-binding factor 1 OS=Saccharomyces cerevisiae (strain ATCC 204508 / S288c) OX=559292 GN=ABF1 PE=1 SV=4	0	U	K.EVENLHQNNDDDVDDVMVDVDVESQYNK.N	37.6153	31.8962	35.4558	36.6819	28.0739	28.071	36.8891	29.0878	32.3076	33.6458	32.9356	28.2819	28.3207	26.7108	33.3488	30.0455	30.2289	36.1388
sp|P14164|ABF1_YEAST	ABF1	ARS-binding factor 1 OS=Saccharomyces cerevisiae (strain ATCC 204508 / S288c) OX=559292 GN=ABF1 PE=1 SV=4	0	U	R.YGLTAEDFEK.R	111.181	107.436	113.066	103.983	92.3865	81.571	112.673	106.766	106.627	101.549	113.374	102.134	108.506	113.537	112.878	114.152	117.115	109.792
sp|P14164|ABF1_YEAST	ABF1	ARS-binding factor 1 OS=Saccharomyces cerevisiae (strain ATCC 204508 / S288c) OX=559292 GN=ABF1 PE=1 SV=4	0	U	K.LVVNYYEYK.H	765.476	820.578	739.639	774.747	658.147	671.23	772.711	832.206	796.551	777.812	829.685	910.802	840.604	858.852	783.316	825.047	858.705	838.719
sp|P14164|ABF1_YEAST	ABF1	ARS-binding factor 1 OS=Saccharomyces cerevisiae (strain ATCC 204508 / S288c) OX=559292 GN=ABF1 PE=1 SV=4	0	U	R.HNEEDDVHTQM*TK.N	8.06425	9.2983	8.8467	8.18915	8.15787	6.47795	5.86043	4.12678	4.43441	11.284	10.608	9.58744	7.8912	10.2997	6.30201	8.18917	9.12418	5.96278
sp|P14164|ABF1_YEAST	ABF1	ARS-binding factor 1 OS=Saccharomyces cerevisiae (strain ATCC 204508 / S288c) OX=559292 GN=ABF1 PE=1 SV=4	0	U	R.NVVDENLINDM*DSEDAHK.S	8.4304	10.443	9.28575	7.25018	9.88791	7.7457	11.032	11.3356	11.1564	12.223	11.699	13.7902	8.87285	7.34057	10.2814	8.14911	8.32041	9.15978
sp|P14164|ABF1_YEAST	ABF1	ARS-binding factor 1 OS=Saccharomyces cerevisiae (strain ATCC 204508 / S288c) OX=559292 GN=ABF1 PE=1 SV=4	0	U	R.NEDDKLPHEVAEQLR.L	193.085	149.107	239.915	227.821	142.939	194.768	203.826	160.031	148.819	141.149	133.304	131.788	172.856	180.485	196.784	179.666	164.964	181.437
sp|P14164|ABF1_YEAST	ABF1	ARS-binding factor 1 OS=Saccharomyces cerevisiae (strain ATCC 204508 / S288c) OX=559292 GN=ABF1 PE=1 SV=4	0	U	R.SNEVNGNNDDDADANNIFK.Q	64.0006	62.8639	66.5087	63.1405	48.8385	53.8127	59.7877	59.2866	55.2515	67.5904	55.3957	58.1395	57.5847	59.7151	65.6947	57.1288	62.7282	61.9941
sp|P14164|ABF1_YEAST	ABF1	ARS-binding factor 1 OS=Saccharomyces cerevisiae (strain ATCC 204508 / S288c) OX=559292 GN=ABF1 PE=1 SV=4	0	U	R.GLDDESGPTHGNDSGNHR.H	50.7272	39.7399	51.7872	66.8384	33.0793	34.5714	50.4414	35.5845	38.4525	28.5299	21.7425	20.3179	37.8008	41.9847	33.3818	44.284	34.8766	32.397
sp|P14164|ABF1_YEAST	ABF1	ARS-binding factor 1 OS=Saccharomyces cerevisiae (strain ATCC 204508 / S288c) OX=559292 GN=ABF1 PE=1 SV=4	0	U	R.SNSIDYAK.H	130.268	129.269	132.066	118.46	107.908	118.102	126.604	119.93	125.43	112.905	126.373	127.317	120.118	118.751	118.344	115.161	127.978	124.475
sp|P14164|ABF1_YEAST	ABF1	ARS-binding factor 1 OS=Saccharomyces cerevisiae (strain ATCC 204508 / S288c) OX=559292 GN=ABF1 PE=1 SV=4	0	U	K.LDFVTDDLEYHLANTHPDDTNDK.V	14.4384	16.508	21.453	25.1207	12.94	10.9879	16.3588	18.0602	16.0514	17.2957	16.1604	19.16	14.1261	14.6289	18.4756	14.59	18.4064	18.3407
sp|P14164|ABF1_YEAST	ABF1	ARS-binding factor 1 OS=Saccharomyces cerevisiae (strain ATCC 204508 / S288c) OX=559292 GN=ABF1 PE=1 SV=4	0	U	K.VSHYVEESGLLDILMQR.Y	12.4116	13.1567	12.0567	15.7795	6.10365	13.523	13.1622	17.5469	17.3409	16.4743	10.9861	15.2589	10.1161	12.1111	11.9261	10.0035	10.7713	14.5152
sp|Q02486|ABF2_YEAST	ABF2	ARS-binding factor 2, mitochondrial OS=Saccharomyces cerevisiae (strain ATCC 204508 / S288c) OX=559292 GN=ABF2 PE=1 SV=1	0	U	K.WQSLDQSIK.D	70.0845	75.0913	76.8093	70.2508	81.1951	74.1848	75.3462	76.188	58.0014	59.3875	73.7804	70.2672	72.8478	71.1097	76.6877	69.3012	75.4226	65.5911
sp|Q02486|ABF2_YEAST	ABF2	ARS-binding factor 2, mitochondrial OS=Saccharomyces cerevisiae (strain ATCC 204508 / S288c) OX=559292 GN=ABF2 PE=1 SV=1	0	U	K.WQSLDQSIK.D	183.12	189.107	172.601	174.834	218.447	228.553	197.393	193.305	145.079	152.953	197.705	160.604	186.596	191.618	199.561	188.631	204.583	195.061
sp|Q02486|ABF2_YEAST	ABF2	ARS-binding factor 2, mitochondrial OS=Saccharomyces cerevisiae (strain ATCC 204508 / S288c) OX=559292 GN=ABF2 PE=1 SV=1	0	U	K.WQSLDQSIK.D	38.7638	38.9761	33.7263	28.5984	44.2723	45.7343	33.8726	32.2789	34.7088	31.5222	43.2604	40.4712	45.8443	42.1692	31.8517	33.9204	41.5679	42.8384
sp|Q02486|ABF2_YEAST	ABF2	ARS-binding factor 2, mitochondrial OS=Saccharomyces cerevisiae (strain ATCC 204508 / S288c) OX=559292 GN=ABF2 PE=1 SV=1	0	U	K.WQSLDQSIK.D	151.998	138.934	141.722	162.358	167.199	169.526	150.361	147.097	122.41	137.179	140.686	154.067	152.548	141.544	144.405	145.855	146.813	146.759
sp|Q02486|ABF2_YEAST	ABF2	ARS-binding factor 2, mitochondrial OS=Saccharomyces cerevisiae (strain ATCC 204508 / S288c) OX=559292 GN=ABF2 PE=1 SV=1	0	U	K.KPAGPFIK.Y	148.669	142.064	135.46	124.592	158.643	168.634	142.937	158.943	115.585	97.9214	137.574	115.469	132.384	129.927	138.522	135.522	144.657	136.972
sp|Q02486|ABF2_YEAST	ABF2	ARS-binding factor 2, mitochondrial OS=Saccharomyces cerevisiae (strain ATCC 204508 / S288c) OX=559292 GN=ABF2 PE=1 SV=1	0	U	K.RPTSAYFLYLQDHR.S	113.296	106.177	121.322	118.267	96.9554	145.036	120.583	99.7308	72.7376	70.161	79.2819	56.2719	93.7337	110.586	96.937	105.574	102.833	106.082
sp|Q02486|ABF2_YEAST	ABF2	ARS-binding factor 2, mitochondrial OS=Saccharomyces cerevisiae (strain ATCC 204508 / S288c) OX=559292 GN=ABF2 PE=1 SV=1	0	U	K.AIQEYNAR.Y	113.292	118.514	121.223	116.645	138.964	140.67	120.337	121.953	110.394	81.6522	111.925	107.49	128.185	118.484	124.095	114.233	123.325	138.426
sp|Q02486|ABF2_YEAST	ABF2	ARS-binding factor 2, mitochondrial OS=Saccharomyces cerevisiae (strain ATCC 204508 / S288c) OX=559292 GN=ABF2 PE=1 SV=1	0	U	K.LYSEYQK.A	64.3146	61.7763	47.0997	53.1741	58.4924	60.1028	46.3157	56.8983	36.6474	48.9971	49.5016	59.9804	48.4348	63.3592	50.0966	56.3473	41.732	47.0039
sp|Q02486|ABF2_YEAST	ABF2	ARS-binding factor 2, mitochondrial OS=Saccharomyces cerevisiae (strain ATCC 204508 / S288c) OX=559292 GN=ABF2 PE=1 SV=1	0	U	K.WQNLEADIK.E	144.934	149.758	135.464	133.019	175.628	157.631	160.316	151.06	125.55	119.933	151.777	129.729	149.691	145.544	146.028	142.083	151.825	147.154
sp|Q02486|ABF2_YEAST	ABF2	ARS-binding factor 2, mitochondrial OS=Saccharomyces cerevisiae (strain ATCC 204508 / S288c) OX=559292 GN=ABF2 PE=1 SV=1	0	U	K.WQNLEADIK.E	152.485	180.068	160.229	159.742	166.641	176.527	164.491	171.581	123.922	125.841	171.171	177.262	153.627	172.175	140.787	160.06	157.891	176.876
sp|Q02486|ABF2_YEAST	ABF2	ARS-binding factor 2, mitochondrial OS=Saccharomyces cerevisiae (strain ATCC 204508 / S288c) OX=559292 GN=ABF2 PE=1 SV=1	0	U	K.ENPTLRPAEISK.I	36.1128	30.3186	31.6383	36.3942	36.8731	30.463	35.7285	33.3227	24.5134	26.9098	35.8581	35.2647	34.1689	26.9401	31.2516	33.5908	35.868	36.388
sp|Q02486|ABF2_YEAST	ABF2	ARS-binding factor 2, mitochondrial OS=Saccharomyces cerevisiae (strain ATCC 204508 / S288c) OX=559292 GN=ABF2 PE=1 SV=1	0	U	K.SQLDLMK.I	184.784	193.54	192.732	167.816	216.407	211.739	185.445	196.464	164.05	148.585	197.014	179.758	182.655	178.196	180.43	174.727	205.173	199.156
sp|Q02486|ABF2_YEAST	ABF2	ARS-binding factor 2, mitochondrial OS=Saccharomyces cerevisiae (strain ATCC 204508 / S288c) OX=559292 GN=ABF2 PE=1 SV=1	0	U	K.WQNLEADIK.E	107.132	124.418	109.882	99.9122	126.094	118.82	116.602	100.967	104.898	80.4235	120.724	129.667	111.761	120.493	130.368	118.385	120.465	123.893
sp|Q02486|ABF2_YEAST	ABF2	ARS-binding factor 2, mitochondrial OS=Saccharomyces cerevisiae (strain ATCC 204508 / S288c) OX=559292 GN=ABF2 PE=1 SV=1	0	U	R.SQVFAQHPDK.S	177.189	182.642	177.516	164.904	207.589	217.902	209.792	189.42	151.432	148.658	175.987	178.854	195.024	164.349	193.639	178.939	190.272	186.277
sp|Q02486|ABF2_YEAST	ABF2	ARS-binding factor 2, mitochondrial OS=Saccharomyces cerevisiae (strain ATCC 204508 / S288c) OX=559292 GN=ABF2 PE=1 SV=1	0	U	K.WQNLEADIK.E	159.157	161.532	144.222	133.557	179.102	177.437	168.394	150.948	134.27	136.986	155.582	168.127	165.964	171.143	152.778	152.834	157.55	157.62
sp|Q02486|ABF2_YEAST	ABF2	ARS-binding factor 2, mitochondrial OS=Saccharomyces cerevisiae (strain ATCC 204508 / S288c) OX=559292 GN=ABF2 PE=1 SV=1	0	U	K.WQNLEADIK.E	262.119	270.569	248.753	240.65	305.899	306.202	267.751	268.974	228.604	223.353	278.839	255.642	289.179	283.25	275.223	280.851	268.278	266.697
sp|P15891|ABP1_YEAST	ABP1	Actin-binding protein OS=Saccharomyces cerevisiae (strain ATCC 204508 / S288c) OX=559292 GN=ABP1 PE=1 SV=4	0	U	K.TPSPAPAAK.I	53.2527	55.3951	64.8343	50.5099	65.305	56.0713	68.0113	53.8968	57.2637	50.3992	57.6027	52.6627	53.2723	62.0459	49.0227	49.3091	58.555	58.0848
sp|P15891|ABP1_YEAST	ABP1	Actin-binding protein OS=Saccharomyces cerevisiae (strain ATCC 204508 / S288c) OX=559292 GN=ABP1 PE=1 SV=4	0	U	R.EIDAEYLK.I	79.4777	97.0624	81.2558	92.0395	99.1057	103.924	99.9959	109.034	98.3952	95.6679	81.5086	92.6232	93.9635	105.599	77.1245	81.6173	97.0856	95.837
sp|P15891|ABP1_YEAST	ABP1	Actin-binding protein OS=Saccharomyces cerevisiae (strain ATCC 204508 / S288c) OX=559292 GN=ABP1 PE=1 SV=4	0	U	R.VSPPGSDVEK.I	141.722	119.825	143.479	121.224	109.382	109.354	135.522	128.884	107.392	109.963	104.559	107.853	102.86	114.89	100.243	102.831	105.409	115.179
sp|P15891|ABP1_YEAST	ABP1	Actin-binding protein OS=Saccharomyces cerevisiae (strain ATCC 204508 / S288c) OX=559292 GN=ABP1 PE=1 SV=4	0	U	R.VSPPGSDVEK.I	66.6135	74.493	73.3626	85.3465	64.5547	85.668	81.641	88.6846	88.112	74.6784	75.5536	76.8259	66.6038	71.3609	81.008	75.8095	81.7652	90.7444
sp|P15891|ABP1_YEAST	ABP1	Actin-binding protein OS=Saccharomyces cerevisiae (strain ATCC 204508 / S288c) OX=559292 GN=ABP1 PE=1 SV=4	0	U	K.SPAPVSK.K	22.2474	25.6219	23.2842	24.566	26.247	19.8217	33.6553	34.3046	21.6226	24.7838	34.3801	28.6174	25.3787	27.7843	18.6936	26.3962	27.2875	26.0328
sp|P15891|ABP1_YEAST	ABP1	Actin-binding protein OS=Saccharomyces cerevisiae (strain ATCC 204508 / S288c) OX=559292 GN=ABP1 PE=1 SV=4	0	U	R.DSEFNSFLGTTKPPSMTESSLK.N	4.46045	7.28957	7.61764	5.26167	6.16475	9.04729	3.76554	6.73634	7.90398	4.34918	7.20064	6.41308	6.59358	7.84842	8.5133	5.77744	8.18975	4.38212
sp|P15891|ABP1_YEAST	ABP1	Actin-binding protein OS=Saccharomyces cerevisiae (strain ATCC 204508 / S288c) OX=559292 GN=ABP1 PE=1 SV=4	0	U	K.GLFPSNYVSLGN.-	10.6613	10.8256	13.2138	11.1547	16.1811	14.2234	15.5122	9.83068	12.5052	9.59669	10.4814	7.39212	12.5655	14.1194	12.595	9.92608	12.0062	10.3068
sp|P15891|ABP1_YEAST	ABP1	Actin-binding protein OS=Saccharomyces cerevisiae (strain ATCC 204508 / S288c) OX=559292 GN=ABP1 PE=1 SV=4	0	U	K.GLFPSNYVSLGN.-	50.9556	58.9421	51.9157	51.5776	55.9807	47.0118	66.7313	59.4516	56.4327	59.3075	45.7895	52.4392	62.1251	50.5013	54.0255	50.6548	54.9074	56.2787
sp|P15891|ABP1_YEAST	ABP1	Actin-binding protein OS=Saccharomyces cerevisiae (strain ATCC 204508 / S288c) OX=559292 GN=ABP1 PE=1 SV=4	0	U	R.EIDAEYLK.I	60.1319	59.0742	58.3864	52.8744	59.7457	58.2196	74.3114	60.6199	63.7662	61.725	56.1841	59.8229	65.3814	67.344	51.6358	61.2811	72.7219	60.701
sp|P15891|ABP1_YEAST	ABP1	Actin-binding protein OS=Saccharomyces cerevisiae (strain ATCC 204508 / S288c) OX=559292 GN=ABP1 PE=1 SV=4	0	U	R.EIDAEYLK.I	11.5745	10.5719	12.2482	9.13301	13.0591	12.3203	15.0417	13.1623	11.1201	9.31558	11.8854	13.2634	9.07558	9.14799	9.31311	8.94981	13.6859	10.1891
sp|P15891|ABP1_YEAST	ABP1	Actin-binding protein OS=Saccharomyces cerevisiae (strain ATCC 204508 / S288c) OX=559292 GN=ABP1 PE=1 SV=4	0	U	K.ERDFDQAPLK.P	152.138	203.941	161.275	191.419	239.999	192.523	253.937	282.815	246.056	247.354	309.742	261.616	161.642	216.146	198.113	132.629	168.373	170.401
sp|P15891|ABP1_YEAST	ABP1	Actin-binding protein OS=Saccharomyces cerevisiae (strain ATCC 204508 / S288c) OX=559292 GN=ABP1 PE=1 SV=4	0	U	R.GSDPDTTWLIISPNAK.K	151.273	135.601	167.59	177.815	145.697	170.232	205.637	182.656	159.732	122.707	115.968	117.482	137.405	136.191	146.421	142.652	144.256	138.857
sp|P15891|ABP1_YEAST	ABP1	Actin-binding protein OS=Saccharomyces cerevisiae (strain ATCC 204508 / S288c) OX=559292 GN=ABP1 PE=1 SV=4	0	U	R.YSIQTSSK.Q	177.224	198.628	206.538	200.042	218.218	208.157	241.084	243.215	241.654	219.041	217.981	199.526	227.886	206.366	210.444	190.122	222.241	207.198
sp|P15891|ABP1_YEAST	ABP1	Actin-binding protein OS=Saccharomyces cerevisiae (strain ATCC 204508 / S288c) OX=559292 GN=ABP1 PE=1 SV=4	0	U	K.ENPWATAEYDYDAAEDNELTFVENDK.I	16.6577	24.8357	19.8696	11.9618	14.831	16.1539	19.1868	20.6093	28.2442	23.3953	18.0542	20.9997	21.7404	20.3235	19.4236	19.8858	19.8934	14.6141
sp|P15891|ABP1_YEAST	ABP1	Actin-binding protein OS=Saccharomyces cerevisiae (strain ATCC 204508 / S288c) OX=559292 GN=ABP1 PE=1 SV=4	0	U	K.FEGLAASEK.E	64.3564	69.5805	59.7646	61.3073	81.6154	76.5497	79.3693	82.0722	76.9792	74.2836	68.6464	74.8943	53.1166	70.231	73.0144	66.664	71.5681	74.1276
sp|P15891|ABP1_YEAST	ABP1	Actin-binding protein OS=Saccharomyces cerevisiae (strain ATCC 204508 / S288c) OX=559292 GN=ABP1 PE=1 SV=4	0	U	K.AEAPKPEVPEDEPEGEPDVK.D	57.2302	53.4342	54.0417	48.6773	59.5805	48.5256	74.0889	66.9435	61.2841	55.391	53.4235	55.3503	45.3035	47.8859	53.4722	58.7604	60.2015	52.8075
sp|P15891|ABP1_YEAST	ABP1	Actin-binding protein OS=Saccharomyces cerevisiae (strain ATCC 204508 / S288c) OX=559292 GN=ABP1 PE=1 SV=4	0	U	R.NVASGAPVQK.E	123.129	131.001	143.176	149.358	143.777	140.383	181	154.958	135.388	140.708	136.544	142.133	142.394	142.624	130.653	146.348	146.684	153.169
sp|P15891|ABP1_YEAST	ABP1	Actin-binding protein OS=Saccharomyces cerevisiae (strain ATCC 204508 / S288c) OX=559292 GN=ABP1 PE=1 SV=4	0	U	K.AEEAEQPK.T	73.1981	82.9295	90.4474	88.6232	89.2463	84.193	122.526	110.266	86.5044	93.8115	89.7906	83.1238	90.2537	83.9397	78.6138	87.3469	93.1743	97.2193
sp|P15891|ABP1_YEAST	ABP1	Actin-binding protein OS=Saccharomyces cerevisiae (strain ATCC 204508 / S288c) OX=559292 GN=ABP1 PE=1 SV=4	0	U	R.NVASGAPVQK.E	332.578	321.142	343.918	347.319	385.576	355.044	435.787	432.218	360.868	358.078	355.766	343.685	393.995	330.438	340.63	359.825	368.314	364.821
sp|P15891|ABP1_YEAST	ABP1	Actin-binding protein OS=Saccharomyces cerevisiae (strain ATCC 204508 / S288c) OX=559292 GN=ABP1 PE=1 SV=4	0	U	K.AEEAEQPK.T	232.509	230.206	252.483	269.758	262.475	244.042	329.437	326.854	271.962	273.95	252.7	262.357	263.153	282.116	261.993	269.293	270.249	291.275
sp|P15891|ABP1_YEAST	ABP1	Actin-binding protein OS=Saccharomyces cerevisiae (strain ATCC 204508 / S288c) OX=559292 GN=ABP1 PE=1 SV=4	0	U	K.TPSPAPAAK.I	102.492	105.376	108.97	106.686	108.697	101.567	129.191	139.808	116.828	114.827	110.602	103.594	118.242	114.686	114.338	101.988	116.047	103.433
sp|P15891|ABP1_YEAST	ABP1	Actin-binding protein OS=Saccharomyces cerevisiae (strain ATCC 204508 / S288c) OX=559292 GN=ABP1 PE=1 SV=4	0	U	R.VNDNNDDDDWNEPELK.E	30.2343	27.9609	28.1729	29.8504	37.3942	21.0578	44.2979	37.8269	30.626	32.952	28.9639	35.4454	28.5057	30.8487	29.1785	25.2018	27.5381	29.711
sp|P15891|ABP1_YEAST	ABP1	Actin-binding protein OS=Saccharomyces cerevisiae (strain ATCC 204508 / S288c) OX=559292 GN=ABP1 PE=1 SV=4	0	U	R.VNDNNDDDDWNEPELK.E	40.1131	46.3808	47.9615	44.3117	39.7164	40.2938	57.2478	59.5109	50.6867	45.7515	44.6925	50.4853	39.242	41.4036	44.5934	43.5053	49.1978	48.5618
sp|P15891|ABP1_YEAST	ABP1	Actin-binding protein OS=Saccharomyces cerevisiae (strain ATCC 204508 / S288c) OX=559292 GN=ABP1 PE=1 SV=4	0	U	K.EEEEM*ENK.F	224.076	224.373	225.025	229.842	286.523	215.028	306.93	290.332	254.168	253.004	248.52	242.096	271.586	216.617	247.881	230.707	251.563	242.658
sp|P15891|ABP1_YEAST	ABP1	Actin-binding protein OS=Saccharomyces cerevisiae (strain ATCC 204508 / S288c) OX=559292 GN=ABP1 PE=1 SV=4	0	U	K.EEEEMENK.F	95.0456	88.6175	89.8573	80.9257	99.848	92.1424	116.633	90.6049	89.1828	88.6088	82.1182	86.9104	90.4995	96.9917	90.3416	91.0221	99.1525	88.2686
sp|P15891|ABP1_YEAST	ABP1	Actin-binding protein OS=Saccharomyces cerevisiae (strain ATCC 204508 / S288c) OX=559292 GN=ABP1 PE=1 SV=4	0	U	K.PEVPEDEPEGEPDVK.D	41.5868	35.5416	41.9465	39.4763	44.4263	43.9845	45.4289	47.9617	39.8386	36.0517	41.0787	41.7787	43.8844	39.5644	39.6878	43.2478	45.2168	44.6003
sp|P15891|ABP1_YEAST	ABP1	Actin-binding protein OS=Saccharomyces cerevisiae (strain ATCC 204508 / S288c) OX=559292 GN=ABP1 PE=1 SV=4	0	U	K.EEPEQEEIAPSLPSR.N	41.4975	47.112	73.9695	54.4637	65.8278	51.0571	54.4235	49.543	53.5291	41.0919	42.164	51.6596	46.978	56.5689	46.2075	48.8943	51.6608	52.4202
sp|P15891|ABP1_YEAST	ABP1	Actin-binding protein OS=Saccharomyces cerevisiae (strain ATCC 204508 / S288c) OX=559292 GN=ABP1 PE=1 SV=4	0	U	K.VQYGLAR.V	57.5206	50.2726	67.7306	54.9796	50.4644	62.94	70.6723	66.1328	58.3797	57.2833	57.1814	48.719	55.0651	52.6054	53.136	56.0436	58.9811	54.4145
sp|P15891|ABP1_YEAST	ABP1	Actin-binding protein OS=Saccharomyces cerevisiae (strain ATCC 204508 / S288c) OX=559292 GN=ABP1 PE=1 SV=4	0	U	R.YSIQTSSK.Q	73.7323	73.3862	85.8528	83.3971	84.3581	83.9967	99.7093	98.8985	99.6189	103.985	78.9496	88.1915	88.0522	93.4412	82.9702	82.5021	87.7177	88.2672
sp|P15891|ABP1_YEAST	ABP1	Actin-binding protein OS=Saccharomyces cerevisiae (strain ATCC 204508 / S288c) OX=559292 GN=ABP1 PE=1 SV=4	0	U	R.YSIQTSSK.Q	99.8339	89.4588	94.7349	100.281	100.449	93.883	125.581	114.944	84.4875	98.0858	82.3407	86.9044	86.4347	95.2294	91.9838	89.7526	89.8606	96.7331
sp|P15891|ABP1_YEAST	ABP1	Actin-binding protein OS=Saccharomyces cerevisiae (strain ATCC 204508 / S288c) OX=559292 GN=ABP1 PE=1 SV=4	0	U	K.AEEAEQPK.T	120.999	112.224	117.3	119.62	126.494	96.7206	141.529	133.239	134.994	108.612	114.387	116.402	126.037	113.585	108.627	124.035	131.573	113.269
sp|P15891|ABP1_YEAST	ABP1	Actin-binding protein OS=Saccharomyces cerevisiae (strain ATCC 204508 / S288c) OX=559292 GN=ABP1 PE=1 SV=4	0	U	K.SEPTIISPK.P	32.5351	37.7607	34.0247	33.5311	36.0152	34.4096	38.8122	42.8377	25.8772	39.2454	37.9621	43.1482	37.3946	34.707	32.5475	39.6386	28.4711	29.4731
sp|P15891|ABP1_YEAST	ABP1	Actin-binding protein OS=Saccharomyces cerevisiae (strain ATCC 204508 / S288c) OX=559292 GN=ABP1 PE=1 SV=4	0	U	R.NSIPAPK.Q	215.318	193.478	215.134	218.827	212.441	219.401	270.543	250.913	207.208	221.294	208.535	226.96	225.25	203.305	210.09	213.452	219.705	214.201
sp|P15891|ABP1_YEAST	ABP1	Actin-binding protein OS=Saccharomyces cerevisiae (strain ATCC 204508 / S288c) OX=559292 GN=ABP1 PE=1 SV=4	0	U	R.NSIPAPK.Q	318.109	326.001	336.61	358.318	354.106	321.95	402.626	387.873	330.378	341.229	357.146	358.191	347.81	350.935	341.093	329.914	348.724	341.145
sp|P15891|ABP1_YEAST	ABP1	Actin-binding protein OS=Saccharomyces cerevisiae (strain ATCC 204508 / S288c) OX=559292 GN=ABP1 PE=1 SV=4	0	U	K.AEAPKPEVPEDEPEGEPDVK.D	39.2538	36.4456	42.8909	38.6504	52.9953	49.2983	53.7323	53.8036	47.5673	45.2158	49.0714	40.7611	39.086	43.3935	44.9624	47.5521	52.6884	43.3586
sp|P15891|ABP1_YEAST	ABP1	Actin-binding protein OS=Saccharomyces cerevisiae (strain ATCC 204508 / S288c) OX=559292 GN=ABP1 PE=1 SV=4	0	U	K.ASTPPVK.K	829.622	875.441	864.23	911.818	894.188	878.125	1064.61	1078.82	948.25	998.664	964.116	993.777	968.976	954.721	917.468	954.852	1001.18	1017.45
sp|P15891|ABP1_YEAST	ABP1	Actin-binding protein OS=Saccharomyces cerevisiae (strain ATCC 204508 / S288c) OX=559292 GN=ABP1 PE=1 SV=4	0	U	R.NVASGAPVQK.E	263.313	273.397	280.196	267.287	315.089	260.696	326.619	344.313	288.779	290.061	286.55	303.066	284.356	275.301	273.213	289.321	306.773	286.336
sp|P15891|ABP1_YEAST	ABP1	Actin-binding protein OS=Saccharomyces cerevisiae (strain ATCC 204508 / S288c) OX=559292 GN=ABP1 PE=1 SV=4	0	U	K.SEPTIISPK.P	140.568	149.243	154.874	158.329	158.868	128.114	180.635	174.732	155.976	162.605	174.462	156.216	156.291	152.651	154.288	126.569	158.521	157.51
sp|P15891|ABP1_YEAST	ABP1	Actin-binding protein OS=Saccharomyces cerevisiae (strain ATCC 204508 / S288c) OX=559292 GN=ABP1 PE=1 SV=4	0	U	R.DFDQAPLK.P	98.979	112.629	98.4695	103.039	105.849	85.3025	110.097	121.293	100.834	119.555	97.9032	109.997	104.907	103.943	101.78	99.7448	98.3656	112.257
sp|P15891|ABP1_YEAST	ABP1	Actin-binding protein OS=Saccharomyces cerevisiae (strain ATCC 204508 / S288c) OX=559292 GN=ABP1 PE=1 SV=4	0	U	R.DFDQAPLK.P	4.77616	8.2021	5.69425	2.66633	6.37488	4.45485	5.44041	6.18076	6.67693	7.28723	5.5366	8.08864	7.91889	5.33545	8.79856	9.65067	8.38023	6.57304
sp|P15891|ABP1_YEAST	ABP1	Actin-binding protein OS=Saccharomyces cerevisiae (strain ATCC 204508 / S288c) OX=559292 GN=ABP1 PE=1 SV=4	0	U	K.EEEEMENK.F	21.2559	18.8881	18.4388	20.9282	18.083	22.9053	27.2246	26.8137	21.3651	23.042	21.4982	22.2256	17.1507	24.0431	16.9284	24.9667	21.9995	23.5455
sp|P15891|ABP1_YEAST	ABP1	Actin-binding protein OS=Saccharomyces cerevisiae (strain ATCC 204508 / S288c) OX=559292 GN=ABP1 PE=1 SV=4	0	U	K.RDSEFNSFLGTTKPPSM*TESSLK.N	20.1115	23.9782	17.2308	22.7199	30.8546	26.2125	25.0117	29.2032	28.1216	23.6841	15.3484	18.8873	29.7796	26.6089	20.8971	23.705	23.2789	25.568
sp|P15891|ABP1_YEAST	ABP1	Actin-binding protein OS=Saccharomyces cerevisiae (strain ATCC 204508 / S288c) OX=559292 GN=ABP1 PE=1 SV=4	0	U	K.EEPEQEEIAPSLPSR.N	22.5659	20.0525	27.1706	20.8851	19.3789	22.6937	23.139	25.0115	16.6683	15.2235	23.004	19.3551	20.537	21.175	18.5393	17.9588	22.6338	20.6843
sp|P15891|ABP1_YEAST	ABP1	Actin-binding protein OS=Saccharomyces cerevisiae (strain ATCC 204508 / S288c) OX=559292 GN=ABP1 PE=1 SV=4	0	U	K.SPAQLWAER.K	54.3001	54.1488	55.2125	55.4403	52.4316	54.6186	73.9222	71.5361	54.0588	50.4124	54.2682	48.2523	51.9435	51.0717	51.3739	54.0222	60.3016	50.2161
sp|Q08641|AB140_YEAST	ABP140	tRNA(Thr) (cytosine(32)-N(3))-methyltransferase OS=Saccharomyces cerevisiae (strain ATCC 204508 / S288c) OX=559292 GN=ABP140 PE=1 SV=3	0	U	K.ETENAENASQQANDGSTSTTTSK.N	109.091	117.402	119.553	116.18	94.7867	88.2429	116.513	128.651	119.395	125.418	119.594	123.57	102.366	107.203	118.396	122.988	110.333	121.452
sp|Q08641|AB140_YEAST	ABP140	tRNA(Thr) (cytosine(32)-N(3))-methyltransferase OS=Saccharomyces cerevisiae (strain ATCC 204508 / S288c) OX=559292 GN=ABP140 PE=1 SV=3	0	U	R.NLTEESDVWDHNAWDNVEWGEEQVQQAEEK.I	73.345	80.6283	69.5363	75.3608	53.2492	58.6699	68.7712	72.3567	73.7174	88.3001	73.0145	77.356	75.7769	73.0208	67.4725	75.9097	69.6885	73.5002
sp|Q08641|AB140_YEAST	ABP140	tRNA(Thr) (cytosine(32)-N(3))-methyltransferase OS=Saccharomyces cerevisiae (strain ATCC 204508 / S288c) OX=559292 GN=ABP140 PE=1 SV=3	0	U	R.DLPFEFGK.R	40.5785	45.2772	44.6107	38.986	31.7931	35.3266	37.3281	38.6731	41.2677	53.0814	40.0929	41.655	34.7466	31.925	41.7207	37.5901	40.8395	37.4264
sp|Q08641|AB140_YEAST	ABP140	tRNA(Thr) (cytosine(32)-N(3))-methyltransferase OS=Saccharomyces cerevisiae (strain ATCC 204508 / S288c) OX=559292 GN=ABP140 PE=1 SV=3	0	U	R.VYFFSEEK.L	42.6625	35.0458	35.8358	33.7184	25.5247	28.2953	42.0839	33.6822	38.739	34.4059	34.8617	35.2521	37.0678	33.2241	32.4224	41.2427	33.8051	32.3068
sp|Q08641|AB140_YEAST	ABP140	tRNA(Thr) (cytosine(32)-N(3))-methyltransferase OS=Saccharomyces cerevisiae (strain ATCC 204508 / S288c) OX=559292 GN=ABP140 PE=1 SV=3	0	U	K.ETENAENASQQANDGSTSTTTSK.N	21.3132	32.0541	22.4338	28.0736	19.3537	20.0696	28.9159	23.0014	22.8834	29.3813	30.9227	24.2146	24.7117	21.4024	25.2982	24.4302	18.905	22.4105
sp|Q08641|AB140_YEAST	ABP140	tRNA(Thr) (cytosine(32)-N(3))-methyltransferase OS=Saccharomyces cerevisiae (strain ATCC 204508 / S288c) OX=559292 GN=ABP140 PE=1 SV=3	0	U	K.DNENENLR.I	14.2429	9.91807	12.2157	9.56202	8.74819	5.92791	8.07894	11.9786	17.6351	12.8484	11.0279	11.4536	11.5021	12.1285	9.42976	9.6098	12.0652	11.7267
sp|Q08641|AB140_YEAST	ABP140	tRNA(Thr) (cytosine(32)-N(3))-methyltransferase OS=Saccharomyces cerevisiae (strain ATCC 204508 / S288c) OX=559292 GN=ABP140 PE=1 SV=3	0	U	K.GENADINVNDFQEYK.E	11.4093	10.9678	15.6365	19.0882	11.0653	10.8506	15.3739	11.222	12.555	16.5928	13.3009	10.9879	15.626	12.9003	12.3641	17.4287	15.1463	11.1764
sp|Q08641|AB140_YEAST	ABP140	tRNA(Thr) (cytosine(32)-N(3))-methyltransferase OS=Saccharomyces cerevisiae (strain ATCC 204508 / S288c) OX=559292 GN=ABP140 PE=1 SV=3	0	U	K.GENADINVNDFQEYK.E	15.506	8.10924	11.7379	18.3076	11.3265	6.94161	19.2209	15.1636	15.0178	15.2181	16.6912	12.4243	12.6593	13.1144	11.7652	13.3013	12.6357	17.0279
sp|Q08641|AB140_YEAST	ABP140	tRNA(Thr) (cytosine(32)-N(3))-methyltransferase OS=Saccharomyces cerevisiae (strain ATCC 204508 / S288c) OX=559292 GN=ABP140 PE=1 SV=3	0	U	R.IIAADFAPR.A	18.5229	21.7154	20.092	18.7268	22.4056	15.941	19.7106	22.4682	24.973	26.6702	20.1133	23.3897	24.5453	25.8202	20.4573	19.227	20.2911	21.2459
sp|Q08641|AB140_YEAST	ABP140	tRNA(Thr) (cytosine(32)-N(3))-methyltransferase OS=Saccharomyces cerevisiae (strain ATCC 204508 / S288c) OX=559292 GN=ABP140 PE=1 SV=3	0	U	K.ETENAENASQQANDGSTSTTTSK.N	63.7492	58.568	73.0426	63.8773	54.3069	54.8246	76.7035	66.1539	82.726	77.6111	66.2587	68.0204	65.8349	69.6498	69.0454	65.5938	71.156	63.8202
sp|Q08641|AB140_YEAST	ABP140	tRNA(Thr) (cytosine(32)-N(3))-methyltransferase OS=Saccharomyces cerevisiae (strain ATCC 204508 / S288c) OX=559292 GN=ABP140 PE=1 SV=3	0	U	K.ETENAENASQQANDGSTSTTTSK.N	23.0264	27.9264	17.4365	21.6503	18.697	19.4119	26.1213	29.2052	23.1106	26.5597	25.889	24.9439	22.8142	23.1211	25.6252	25.6034	28.2275	27.4988
sp|Q08641|AB140_YEAST	ABP140	tRNA(Thr) (cytosine(32)-N(3))-methyltransferase OS=Saccharomyces cerevisiae (strain ATCC 204508 / S288c) OX=559292 GN=ABP140 PE=1 SV=3	0	U	K.ETENAENASQQANDGSTSTTTSK.N	98.3584	92.6819	115.081	105.396	69.4206	76.3149	107.434	92.3638	108.067	102.924	103.562	101.564	89.087	80.6209	94.8163	98.7815	93.1845	98.5144
sp|Q08641|AB140_YEAST	ABP140	tRNA(Thr) (cytosine(32)-N(3))-methyltransferase OS=Saccharomyces cerevisiae (strain ATCC 204508 / S288c) OX=559292 GN=ABP140 PE=1 SV=3	0	U	K.EETLENIAHEGR.G	69.7351	59.4053	55.2473	63.3819	56.2384	50.0437	59.1462	62.4659	63.0381	71.222	62.4242	55.1923	50.6772	69.4798	53.7832	59.647	55.3688	55.7724
sp|Q08641|AB140_YEAST	ABP140	tRNA(Thr) (cytosine(32)-N(3))-methyltransferase OS=Saccharomyces cerevisiae (strain ATCC 204508 / S288c) OX=559292 GN=ABP140 PE=1 SV=3	0	U	K.DNENENLR.I	124.973	133.48	136.132	134.696	102.283	104.236	133.741	139.764	139.53	139.952	134.906	126.429	125.607	122.257	131.371	134.389	138.083	143.989
sp|Q08641|AB140_YEAST	ABP140	tRNA(Thr) (cytosine(32)-N(3))-methyltransferase OS=Saccharomyces cerevisiae (strain ATCC 204508 / S288c) OX=559292 GN=ABP140 PE=1 SV=3	0	U	K.ELHQQESTAVPQEVDVNEEFENEPETINSSR.T	29.8491	28.0683	37.7259	36.8185	14.4477	22.9791	35.6832	33.3033	30.0037	38.7782	22.7786	30.4752	30.7042	32.2779	24.0253	29.8935	29.46	28.5273
sp|Q08641|AB140_YEAST	ABP140	tRNA(Thr) (cytosine(32)-N(3))-methyltransferase OS=Saccharomyces cerevisiae (strain ATCC 204508 / S288c) OX=559292 GN=ABP140 PE=1 SV=3	0	U	R.DLPFEFGK.R	357.109	397.769	352.456	391.788	290.242	297.355	383.767	420.674	408.699	427.2	375.001	394.58	402.604	404.739	372.74	357.953	370.489	401.648
sp|Q08641|AB140_YEAST	ABP140	tRNA(Thr) (cytosine(32)-N(3))-methyltransferase OS=Saccharomyces cerevisiae (strain ATCC 204508 / S288c) OX=559292 GN=ABP140 PE=1 SV=3	0	U	R.DYGAYDLTQVR.F	52.4273	57.0496	61.0516	54.581	47.0853	46.8518	56.8993	52.9566	56.7284	68.8216	59.1039	69.067	51.1515	54.5981	60.1367	54.8224	52.1525	52.9991
sp|Q08641|AB140_YEAST	ABP140	tRNA(Thr) (cytosine(32)-N(3))-methyltransferase OS=Saccharomyces cerevisiae (strain ATCC 204508 / S288c) OX=559292 GN=ABP140 PE=1 SV=3	0	U	R.NGNVNTNANVDDSTK.T	4.77084	6.14906	7.65017	8.34008	7.24647	1.72959	9.71972	6.014	6.81655	8.35451	6.68561	5.17134	7.29024	5.55774	5.95095	6.98833	6.0695	5.03868
sp|Q08641|AB140_YEAST	ABP140	tRNA(Thr) (cytosine(32)-N(3))-methyltransferase OS=Saccharomyces cerevisiae (strain ATCC 204508 / S288c) OX=559292 GN=ABP140 PE=1 SV=3	0	U	R.YWDIFYK.N	145.063	139.712	153.573	140.154	119.873	110.298	140.773	155.902	165.399	158.664	140.171	145.195	151.389	143.334	146.747	142.418	159.604	140.211
sp|Q08641|AB140_YEAST	ABP140	tRNA(Thr) (cytosine(32)-N(3))-methyltransferase OS=Saccharomyces cerevisiae (strain ATCC 204508 / S288c) OX=559292 GN=ABP140 PE=1 SV=3	0	U	K.ELHQQESTAVPQEVDVNEEFENEPETINSSR.T	19.6398	15.7754	19.1505	22.2642	11.9001	11.0802	18.4624	17.8842	21.4322	19.3443	14.0201	14.43	20.8438	22.8184	15.3359	19.421	20.7681	12.0442
sp|Q08641|AB140_YEAST	ABP140	tRNA(Thr) (cytosine(32)-N(3))-methyltransferase OS=Saccharomyces cerevisiae (strain ATCC 204508 / S288c) OX=559292 GN=ABP140 PE=1 SV=3	0	U	K.ELHQQESTAVPQEVDVNEEFENEPETINSSR.T	56.6922	46.6828	55.8411	64.5969	43.1038	32.6637	59.4968	47.7898	63.7638	61.5526	46.5888	50.4511	41.4048	51.574	54.5541	48.4837	51.5014	41.3756
sp|Q08641|AB140_YEAST	ABP140	tRNA(Thr) (cytosine(32)-N(3))-methyltransferase OS=Saccharomyces cerevisiae (strain ATCC 204508 / S288c) OX=559292 GN=ABP140 PE=1 SV=3	0	U	K.ETENAENASQQANDGSTSTTTSK.N	272.301	275.384	277.448	291.529	217.163	213.013	299.496	298.474	316.536	322.83	284.864	276.825	285.935	299.464	299.344	279.258	284.985	289.862
sp|Q08641|AB140_YEAST	ABP140	tRNA(Thr) (cytosine(32)-N(3))-methyltransferase OS=Saccharomyces cerevisiae (strain ATCC 204508 / S288c) OX=559292 GN=ABP140 PE=1 SV=3	0	U	R.ILEENFYVR.G	52.3521	44.2626	41.5626	42.2255	35.3957	35.2639	44.3902	50.5647	48.2614	42.3553	43.865	50.4531	42.8065	44.134	40.7254	38.6871	43.7555	45.0982
sp|P37254|ADCS_YEAST	ABZ1	Aminodeoxychorismate synthase OS=Saccharomyces cerevisiae (strain ATCC 204508 / S288c) OX=559292 GN=ABZ1 PE=1 SV=4	0	U	K.ITVQLLQDK.I	97.6892	97.9859	109.013	104.033	101.252	80.7317	96.828	85.5903	103.133	115.488	99.1002	102.714	96.0276	90.2314	99.0071	97.3067	104.517	88.0448
sp|P37254|ADCS_YEAST	ABZ1	Aminodeoxychorismate synthase OS=Saccharomyces cerevisiae (strain ATCC 204508 / S288c) OX=559292 GN=ABZ1 PE=1 SV=4	0	U	-.M*LSDTIDTK.Q	60.8356	62.1677	43.1374	56.1243	50.1101	43.1538	55.335	54.3478	63.9008	63.6155	51.3591	59.4873	55.2125	50.327	63.5436	58.6575	57.5611	61.5079
sp|P37254|ADCS_YEAST	ABZ1	Aminodeoxychorismate synthase OS=Saccharomyces cerevisiae (strain ATCC 204508 / S288c) OX=559292 GN=ABZ1 PE=1 SV=4	0	U	K.EFGENLMILDLIR.N	177.204	199.925	228.022	246.098	183.013	164.796	189.045	200.059	220.063	213.11	213.086	217.975	198.059	190.975	202.569	210.31	217.335	211.317
sp|P37254|ADCS_YEAST	ABZ1	Aminodeoxychorismate synthase OS=Saccharomyces cerevisiae (strain ATCC 204508 / S288c) OX=559292 GN=ABZ1 PE=1 SV=4	0	U	R.NDLYELVPDVR.V	11.1781	8.22538	10.8721	10.5483	11.2536	15.5734	8.99978	9.9881	7.41794	14.4247	9.92578	11.7534	10.675	8.66461	10.6027	9.81104	9.60453	8.55813
sp|P37254|ADCS_YEAST	ABZ1	Aminodeoxychorismate synthase OS=Saccharomyces cerevisiae (strain ATCC 204508 / S288c) OX=559292 GN=ABZ1 PE=1 SV=4	0	U	K.GEDTTYVK.Q	31.1649	34.6759	36.0327	41.9113	30.3177	29.3941	32.0157	32.7109	44.9257	35.1269	38.8658	32.8296	29.0567	40.1114	42.8653	34.8649	42.7566	42.2813
sp|P37254|ADCS_YEAST	ABZ1	Aminodeoxychorismate synthase OS=Saccharomyces cerevisiae (strain ATCC 204508 / S288c) OX=559292 GN=ABZ1 PE=1 SV=4	0	U	K.QFEVSEDPK.L	195.614	219.568	221.202	215.343	207.498	184.264	188.734	193.272	208.321	223.918	217.855	210.783	211.725	220.498	202.307	188.968	199.686	198.448
sp|P37254|ADCS_YEAST	ABZ1	Aminodeoxychorismate synthase OS=Saccharomyces cerevisiae (strain ATCC 204508 / S288c) OX=559292 GN=ABZ1 PE=1 SV=4	0	U	R.YSGIDVLK.H	52.3756	55.3933	62.8477	55.9369	53.9675	51.0095	57.0074	57.288	68.3678	62.0943	53.8226	64.0887	54.7253	55.4174	52.7225	59.6914	57.5907	58.4424
sp|P37254|ADCS_YEAST	ABZ1	Aminodeoxychorismate synthase OS=Saccharomyces cerevisiae (strain ATCC 204508 / S288c) OX=559292 GN=ABZ1 PE=1 SV=4	0	U	K.LSFINNVK.T	52.4247	69.8664	67.8416	69.8615	64.6251	62.615	69.4674	73.7184	78.6175	75.2949	61.8074	67.3969	76.4494	68.5418	60.0104	61.3357	65.855	63.4998
sp|P37254|ADCS_YEAST	ABZ1	Aminodeoxychorismate synthase OS=Saccharomyces cerevisiae (strain ATCC 204508 / S288c) OX=559292 GN=ABZ1 PE=1 SV=4	0	U	-.M*LSDTIDTK.Q	29.632	47.2402	26.7971	25.7347	26.779	25.8768	33.6783	26.6242	30.3731	38.9149	37.9582	36.0424	31.0006	33.2311	36.8786	35.264	35.2191	39.2988
sp|P37254|ADCS_YEAST	ABZ1	Aminodeoxychorismate synthase OS=Saccharomyces cerevisiae (strain ATCC 204508 / S288c) OX=559292 GN=ABZ1 PE=1 SV=4	0	U	K.GEDTTYVK.Q	114.655	146.225	144.277	146.988	128.791	125.578	134.899	140.41	147.365	159.006	128.822	150.689	133.229	136.462	123.967	133.564	142.222	155.859
sp|P37254|ADCS_YEAST	ABZ1	Aminodeoxychorismate synthase OS=Saccharomyces cerevisiae (strain ATCC 204508 / S288c) OX=559292 GN=ABZ1 PE=1 SV=4	0	U	K.HSLPPGSMTGAPK.K	13.3243	7.38551	15.4012	14.8035	8.81462	9.00841	8.80852	11.1741	15.2292	14.0035	11.5994	14.7992	11.8421	13.1249	16.9955	13.8875	10.4286	13.1372
sp|P37254|ADCS_YEAST	ABZ1	Aminodeoxychorismate synthase OS=Saccharomyces cerevisiae (strain ATCC 204508 / S288c) OX=559292 GN=ABZ1 PE=1 SV=4	0	U	K.LSFINNVK.T	71.2696	68.8271	75.9932	79.4586	69.9966	62.1292	70.3167	70.9555	84.0204	74.7834	74.0021	76.8969	68.4125	78.3793	72.6641	66.2626	61.1439	68.0967
sp|Q03266|PABC_YEAST	ABZ2	Aminodeoxychorismate lyase OS=Saccharomyces cerevisiae (strain ATCC 204508 / S288c) OX=559292 GN=ABZ2 PE=1 SV=1	0	U	R.IEAIPMPMEPILK.L	58.9772	57.8232	44.6801	53.017	57.3014	54.3405	43.8212	46.8818	54.2697	54.2709	53.339	56.9714	55.0864	52.4229	52.215	53.0225	47.1738	50.2162
sp|Q03266|PABC_YEAST	ABZ2	Aminodeoxychorismate lyase OS=Saccharomyces cerevisiae (strain ATCC 204508 / S288c) OX=559292 GN=ABZ2 PE=1 SV=1	0	U	R.IALSYFK.I	88.2961	95.8236	89.2242	90.6216	94.7597	80.3815	91.2846	87.8067	85.0515	87.2714	91.0631	93.0085	83.8722	95.6465	91.5678	90.7141	83.9022	85.5425
sp|Q03266|PABC_YEAST	ABZ2	Aminodeoxychorismate lyase OS=Saccharomyces cerevisiae (strain ATCC 204508 / S288c) OX=559292 GN=ABZ2 PE=1 SV=1	0	U	R.EVNSGGDLLENIQHPDAWK.H	48.4911	45.4179	54.7228	52.6945	49.7161	52.1893	49.6163	59.1177	51.8612	53.1088	50.7505	56.7879	49.9991	48.2129	38.5582	50.4141	50.4491	45.1061
sp|Q03266|PABC_YEAST	ABZ2	Aminodeoxychorismate lyase OS=Saccharomyces cerevisiae (strain ATCC 204508 / S288c) OX=559292 GN=ABZ2 PE=1 SV=1	0	U	R.EVNSGGDLLENIQHPDAWK.H	51.5714	59.7451	48.8684	54.3743	55.7645	50.014	46.6712	60.5738	52.0644	49.936	57.1795	47.7528	56.1461	52.0822	44.4031	53.1824	54.7839	50.7685
sp|Q03266|PABC_YEAST	ABZ2	Aminodeoxychorismate lyase OS=Saccharomyces cerevisiae (strain ATCC 204508 / S288c) OX=559292 GN=ABZ2 PE=1 SV=1	0	U	R.QQIINEDYSSYLR.V	7.27125	11.3064	14.261	6.15005	6.73846	9.28982	10.2393	9.92866	7.08133	10.1627	11.575	9.19992	6.97675	8.65269	8.65807	6.89488	7.77987	9.85561
sp|Q03266|PABC_YEAST	ABZ2	Aminodeoxychorismate lyase OS=Saccharomyces cerevisiae (strain ATCC 204508 / S288c) OX=559292 GN=ABZ2 PE=1 SV=1	0	U	R.QQIINEDYSSYLR.V	9.7959	10.7455	7.51385	6.47584	2.54985	4.81314	6.55833	4.39382	3.42055	7.72607	5.81464	6.83546	9.20936	5.10179	4.00957	5.88025	8.40126	8.40255
sp|Q03266|PABC_YEAST	ABZ2	Aminodeoxychorismate lyase OS=Saccharomyces cerevisiae (strain ATCC 204508 / S288c) OX=559292 GN=ABZ2 PE=1 SV=1	0	U	R.IALSYFK.I	33.5407	36.8956	29.8433	30.6394	31.358	35.7154	47.322	33.4926	34.1844	38.6313	33.3213	34.5386	40.9687	37.1427	39.8147	36.6299	37.8263	33.4316
sp|Q03266|PABC_YEAST	ABZ2	Aminodeoxychorismate lyase OS=Saccharomyces cerevisiae (strain ATCC 204508 / S288c) OX=559292 GN=ABZ2 PE=1 SV=1	0	U	K.EIFETPDPR.L	125.309	135.093	136.978	159.877	156.258	138.32	144.988	150.461	140.175	158.164	151.346	137.261	135.456	135.754	138.504	143.592	144.018	139.894
sp|Q03266|PABC_YEAST	ABZ2	Aminodeoxychorismate lyase OS=Saccharomyces cerevisiae (strain ATCC 204508 / S288c) OX=559292 GN=ABZ2 PE=1 SV=1	0	U	R.VEDMLQVIYER.F	26.2414	32.5371	29.7659	21.067	25.9034	25.681	26.2206	26.269	27.6787	31.6515	25.2939	26.3312	29.9231	25.5608	32.1415	29.0165	31.9839	28.8879
sp|Q03266|PABC_YEAST	ABZ2	Aminodeoxychorismate lyase OS=Saccharomyces cerevisiae (strain ATCC 204508 / S288c) OX=559292 GN=ABZ2 PE=1 SV=1	0	U	R.MQTAINNLR.G	36.5312	33.6406	33.0298	35.1697	26.97	24.3635	33.031	32.4268	31.7709	25.7579	34.5791	39.4056	32.0953	28.4047	36.1582	35.724	33.9821	32.2103
sp|Q03266|PABC_YEAST	ABZ2	Aminodeoxychorismate lyase OS=Saccharomyces cerevisiae (strain ATCC 204508 / S288c) OX=559292 GN=ABZ2 PE=1 SV=1	0	U	R.EVNSGGDLLENIQHPDAWK.H	18.8798	16.1646	29.1956	23.7811	21.3952	25.1217	25.388	20.0671	21.8915	20.8578	21.2048	24.2941	18.5041	21.707	27.4196	25.6652	21.4762	21.9712
sp|Q03266|PABC_YEAST	ABZ2	Aminodeoxychorismate lyase OS=Saccharomyces cerevisiae (strain ATCC 204508 / S288c) OX=559292 GN=ABZ2 PE=1 SV=1	0	U	R.IEAIPMPM*EPILK.L	35.9563	31.9358	32.0588	29.7544	33.678	30.1522	28.5342	25.9094	31.3072	35.6698	31.9947	32.9321	28.2443	30.1021	28.8479	34.11	28.7011	35.4339
sp|Q03266|PABC_YEAST	ABZ2	Aminodeoxychorismate lyase OS=Saccharomyces cerevisiae (strain ATCC 204508 / S288c) OX=559292 GN=ABZ2 PE=1 SV=1	0	U	R.QQIINEDYSSYLR.V	11.6466	10.5513	14.0172	11.2163	7.66165	6.59795	6.22238	9.07569	11.0824	9.58833	7.44433	9.79898	8.97935	8.46583	7.65593	10.6149	9.16769	8.28868
sp|P31787|ACBP_YEAST	ACB1	Acyl-CoA-binding protein OS=Saccharomyces cerevisiae (strain ATCC 204508 / S288c) OX=559292 GN=ACB1 PE=1 SV=3	0	U	K.WEAWENLK.G	17.7917	29.9586	16.0119	24.0432	34.1154	14.5807	16.7371	28.1925	19.2073	15.8039	14.8005	22.2385	20.0157	26.0896	30.9884	26.5295	19.7131	22.4849
sp|P31787|ACBP_YEAST	ACB1	Acyl-CoA-binding protein OS=Saccharomyces cerevisiae (strain ATCC 204508 / S288c) OX=559292 GN=ACB1 PE=1 SV=3	0	U	K.WEAWENLK.G	122.95	182.952	102.417	107.642	260.689	123.689	104.406	118.322	85.8014	87.8116	79.5969	112.57	134.507	157.989	175.673	147.777	85.1141	71.674
sp|P31787|ACBP_YEAST	ACB1	Acyl-CoA-binding protein OS=Saccharomyces cerevisiae (strain ATCC 204508 / S288c) OX=559292 GN=ACB1 PE=1 SV=3	0	U	K.EKPGIFNMK.D	170.996	184.402	146.775	140.285	256.575	158.273	173.252	138.351	89.2592	91.3358	81.3611	114.591	138.205	184.538	226.192	193.505	104.572	105.138
sp|P31787|ACBP_YEAST	ACB1	Acyl-CoA-binding protein OS=Saccharomyces cerevisiae (strain ATCC 204508 / S288c) OX=559292 GN=ACB1 PE=1 SV=3	0	U	K.QATVGDNDK.E	37.5005	43.3718	30.5492	31.7434	76.121	36.5158	31.2903	32.2184	28.6766	23.5403	22.6237	31.1981	33.3163	39.7516	62.0943	41.2545	22.0659	31.0608
sp|P31787|ACBP_YEAST	ACB1	Acyl-CoA-binding protein OS=Saccharomyces cerevisiae (strain ATCC 204508 / S288c) OX=559292 GN=ACB1 PE=1 SV=3	0	U	K.EKPGIFNMK.D	75.2929	62.1093	60.5736	51.7133	90.7343	49.8197	75.0801	56.963	52.2869	43.6083	40.4188	42.7578	66.6657	76.3872	82.3342	64.36	40.0787	38.782
sp|P31787|ACBP_YEAST	ACB1	Acyl-CoA-binding protein OS=Saccharomyces cerevisiae (strain ATCC 204508 / S288c) OX=559292 GN=ACB1 PE=1 SV=3	0	U	K.EYIALVDQLIAK.Y	245.362	286.384	189.415	179.313	445.631	195.728	203.81	196.646	143.51	132.225	130.246	212.323	234.476	273.188	331.121	290.218	154.331	146.856
sp|Q00955|ACAC_YEAST	ACC1	Acetyl-CoA carboxylase OS=Saccharomyces cerevisiae (strain ATCC 204508 / S288c) OX=559292 GN=ACC1 PE=1 SV=2	0	U	K.HM*VVALK.E	139.617	136.471	98.321	108.588	193.21	189.587	107.323	97.2016	124.719	128.399	113.528	133.878	135.163	125.318	108.839	113.709	107.135	106.469
sp|Q00955|ACAC_YEAST	ACC1	Acetyl-CoA carboxylase OS=Saccharomyces cerevisiae (strain ATCC 204508 / S288c) OX=559292 GN=ACC1 PE=1 SV=2	0	U	K.HMVVALK.E	216.854	183.207	160.38	170.231	283.328	249.157	164.807	154.131	185.348	199.044	164.879	184.431	217.48	208.559	179.572	168.388	167.899	161.076
sp|Q00955|ACAC_YEAST	ACC1	Acetyl-CoA carboxylase OS=Saccharomyces cerevisiae (strain ATCC 204508 / S288c) OX=559292 GN=ACC1 PE=1 SV=2	0	U	K.AETFHEMEK.A	11.5929	7.90936	11.6909	12.4507	16.8727	13.6483	3.38795	12.6315	10.4431	4.43628	9.3358	10.8096	9.63451	14.0161	6.91839	10.549	9.51838	6.87873
sp|Q00955|ACAC_YEAST	ACC1	Acetyl-CoA carboxylase OS=Saccharomyces cerevisiae (strain ATCC 204508 / S288c) OX=559292 GN=ACC1 PE=1 SV=2	0	U	K.NPEYNPDK.L	147.592	151.15	144.044	148.899	184.435	172.231	109.985	117.517	147.782	156.126	154.847	134.246	156.445	158.193	134.782	126.532	141.788	145.823
sp|Q00955|ACAC_YEAST	ACC1	Acetyl-CoA carboxylase OS=Saccharomyces cerevisiae (strain ATCC 204508 / S288c) OX=559292 GN=ACC1 PE=1 SV=2	1	R	K.ISSTIVAQSAK.V	4.6895	7.6677	7.55453	12.3171	5.18621	4.65298	6.42014	5.28435	8.08676	6.58829	6.17546	6.1696	7.62763	5.12325	8.46234	5.69527	8.27821	4.46949
sp|Q00955|ACAC_YEAST	ACC1	Acetyl-CoA carboxylase OS=Saccharomyces cerevisiae (strain ATCC 204508 / S288c) OX=559292 GN=ACC1 PE=1 SV=2	0	U	R.NM*PVPILETK.D	183.612	162.636	175.596	167.231	237.726	208.083	136.583	139.175	164.302	200.328	174.56	167.631	191.763	177.34	159.941	167.769	152.758	160.439
sp|Q00955|ACAC_YEAST	ACC1	Acetyl-CoA carboxylase OS=Saccharomyces cerevisiae (strain ATCC 204508 / S288c) OX=559292 GN=ACC1 PE=1 SV=2	0	U	K.AFLASEEAR.H	157.958	154.537	139.711	137.684	233.654	191.297	125.772	116.884	160.317	166.389	128.456	150.457	158.099	148.725	136.52	140.571	133.678	130.607
sp|Q00955|ACAC_YEAST	ACC1	Acetyl-CoA carboxylase OS=Saccharomyces cerevisiae (strain ATCC 204508 / S288c) OX=559292 GN=ACC1 PE=1 SV=2	0	U	K.M*LSTDDK.E	73.362	71.3113	64.9184	64.5963	119.505	99.3989	44.1864	48.299	69.9578	73.4333	60.5001	60.5159	92.5667	89.1989	63.3152	56.525	62.4608	62.2205
sp|Q00955|ACAC_YEAST	ACC1	Acetyl-CoA carboxylase OS=Saccharomyces cerevisiae (strain ATCC 204508 / S288c) OX=559292 GN=ACC1 PE=1 SV=2	0	U	K.TEMYTEVK.N	79.6497	85.3563	69.0313	79.6475	129.263	122.971	62.5442	71.727	73.332	98.3356	71.7522	72.0158	87.1174	90.1255	69.236	72.3801	78.6357	74.9131
sp|Q00955|ACAC_YEAST	ACC1	Acetyl-CoA carboxylase OS=Saccharomyces cerevisiae (strain ATCC 204508 / S288c) OX=559292 GN=ACC1 PE=1 SV=2	0	U	R.AGVLEPQGMVGIK.F	22.0412	20.1306	20.9402	16.7138	32.9495	26.8589	12.5701	18.7309	19.9865	19.5237	18.3199	18.8232	23.6476	16.9437	14.6762	13.064	18.9924	24.4768
sp|Q00955|ACAC_YEAST	ACC1	Acetyl-CoA carboxylase OS=Saccharomyces cerevisiae (strain ATCC 204508 / S288c) OX=559292 GN=ACC1 PE=1 SV=2	0	U	K.WAYETFGDDR.T	10.8356	7.5213	8.59642	11.5021	9.62228	11.6558	7.37322	4.00847	12.6105	13.0904	9.1092	7.56044	15.439	8.2376	6.97054	7.11592	9.6767	7.44795
sp|Q00955|ACAC_YEAST	ACC1	Acetyl-CoA carboxylase OS=Saccharomyces cerevisiae (strain ATCC 204508 / S288c) OX=559292 GN=ACC1 PE=1 SV=2	1	R	K.ISSTIVAQSAK.V	113.753	115.774	106.835	106.489	161.659	154.429	84.5106	88.1283	123.238	126.026	97.9887	95.909	124.927	111.394	94.9503	107.397	110.345	108.941
sp|Q00955|ACAC_YEAST	ACC1	Acetyl-CoA carboxylase OS=Saccharomyces cerevisiae (strain ATCC 204508 / S288c) OX=559292 GN=ACC1 PE=1 SV=2	0	U	K.PGSMHLR.P	62.2534	53.4526	72.493	58.9328	78.1374	86.9243	48.3521	30.982	78.8584	54.5671	44.6947	45.6536	71.0654	75.6169	49.2649	53.8184	69.7511	57.891
sp|Q00955|ACAC_YEAST	ACC1	Acetyl-CoA carboxylase OS=Saccharomyces cerevisiae (strain ATCC 204508 / S288c) OX=559292 GN=ACC1 PE=1 SV=2	0	U	K.TEMYTEVK.N	55.0295	37.5409	42.7299	45.6935	71.8548	59.1386	36.1713	36.396	45.0107	52.6328	44.6232	49.7479	48.1004	51.2454	43.2395	44.5595	47.3159	45.7809
sp|Q00955|ACAC_YEAST	ACC1	Acetyl-CoA carboxylase OS=Saccharomyces cerevisiae (strain ATCC 204508 / S288c) OX=559292 GN=ACC1 PE=1 SV=2	0	U	K.YYTFNGPNYNENETIR.H	65.5495	56.411	62.6552	56.7236	88.5576	80.017	44.9065	45.2487	56.8204	71.0829	52.4982	51.8548	59.7304	64.1162	53.9179	53.1677	61.1808	47.9804
sp|Q00955|ACAC_YEAST	ACC1	Acetyl-CoA carboxylase OS=Saccharomyces cerevisiae (strain ATCC 204508 / S288c) OX=559292 GN=ACC1 PE=1 SV=2	0	U	R.LSHQVGEASR.L	10.4481	18.0759	11.868	13.7956	24.4473	14.0209	10.0028	10.0948	13.6043	13.5927	12.2304	12.9476	17.1694	16.7394	15.2165	15.5798	7.75947	11.6092
sp|Q00955|ACAC_YEAST	ACC1	Acetyl-CoA carboxylase OS=Saccharomyces cerevisiae (strain ATCC 204508 / S288c) OX=559292 GN=ACC1 PE=1 SV=2	0	U	R.LSHQVGEASR.L	5.50723	5.23284	4.48189	5.28829	12.0169	10.4233	6.0993	2.65852	6.91084	9.21775	5.61784	6.38383	7.25602	6.60321	6.1748	7.6696	5.43777	3.03508
sp|Q00955|ACAC_YEAST	ACC1	Acetyl-CoA carboxylase OS=Saccharomyces cerevisiae (strain ATCC 204508 / S288c) OX=559292 GN=ACC1 PE=1 SV=2	0	U	K.NPEYNPDK.L	562.01	529.506	505.084	470.67	777.977	703.257	421.189	389.707	527.021	554.156	504.223	491.354	623.589	536.466	522.489	520.711	520.065	491.529
sp|Q00955|ACAC_YEAST	ACC1	Acetyl-CoA carboxylase OS=Saccharomyces cerevisiae (strain ATCC 204508 / S288c) OX=559292 GN=ACC1 PE=1 SV=2	0	U	K.TEM*YTEVK.N	7.48323	10.3025	9.77239	9.41613	14.0903	15.9067	13.3184	13.4178	8.47625	8.62699	7.40579	9.72009	14.5835	16.9351	6.69353	7.6738	10.4429	11.0968
sp|Q00955|ACAC_YEAST	ACC1	Acetyl-CoA carboxylase OS=Saccharomyces cerevisiae (strain ATCC 204508 / S288c) OX=559292 GN=ACC1 PE=1 SV=2	0	U	R.SWYPASVDHEDDR.Q	149.798	135.272	135.436	138.436	158.213	171.868	91.7097	92.4772	135.353	114.719	76.1737	77.764	138.065	139.349	99.8054	118.866	108.536	98.2473
sp|Q00955|ACAC_YEAST	ACC1	Acetyl-CoA carboxylase OS=Saccharomyces cerevisiae (strain ATCC 204508 / S288c) OX=559292 GN=ACC1 PE=1 SV=2	0	U	K.YIESLQK.G	46.4222	50.9707	45.6684	34.4637	55.161	52.3575	38.0497	32.1926	38.988	48.1218	38.6638	45.4408	48.191	41.267	43.3825	44.1736	36.5388	32.9122
sp|Q00955|ACAC_YEAST	ACC1	Acetyl-CoA carboxylase OS=Saccharomyces cerevisiae (strain ATCC 204508 / S288c) OX=559292 GN=ACC1 PE=1 SV=2	0	U	K.LEESPLR.D	87.9535	86.5925	80.3572	69.579	113.265	108.867	67.9987	68.1353	76.0014	99.0078	74.5763	65.8886	98.1423	93.4662	71.4869	73.2784	73.3291	81.4196
sp|Q00955|ACAC_YEAST	ACC1	Acetyl-CoA carboxylase OS=Saccharomyces cerevisiae (strain ATCC 204508 / S288c) OX=559292 GN=ACC1 PE=1 SV=2	0	U	R.NIHVYEAVSK.T	224.602	201.172	233.514	197.23	317.864	284.327	170.315	192.005	235.766	243.318	198.804	214.504	249.382	217.277	224.169	211.138	232.443	221.69
sp|Q00955|ACAC_YEAST	ACC1	Acetyl-CoA carboxylase OS=Saccharomyces cerevisiae (strain ATCC 204508 / S288c) OX=559292 GN=ACC1 PE=1 SV=2	0	U	K.VAYGSSNPK.R	130.073	155.755	132.831	132.889	201.445	188.572	111.878	114.647	139.981	149.546	134.538	142.661	151.534	166.535	121.522	132.971	140.046	124.567
sp|Q00955|ACAC_YEAST	ACC1	Acetyl-CoA carboxylase OS=Saccharomyces cerevisiae (strain ATCC 204508 / S288c) OX=559292 GN=ACC1 PE=1 SV=2	0	U	R.QASSSQWK.N	133.911	121.606	130.766	122.272	174.2	153.644	103.01	89.7343	137.17	132.132	113.733	122.754	136.079	132.385	118.844	110.719	129.236	118.307
sp|Q00955|ACAC_YEAST	ACC1	Acetyl-CoA carboxylase OS=Saccharomyces cerevisiae (strain ATCC 204508 / S288c) OX=559292 GN=ACC1 PE=1 SV=2	0	U	K.SLAPEVHQQISK.Q	79.9884	67.4461	76.9665	83.3811	104.114	98.9485	58.5365	55.1287	89.1582	78.2545	61.2161	58.5589	86.6576	74.2938	51.0538	72.5352	76.026	65.7961
sp|Q00955|ACAC_YEAST	ACC1	Acetyl-CoA carboxylase OS=Saccharomyces cerevisiae (strain ATCC 204508 / S288c) OX=559292 GN=ACC1 PE=1 SV=2	0	U	R.VSSAEIR.I	138.4	127.67	105.855	116.514	173.227	151.163	88.3881	90.5053	117.89	120.077	108.85	123.835	122.523	124.535	118.162	102.749	104.862	115.405
sp|Q00955|ACAC_YEAST	ACC1	Acetyl-CoA carboxylase OS=Saccharomyces cerevisiae (strain ATCC 204508 / S288c) OX=559292 GN=ACC1 PE=1 SV=2	1	R	K.FYFLELNPR.L	10.3407	8.30433	11.4866	13.5774	12.6549	10.9979	7.05269	9.41996	11.6445	9.45528	12.9624	9.42458	9.79333	11.3959	11.9162	6.98886	6.92945	9.99704
sp|Q00955|ACAC_YEAST	ACC1	Acetyl-CoA carboxylase OS=Saccharomyces cerevisiae (strain ATCC 204508 / S288c) OX=559292 GN=ACC1 PE=1 SV=2	0	U	K.MLSTDDK.E	95.9938	89.1526	70.079	71.7857	85.0372	97.9138	60.7409	59.3014	82.1284	100.687	62.0204	71.6444	76.0581	78.9621	64.6889	62.1666	70.7723	61.6365
sp|Q00955|ACAC_YEAST	ACC1	Acetyl-CoA carboxylase OS=Saccharomyces cerevisiae (strain ATCC 204508 / S288c) OX=559292 GN=ACC1 PE=1 SV=2	0	U	R.QASSSQWK.N	84.6853	99.2129	94.8929	88.1105	133.37	119.274	78.2191	70.1347	84.2966	92.4342	74.5972	79.697	98.8039	90.5522	72.3299	89.5179	79.1225	81.5416
sp|Q00955|ACAC_YEAST	ACC1	Acetyl-CoA carboxylase OS=Saccharomyces cerevisiae (strain ATCC 204508 / S288c) OX=559292 GN=ACC1 PE=1 SV=2	0	U	K.RSEPDLNILK.D	655.66	677.132	725.837	759.728	623.338	616.172	716.1	678.885	788.304	800.53	708.667	669.316	712.019	720.273	734.286	639.916	670.632	727.076
sp|Q00955|ACAC_YEAST	ACC1	Acetyl-CoA carboxylase OS=Saccharomyces cerevisiae (strain ATCC 204508 / S288c) OX=559292 GN=ACC1 PE=1 SV=2	0	U	K.SLAPEVHQQISK.Q	66.3018	64.0951	65.785	63.12	83.7092	84.135	43.4136	45.8673	54.1755	54.6879	41.36	54.0947	54.1262	66.9438	44.704	54.1428	54.5843	49.8628
sp|Q00955|ACAC_YEAST	ACC1	Acetyl-CoA carboxylase OS=Saccharomyces cerevisiae (strain ATCC 204508 / S288c) OX=559292 GN=ACC1 PE=1 SV=2	0	U	K.ENSVLTER.T	68.2156	60.1742	65.7781	62.0508	92.571	82.3407	51.3794	51.7166	63.7154	70.6369	66.9192	54.1675	82.8038	81.0028	66.8433	59.184	63.3763	70.0883
sp|Q00955|ACAC_YEAST	ACC1	Acetyl-CoA carboxylase OS=Saccharomyces cerevisiae (strain ATCC 204508 / S288c) OX=559292 GN=ACC1 PE=1 SV=2	0	U	K.MLSTDDK.E	85.2153	91.5545	86.1462	89.1556	105.757	109.718	65.2505	72.8723	105.218	102.443	71.7593	79.5947	104.744	99.589	84.711	79.5689	85.1366	72.1917
sp|Q00955|ACAC_YEAST	ACC1	Acetyl-CoA carboxylase OS=Saccharomyces cerevisiae (strain ATCC 204508 / S288c) OX=559292 GN=ACC1 PE=1 SV=2	0	U	K.LIDMAVK.N	23.2857	23.5322	21.2168	23.5796	31.4956	21.5642	19.3681	27.8642	23.0444	24.2904	27.4738	27.9759	31.9375	27.9481	22.4813	24.5575	27.3826	23.7148
sp|Q00955|ACAC_YEAST	ACC1	Acetyl-CoA carboxylase OS=Saccharomyces cerevisiae (strain ATCC 204508 / S288c) OX=559292 GN=ACC1 PE=1 SV=2	0	U	R.SEPDLNILK.D	31.4301	23.0455	20.7212	19.9298	31.0753	25.4277	14.3995	19.1625	20.7501	23.8379	19.9054	27.0941	23.7407	28.2431	15.0496	19.6134	25.9632	21.4761
sp|Q00955|ACAC_YEAST	ACC1	Acetyl-CoA carboxylase OS=Saccharomyces cerevisiae (strain ATCC 204508 / S288c) OX=559292 GN=ACC1 PE=1 SV=2	0	U	R.GAVFPAR.Q	76.9315	68.5172	63.4021	53.5424	98.1248	98.6714	49.6326	48.8464	70.7025	67.302	57.4567	57.4682	75.5578	68.1435	64.8729	65.3041	70.2442	68.2351
sp|Q00955|ACAC_YEAST	ACC1	Acetyl-CoA carboxylase OS=Saccharomyces cerevisiae (strain ATCC 204508 / S288c) OX=559292 GN=ACC1 PE=1 SV=2	0	U	K.LIDMAVK.N	730.61	797.29	718.642	692.207	1056.07	1004.06	566.189	571	718.056	766.691	633.164	675.079	781.174	758.377	665.005	689.726	679.6	636.992
sp|Q00955|ACAC_YEAST	ACC1	Acetyl-CoA carboxylase OS=Saccharomyces cerevisiae (strain ATCC 204508 / S288c) OX=559292 GN=ACC1 PE=1 SV=2	0	U	K.TGLVSVDDDIYQK.G	224.821	218.163	214.732	209.199	292.056	254.33	166.088	161.627	226.847	228.624	212.824	204.872	251.472	232.636	207.159	204.638	221.229	207.547
sp|Q00955|ACAC_YEAST	ACC1	Acetyl-CoA carboxylase OS=Saccharomyces cerevisiae (strain ATCC 204508 / S288c) OX=559292 GN=ACC1 PE=1 SV=2	0	U	R.EENIILK.L	115.378	123.18	120.918	121.697	161.294	165.411	83.5649	98.5156	126.477	135.735	99.0924	107.372	130.238	136.049	106.632	116.867	111.848	110.377
sp|Q00955|ACAC_YEAST	ACC1	Acetyl-CoA carboxylase OS=Saccharomyces cerevisiae (strain ATCC 204508 / S288c) OX=559292 GN=ACC1 PE=1 SV=2	0	U	K.QELINASIR.R	54.7835	59.3431	47.8901	51.8634	84.8032	75.3698	42.9533	37.5359	57.0757	69.7886	49.8202	57.7342	60.8402	57.0709	53.7631	50.3062	49.1874	51.9974
sp|Q00955|ACAC_YEAST	ACC1	Acetyl-CoA carboxylase OS=Saccharomyces cerevisiae (strain ATCC 204508 / S288c) OX=559292 GN=ACC1 PE=1 SV=2	0	U	K.SHTIYWK.E	50.0982	51.4188	39.8627	45.9545	71.904	57.0129	33.3848	35.5978	46.3282	48.8114	44.1792	52.7446	56.7013	51.8411	44.0856	48.9279	46.3889	44.4584
sp|Q00955|ACAC_YEAST	ACC1	Acetyl-CoA carboxylase OS=Saccharomyces cerevisiae (strain ATCC 204508 / S288c) OX=559292 GN=ACC1 PE=1 SV=2	0	U	K.LLGAVVEPLADIAHK.Y	99.6239	105.461	99.015	99.4817	77.3493	60.7018	82.9804	101.477	78.9625	69.2163	106.536	131.088	93.0524	87.0318	102.45	103.621	101.887	102.487
sp|Q00955|ACAC_YEAST	ACC1	Acetyl-CoA carboxylase OS=Saccharomyces cerevisiae (strain ATCC 204508 / S288c) OX=559292 GN=ACC1 PE=1 SV=2	0	U	K.NPEYNPDK.L	67.579	69.4597	67.2654	71.3426	105.157	96.1397	51.3128	46.5937	67.507	77.0038	64.2636	53.7243	71.8197	75.1239	64.71	63.9197	72.6067	54.9761
sp|Q00955|ACAC_YEAST	ACC1	Acetyl-CoA carboxylase OS=Saccharomyces cerevisiae (strain ATCC 204508 / S288c) OX=559292 GN=ACC1 PE=1 SV=2	0	U	R.IYLAANSGAR.I	58.8733	50.4977	60.8581	50.9577	90.6831	65.9398	49.4091	43.2256	55.9608	60.3028	37.7578	50.0623	58.4173	55.6682	45.8012	52.8257	49.1046	49.5814
sp|Q00955|ACAC_YEAST	ACC1	Acetyl-CoA carboxylase OS=Saccharomyces cerevisiae (strain ATCC 204508 / S288c) OX=559292 GN=ACC1 PE=1 SV=2	0	U	K.LEESPLR.D	67.8283	74.9159	61.5851	56.952	106.371	92.0483	48.1562	49.7614	75.3527	73.0814	61.877	52.7479	70.4631	78.5629	61.4981	62.4912	57.0094	55.6602
sp|Q00955|ACAC_YEAST	ACC1	Acetyl-CoA carboxylase OS=Saccharomyces cerevisiae (strain ATCC 204508 / S288c) OX=559292 GN=ACC1 PE=1 SV=2	0	U	R.NIHVYEAVSK.T	174.246	175.703	155.19	176.563	241.65	237.556	124.628	131.559	152.46	159.078	147.271	147.01	187.714	177.932	134.447	150.812	156.361	162.739
sp|Q00955|ACAC_YEAST	ACC1	Acetyl-CoA carboxylase OS=Saccharomyces cerevisiae (strain ATCC 204508 / S288c) OX=559292 GN=ACC1 PE=1 SV=2	1	R	K.FYFLELNPR.L	72.0011	67.0174	56.3707	62.795	89.3897	73.554	45.2809	43.8434	59.5039	66.1397	56.3233	46.7222	60.8124	63.8598	49.0758	48.2515	54.8847	46.1335
sp|Q00955|ACAC_YEAST	ACC1	Acetyl-CoA carboxylase OS=Saccharomyces cerevisiae (strain ATCC 204508 / S288c) OX=559292 GN=ACC1 PE=1 SV=2	0	U	K.NFSADVK.L	183.068	218.282	154.605	173.891	301.503	254.235	133.838	154.684	152.967	205.719	157.202	167.912	191.841	200.012	176.83	167.126	135.623	156.051
sp|Q00955|ACAC_YEAST	ACC1	Acetyl-CoA carboxylase OS=Saccharomyces cerevisiae (strain ATCC 204508 / S288c) OX=559292 GN=ACC1 PE=1 SV=2	0	U	K.SLAPEVHQQISK.Q	105.344	114.477	97.7427	81.3153	137.038	118.649	68.9704	69.735	89.2183	113.512	105.151	95.0514	110.014	95.6857	85.111	90.4612	93.2175	91.9574
sp|Q00955|ACAC_YEAST	ACC1	Acetyl-CoA carboxylase OS=Saccharomyces cerevisiae (strain ATCC 204508 / S288c) OX=559292 GN=ACC1 PE=1 SV=2	0	U	R.NIHVYEAVSK.T	463.966	473.322	442.274	443.013	631.466	588.955	369.556	360.468	442.791	476.645	400.069	400.421	462.285	492.281	398.428	425.679	398.114	415.845
sp|Q00955|ACAC_YEAST	ACC1	Acetyl-CoA carboxylase OS=Saccharomyces cerevisiae (strain ATCC 204508 / S288c) OX=559292 GN=ACC1 PE=1 SV=2	0	U	R.NIHVYEAVSK.T	9.93209	5.62703	7.61902	11.2923	11.407	14.3111	7.38563	8.23103	6.76722	7.51191	10.3066	8.3385	9.7943	6.63618	4.03853	8.73869	10.3181	10.3468
sp|Q00955|ACAC_YEAST	ACC1	Acetyl-CoA carboxylase OS=Saccharomyces cerevisiae (strain ATCC 204508 / S288c) OX=559292 GN=ACC1 PE=1 SV=2	1	R	K.FYFLELNPR.L	34.0612	38.3373	27.3083	26.9342	38.4996	30.2293	28.4061	20.8611	34.989	30.4742	29.4541	29.4792	32.2693	37.2719	29.412	29.4405	29.5524	24.4976
sp|Q00955|ACAC_YEAST	ACC1	Acetyl-CoA carboxylase OS=Saccharomyces cerevisiae (strain ATCC 204508 / S288c) OX=559292 GN=ACC1 PE=1 SV=2	0	U	R.QASSSQWK.N	121.167	117.526	117.685	101.976	157.809	144.89	91.8729	90.8152	111.4	117.009	107.885	101.945	129.671	123.133	107.566	116.951	114.837	117.564
sp|Q00955|ACAC_YEAST	ACC1	Acetyl-CoA carboxylase OS=Saccharomyces cerevisiae (strain ATCC 204508 / S288c) OX=559292 GN=ACC1 PE=1 SV=2	0	U	R.TVINGEER.F	52.1213	46.9935	57.783	41.3448	65.0981	59.16	42.5942	31.176	47.4505	48.263	48.7593	40.2207	45.0398	52.0664	34.6079	36.0252	43.6538	41.7007
sp|Q00955|ACAC_YEAST	ACC1	Acetyl-CoA carboxylase OS=Saccharomyces cerevisiae (strain ATCC 204508 / S288c) OX=559292 GN=ACC1 PE=1 SV=2	0	U	R.EENIILK.L	703.882	679.286	625.449	576.708	929.984	794.75	491.812	485.036	670.396	720.441	590.569	591.147	698.002	681.669	584.026	597.783	602.304	598.686
sp|Q00955|ACAC_YEAST	ACC1	Acetyl-CoA carboxylase OS=Saccharomyces cerevisiae (strain ATCC 204508 / S288c) OX=559292 GN=ACC1 PE=1 SV=2	0	U	K.LRDENPK.D	100.015	123.785	101.126	108.003	140.496	145.201	90.1634	83.1525	128.88	114.662	101.465	111.286	111.298	120.05	106.651	95.514	93.2672	94.3726
sp|Q00955|ACAC_YEAST	ACC1	Acetyl-CoA carboxylase OS=Saccharomyces cerevisiae (strain ATCC 204508 / S288c) OX=559292 GN=ACC1 PE=1 SV=2	0	U	K.QELINASIR.R	29.1071	20.1127	25.5771	21.0808	41.0922	33.0734	27.0626	18.8027	31.6765	27.6181	25.7222	27.4511	29.6185	21.0359	18.5624	23.107	24.8785	27.5341
sp|Q00955|ACAC_YEAST	ACC1	Acetyl-CoA carboxylase OS=Saccharomyces cerevisiae (strain ATCC 204508 / S288c) OX=559292 GN=ACC1 PE=1 SV=2	0	U	K.DTWDRPVDFTPTNDETYDVR.W	7.92727	6.21962	9.5402	9.80016	10.93	8.06553	6.89361	5.65065	9.03641	7.89668	7.75789	8.95746	9.35068	7.13944	7.54759	9.68974	8.172	8.63497
sp|Q00955|ACAC_YEAST	ACC1	Acetyl-CoA carboxylase OS=Saccharomyces cerevisiae (strain ATCC 204508 / S288c) OX=559292 GN=ACC1 PE=1 SV=2	0	U	K.WAYETFGDDR.T	31.4612	32.2603	31.1823	24.5408	51.4868	41.4092	22.9087	26.0372	31.5276	38.1762	29.5196	35.7916	32.2829	30.9507	25.1556	24.6701	24.3462	28.9182
sp|Q00955|ACAC_YEAST	ACC1	Acetyl-CoA carboxylase OS=Saccharomyces cerevisiae (strain ATCC 204508 / S288c) OX=559292 GN=ACC1 PE=1 SV=2	0	U	R.GAVFPAR.Q	58.562	59.9876	64.0185	66.3424	87.7073	73.3392	42.9379	37.8158	71.479	64.101	56.1114	56.9801	55.3416	58.2843	46.0273	53.6162	69.4624	61.6169
sp|Q00955|ACAC_YEAST	ACC1	Acetyl-CoA carboxylase OS=Saccharomyces cerevisiae (strain ATCC 204508 / S288c) OX=559292 GN=ACC1 PE=1 SV=2	0	U	K.LIDM*AVK.N	42.5832	43.9448	41.798	48.8554	56.7246	61.3346	38.4388	31.4668	45.5106	47.2265	42.8287	38.5278	50.9542	41.6662	41.9971	39.5333	44.6967	36.818
sp|P21192|ACE2_YEAST	ACE2	Metallothionein expression activator OS=Saccharomyces cerevisiae (strain ATCC 204508 / S288c) OX=559292 GN=ACE2 PE=1 SV=1	0	U	K.DPQPMELINELGNHNTVK.N	18.2512	13.1542	19.1287	17.6818	16.8428	24.1174	17.1157	12.0722	17.8717	14.5397	12.7465	12.0916	15.3159	10.9432	8.87125	12.6757	15.346	9.99203
sp|P21192|ACE2_YEAST	ACE2	Metallothionein expression activator OS=Saccharomyces cerevisiae (strain ATCC 204508 / S288c) OX=559292 GN=ACE2 PE=1 SV=1	0	U	R.NANALASSSVLPPIPGSSNNTPIK.N	13.2058	14.8054	18.8409	15.4136	21.5345	22.9197	15.5387	13.1276	15.0931	13.4942	18.3334	14.3989	16.7976	19.2134	15.7114	15.6045	13.4695	13.4014
sp|P21192|ACE2_YEAST	ACE2	Metallothionein expression activator OS=Saccharomyces cerevisiae (strain ATCC 204508 / S288c) OX=559292 GN=ACE2 PE=1 SV=1	0	U	R.NANALASSSVLPPIPGSSNNTPIK.N	5.18735	5.65005	9.98862	8.85342	12.051	9.91632	7.2756	7.46359	7.67769	8.65572	8.61475	12.0986	9.60909	12.7589	7.70244	6.06079	9.20307	12.2412
sp|P21192|ACE2_YEAST	ACE2	Metallothionein expression activator OS=Saccharomyces cerevisiae (strain ATCC 204508 / S288c) OX=559292 GN=ACE2 PE=1 SV=1	0	U	R.DLDIPLVPSPK.T	80.2144	89.5984	93.9614	94.1337	100.174	84.098	85.1885	79.6713	93.136	85.7729	94.7893	106.561	99.5159	92.6674	81.4678	82.062	88.0327	82.1866
sp|P21192|ACE2_YEAST	ACE2	Metallothionein expression activator OS=Saccharomyces cerevisiae (strain ATCC 204508 / S288c) OX=559292 GN=ACE2 PE=1 SV=1	0	U	R.DNQIQQEK.L	54.2489	52.4964	57.4731	78.138	79.6974	91.7385	56.2118	58.8874	60.3829	64.6487	69.7398	71.5707	67.1358	60.5212	54.9029	61.6491	54.1437	65.541
sp|P21192|ACE2_YEAST	ACE2	Metallothionein expression activator OS=Saccharomyces cerevisiae (strain ATCC 204508 / S288c) OX=559292 GN=ACE2 PE=1 SV=1	0	U	K.NGSNLAPLLNAPDLTDHQLEIK.T	8.08955	9.74163	14.8044	11.8374	19.43	20.9063	18.3273	13.666	10.9299	13.4308	10.8019	13.5251	10.3126	17.3257	10.4926	9.14675	11.3614	8.21595
sp|P21192|ACE2_YEAST	ACE2	Metallothionein expression activator OS=Saccharomyces cerevisiae (strain ATCC 204508 / S288c) OX=559292 GN=ACE2 PE=1 SV=1	0	U	K.NGSNLAPLLNAPDLTDHQLEIK.T	7.75826	9.80118	12.5866	9.62433	13.632	10.4521	12.8333	7.56987	7.33092	8.97933	9.45779	10.9657	7.99164	11.3976	7.26615	6.31851	7.10716	9.85257
sp|P21192|ACE2_YEAST	ACE2	Metallothionein expression activator OS=Saccharomyces cerevisiae (strain ATCC 204508 / S288c) OX=559292 GN=ACE2 PE=1 SV=1	0	U	K.VLEEQEEVAQK.L	11.3404	5.31888	8.87752	4.86894	5.63407	6.11548	11.345	10.8647	10.533	8.45994	9.29045	7.19473	10.3879	12.2976	10.1406	11.4085	7.99138	7.92794
sp|P21192|ACE2_YEAST	ACE2	Metallothionein expression activator OS=Saccharomyces cerevisiae (strain ATCC 204508 / S288c) OX=559292 GN=ACE2 PE=1 SV=1	0	U	R.DSELLSFSPQNYNLNLDGLTYNDHNNTSDK.N	8.26843	8.06386	10.2696	11.3721	14.5046	17.7509	10.5879	9.11949	9.32267	7.32539	6.89337	6.88999	8.74967	11.2469	8.13222	8.39968	9.49152	8.3807
sp|P21192|ACE2_YEAST	ACE2	Metallothionein expression activator OS=Saccharomyces cerevisiae (strain ATCC 204508 / S288c) OX=559292 GN=ACE2 PE=1 SV=1	0	U	K.KPTTLPPGTIDQYVK.E	5.34599	8.81871	7.39161	6.20388	17.2468	12.8467	8.42595	6.60073	9.97459	5.68072	8.05859	10.9469	8.62925	9.04713	5.43758	7.90808	8.4588	6.85253
sp|P21192|ACE2_YEAST	ACE2	Metallothionein expression activator OS=Saccharomyces cerevisiae (strain ATCC 204508 / S288c) OX=559292 GN=ACE2 PE=1 SV=1	0	U	K.KPTTLPPGTIDQYVK.E	8.64466	7.39219	8.50036	8.65708	12.6675	16.4945	13.1461	9.44337	8.39195	10.6925	11.4656	11.5362	11.9597	8.01976	8.75358	7.43698	8.03845	11.4128
sp|P21192|ACE2_YEAST	ACE2	Metallothionein expression activator OS=Saccharomyces cerevisiae (strain ATCC 204508 / S288c) OX=559292 GN=ACE2 PE=1 SV=1	0	U	R.SPFLVGTDK.S	38.889	43.5083	35.3477	37.7483	60.0669	52.1772	41.6501	42.7845	34.9992	40.7149	47.5967	55.2176	45.2154	37.0027	39.5969	45.3332	39.6459	40.8772
sp|Q12168|ENG2_YEAST	ACF2	Endo-1,3(4)-beta-glucanase 2 OS=Saccharomyces cerevisiae (strain ATCC 204508 / S288c) OX=559292 GN=ACF2 PE=1 SV=1	0	U	R.TPSSSNPLADSQVNSDNIFQSPVLSNLK.A	7.38065	5.92827	8.81916	7.35095	11.3572	11.9894	12.4012	8.7963	11.1837	5.45485	7.93397	10.7471	11.6678	7.88638	14.2833	11.9654	7.54837	9.29764
sp|Q12168|ENG2_YEAST	ACF2	Endo-1,3(4)-beta-glucanase 2 OS=Saccharomyces cerevisiae (strain ATCC 204508 / S288c) OX=559292 GN=ACF2 PE=1 SV=1	0	U	K.LWGLVTGNSK.L	12.3452	5.89197	8.53096	11.5093	19.4028	10.812	12.9115	12.7973	12.0914	6.46992	8.71135	14.2362	14.2421	11.6453	12.9575	8.10828	10.7491	10.9921
sp|Q12168|ENG2_YEAST	ACF2	Endo-1,3(4)-beta-glucanase 2 OS=Saccharomyces cerevisiae (strain ATCC 204508 / S288c) OX=559292 GN=ACF2 PE=1 SV=1	0	U	R.VFDTTTNPPR.F	31.6034	30.8491	36.9044	27.5914	47.0347	42.4928	30.5474	32.5001	28.3138	28.0331	41.526	30.0068	31.7631	31.2252	25.075	25.0554	32.8722	26.4118
sp|Q12168|ENG2_YEAST	ACF2	Endo-1,3(4)-beta-glucanase 2 OS=Saccharomyces cerevisiae (strain ATCC 204508 / S288c) OX=559292 GN=ACF2 PE=1 SV=1	0	U	K.FSYDFFSQPDFNR.N	10.1663	7.54712	7.11789	8.14417	9.45952	15.942	6.79569	8.73929	13.4049	6.7094	8.51735	9.01313	8.47599	10.8072	8.55373	11.3847	10.0586	7.93948
sp|Q12168|ENG2_YEAST	ACF2	Endo-1,3(4)-beta-glucanase 2 OS=Saccharomyces cerevisiae (strain ATCC 204508 / S288c) OX=559292 GN=ACF2 PE=1 SV=1	0	U	R.TPSSSNPLADSQVNSDNIFQSPVLSNLK.A	36.5693	26.2956	27.3185	29.9845	38.0002	45.1205	31.0907	23.5326	31.8564	29.6781	33.71	32.3687	32.5511	35.1992	26.8539	27.8891	34.1843	32.1973
sp|Q12168|ENG2_YEAST	ACF2	Endo-1,3(4)-beta-glucanase 2 OS=Saccharomyces cerevisiae (strain ATCC 204508 / S288c) OX=559292 GN=ACF2 PE=1 SV=1	0	U	K.AAFTPEMQER.E	18.8809	18.0887	15.1748	19.7304	27.6791	18.4161	17.8797	17.6913	20.3132	15.2907	21.4905	21.0108	20.7269	16.2513	15.2866	16.16	20.4511	22.2735
sp|Q12168|ENG2_YEAST	ACF2	Endo-1,3(4)-beta-glucanase 2 OS=Saccharomyces cerevisiae (strain ATCC 204508 / S288c) OX=559292 GN=ACF2 PE=1 SV=1	0	U	R.SFDWFNGHSWAK.G	424.596	409.095	408.239	403.318	547.791	533.834	421.34	430.766	370.16	364.013	375.434	371.927	410.64	421.966	426.495	421.152	393.502	397.639
sp|Q12168|ENG2_YEAST	ACF2	Endo-1,3(4)-beta-glucanase 2 OS=Saccharomyces cerevisiae (strain ATCC 204508 / S288c) OX=559292 GN=ACF2 PE=1 SV=1	0	U	R.EIASSLDSTVK.G	70.627	77.3949	74.8859	78.132	95.6276	97.4267	69.7664	76.4821	77.7694	80.1489	86.6658	70.0101	71.0824	76.2751	80.9225	78.9746	79.1845	75.0588
sp|Q12168|ENG2_YEAST	ACF2	Endo-1,3(4)-beta-glucanase 2 OS=Saccharomyces cerevisiae (strain ATCC 204508 / S288c) OX=559292 GN=ACF2 PE=1 SV=1	0	U	K.AAFTPEMQER.E	18.2571	16.7802	19.8522	18.8938	20.9593	18.7688	12.5693	17.2159	17.9752	14.5488	20.6941	20.3942	17.1857	20.2611	27.4851	19.2293	17.1942	14.9843
sp|Q12168|ENG2_YEAST	ACF2	Endo-1,3(4)-beta-glucanase 2 OS=Saccharomyces cerevisiae (strain ATCC 204508 / S288c) OX=559292 GN=ACF2 PE=1 SV=1	0	U	K.PNIDDQSVDPLETNK.F	49.2354	42.7126	48.307	38.9045	50.5831	67.216	56.2016	33.5764	49.8681	49.0844	46.9168	42.6675	48.5964	43.5914	50.7192	48.2304	47.7078	49.8566
sp|Q12168|ENG2_YEAST	ACF2	Endo-1,3(4)-beta-glucanase 2 OS=Saccharomyces cerevisiae (strain ATCC 204508 / S288c) OX=559292 GN=ACF2 PE=1 SV=1	0	U	R.DPELFGLAANHTLASQR.V	134.441	138.142	123.333	128.052	180.612	169.388	126.144	126.702	127.654	106.231	137.811	127.514	132.86	145.049	123.72	127.273	138.45	124.83
sp|Q12168|ENG2_YEAST	ACF2	Endo-1,3(4)-beta-glucanase 2 OS=Saccharomyces cerevisiae (strain ATCC 204508 / S288c) OX=559292 GN=ACF2 PE=1 SV=1	0	U	K.LTIAMER.F	21.4788	23.8364	27.5299	20.125	26.7306	26.5223	17.3103	22.5877	22.5442	21.1032	28.4893	25.3713	28.7648	22.1981	21.9723	24.2961	25.6706	24.4269
sp|Q12168|ENG2_YEAST	ACF2	Endo-1,3(4)-beta-glucanase 2 OS=Saccharomyces cerevisiae (strain ATCC 204508 / S288c) OX=559292 GN=ACF2 PE=1 SV=1	0	U	R.SFDWFNGHSWAK.G	106.531	86.2182	102.215	88.0297	115.922	129.4	101.754	86.1153	99.6297	90.5271	92.7985	85.0122	86.9921	89.7234	82.8539	96.9238	101.84	90.1278
sp|Q12168|ENG2_YEAST	ACF2	Endo-1,3(4)-beta-glucanase 2 OS=Saccharomyces cerevisiae (strain ATCC 204508 / S288c) OX=559292 GN=ACF2 PE=1 SV=1	0	U	R.DPELFGLAANHTLASQR.V	17.1682	15.6794	16.9697	15.801	21.9472	19.9734	15.6373	14.8769	13.3674	13.0264	12.8461	13.0404	16.6894	17.531	13.6157	19.7264	16.6633	12.4082
sp|Q12168|ENG2_YEAST	ACF2	Endo-1,3(4)-beta-glucanase 2 OS=Saccharomyces cerevisiae (strain ATCC 204508 / S288c) OX=559292 GN=ACF2 PE=1 SV=1	0	U	R.EFVSSNDIK.L	53.4974	47.5979	54.995	46.6778	80.0411	67.2852	67.8406	60.6975	61.6919	53.7859	66.2423	69.6833	63.6766	51.7685	56.6832	54.335	51.7154	65.6337
sp|Q12168|ENG2_YEAST	ACF2	Endo-1,3(4)-beta-glucanase 2 OS=Saccharomyces cerevisiae (strain ATCC 204508 / S288c) OX=559292 GN=ACF2 PE=1 SV=1	0	U	K.YNIQLENNR.N	34.0768	33.8255	27.1159	35.4644	52.392	44.591	31.749	33.2217	38.8816	39.3725	36.4114	33.3701	36.3721	35.0013	44.845	35.5417	29.7905	38.8391
sp|Q12168|ENG2_YEAST	ACF2	Endo-1,3(4)-beta-glucanase 2 OS=Saccharomyces cerevisiae (strain ATCC 204508 / S288c) OX=559292 GN=ACF2 PE=1 SV=1	0	U	R.NVFQSYFLYESNNTVQPK.E	48.0649	45.236	33.7029	37.966	58.1347	60.2482	50.2955	44.5444	36.0424	36.9424	46.1153	47.5134	38.4374	41.5292	36.5879	46.5578	41.8049	42.2497
sp|P47129|ACF4_YEAST	ACF4	Assembly-complementing factor 4 OS=Saccharomyces cerevisiae (strain ATCC 204508 / S288c) OX=559292 GN=ACF4 PE=1 SV=1	0	U	K.LGNQNPSEYLSTFTK.R	123.182	129.24	143.762	128.493	136.928	137.581	125.541	135.266	136.327	112.719	124.463	112.314	127.152	129.753	128.764	124.452	120.056	126.2
sp|P47129|ACF4_YEAST	ACF4	Assembly-complementing factor 4 OS=Saccharomyces cerevisiae (strain ATCC 204508 / S288c) OX=559292 GN=ACF4 PE=1 SV=1	0	U	K.QLELQFK.D	60.2922	50.295	49.4951	61.8209	53.0816	54.9916	50.9213	51.5195	52.2333	50.3612	60.4886	55.0028	53.1624	54.0057	55.7634	58.0097	52.8493	61.0833
sp|P47129|ACF4_YEAST	ACF4	Assembly-complementing factor 4 OS=Saccharomyces cerevisiae (strain ATCC 204508 / S288c) OX=559292 GN=ACF4 PE=1 SV=1	0	U	R.VISQPIELHK.L	162.119	160.779	162.837	148.579	138.067	160.56	165.428	143.248	157.666	155.762	140.642	153.169	163.078	142.322	142.907	145.874	166.071	148.935
sp|P47129|ACF4_YEAST	ACF4	Assembly-complementing factor 4 OS=Saccharomyces cerevisiae (strain ATCC 204508 / S288c) OX=559292 GN=ACF4 PE=1 SV=1	0	U	R.VISQPIELHK.L	39.3347	39.6572	50.0532	51.5745	37.3723	34.8625	46.9319	44.6083	43.4438	48.8742	46.5165	47.9578	45.2133	43.8148	39.7757	38.3637	50.6105	50.4918
sp|P47129|ACF4_YEAST	ACF4	Assembly-complementing factor 4 OS=Saccharomyces cerevisiae (strain ATCC 204508 / S288c) OX=559292 GN=ACF4 PE=1 SV=1	0	U	R.SSESTPTSGPPLLPPR.N	44.0546	44.402	39.8542	42.4167	41.3379	37.5832	45.0055	41.0513	37.9594	43.1359	45.0427	39.0568	31.0451	41.5399	45.0233	40.0959	43.802	39.0808
sp|P47129|ACF4_YEAST	ACF4	Assembly-complementing factor 4 OS=Saccharomyces cerevisiae (strain ATCC 204508 / S288c) OX=559292 GN=ACF4 PE=1 SV=1	0	U	K.FNQMNMEEDEFDDLLEK.R	45.6896	59.1133	58.2476	56.4652	52.3968	50.5909	52.7923	52.8864	47.0423	55.8013	58.7648	56.5747	63.1845	49.4778	55.6965	61.9317	47.8342	48.5566
sp|P47129|ACF4_YEAST	ACF4	Assembly-complementing factor 4 OS=Saccharomyces cerevisiae (strain ATCC 204508 / S288c) OX=559292 GN=ACF4 PE=1 SV=1	0	U	R.LAIPISSPQR.S	19.5854	26.553	24.1835	20.9774	22.8794	21.333	23.2761	20.7139	24.295	23.0259	22.9098	17.3675	19.2657	24.3702	19.7512	28.6598	29.0264	19.6109
sp|P47129|ACF4_YEAST	ACF4	Assembly-complementing factor 4 OS=Saccharomyces cerevisiae (strain ATCC 204508 / S288c) OX=559292 GN=ACF4 PE=1 SV=1	0	U	K.QLELQFK.D	17.905	15.9881	18.4279	12.2122	14.8011	17.0481	13.615	13.9487	10.0752	15.1068	16.231	19.0111	13.4676	12.6097	13.0956	12.7775	16.4959	12.7013
sp|P32316|ACH1_YEAST	ACH1	Acetyl-CoA hydrolase OS=Saccharomyces cerevisiae (strain ATCC 204508 / S288c) OX=559292 GN=ACH1 PE=1 SV=2	0	U	R.DQVPPNTPSDDMSR.A	17.813	15.2736	7.9415	7.53981	7.34367	8.51851	12.7103	11.9844	0	0	13.9758	18.0077	5.06864	7.03942	11.4233	13.4734	8.49837	10.5732
sp|P32316|ACH1_YEAST	ACH1	Acetyl-CoA hydrolase OS=Saccharomyces cerevisiae (strain ATCC 204508 / S288c) OX=559292 GN=ACH1 PE=1 SV=2	0	U	K.FHTNLAEK.G	377.732	435.501	203.317	218.057	262.691	316.375	385.959	412.957	54.4595	65.8542	439.833	483.781	191.794	198.188	396.585	413.823	296.006	313.985
sp|P32316|ACH1_YEAST	ACH1	Acetyl-CoA hydrolase OS=Saccharomyces cerevisiae (strain ATCC 204508 / S288c) OX=559292 GN=ACH1 PE=1 SV=2	0	U	K.VVAIVESTMR.D	52.0697	44.5252	21.2885	24.7707	33.2511	38.6444	49.0782	48.8145	7.91749	11.2374	45.5365	46.3655	26.8056	20.6455	45.053	48.2509	38.5501	32.7941
sp|P32316|ACH1_YEAST	ACH1	Acetyl-CoA hydrolase OS=Saccharomyces cerevisiae (strain ATCC 204508 / S288c) OX=559292 GN=ACH1 PE=1 SV=2	0	U	K.EDGSIVPGPSVGGSPEFITVSDK.V	70.5831	73.806	37.1242	29.1117	43.6986	48.1378	57.844	75.8892	11.9736	3.58885	92.0143	75.6184	32.9273	30.9266	57.8484	60.3162	55.23	47.6491
sp|P32316|ACH1_YEAST	ACH1	Acetyl-CoA hydrolase OS=Saccharomyces cerevisiae (strain ATCC 204508 / S288c) OX=559292 GN=ACH1 PE=1 SV=2	0	U	R.FNLFVGASAGPEENR.W	68.3552	60.322	34.453	36.2389	45.1999	48.2939	64.9127	63.5153	14.8668	17.7757	63.8148	73.1323	30.1244	27.9927	61.9205	59.918	47.9435	51.7201
sp|P32316|ACH1_YEAST	ACH1	Acetyl-CoA hydrolase OS=Saccharomyces cerevisiae (strain ATCC 204508 / S288c) OX=559292 GN=ACH1 PE=1 SV=2	0	U	R.WAEHDMIIK.R	10.4926	16.0742	6.59762	3.02774	8.09136	6.26658	8.63581	14.2989	5.98381	7.84248	11.5991	11.1059	9.1529	7.08233	10.4285	10.6696	8.67381	7.77087
sp|P32316|ACH1_YEAST	ACH1	Acetyl-CoA hydrolase OS=Saccharomyces cerevisiae (strain ATCC 204508 / S288c) OX=559292 GN=ACH1 PE=1 SV=2	0	U	K.FHTNLAEK.G	419.892	433.979	225.152	231.995	293.161	317.01	457.562	442.783	69.1766	63.9099	513.734	514.408	219.831	234.466	440.697	457.131	382.296	378.075
sp|P32316|ACH1_YEAST	ACH1	Acetyl-CoA hydrolase OS=Saccharomyces cerevisiae (strain ATCC 204508 / S288c) OX=559292 GN=ACH1 PE=1 SV=2	0	U	R.M*LNGLGGSADFLR.N	90.5466	86.686	52.1238	58.6147	73.1812	65.2509	80.765	96.0715	41.1821	36.0655	84.6336	77.062	46.3467	49.911	64.3733	72.6326	63.8762	66.6248
sp|P32316|ACH1_YEAST	ACH1	Acetyl-CoA hydrolase OS=Saccharomyces cerevisiae (strain ATCC 204508 / S288c) OX=559292 GN=ACH1 PE=1 SV=2	0	U	K.VVAIVESTMR.D	6.70649	6.76226	6.70757	5.98578	11.1416	5.76384	10.7072	8.80174	2.96343	0	9.88151	18.27	0	4.80228	12.8088	6.57431	8.3304	14.1195
sp|P32316|ACH1_YEAST	ACH1	Acetyl-CoA hydrolase OS=Saccharomyces cerevisiae (strain ATCC 204508 / S288c) OX=559292 GN=ACH1 PE=1 SV=2	0	U	R.WAEHDMIIK.R	307.287	320.094	171.824	183.195	227.001	210.218	300.704	300.777	70.0797	83.8344	366.101	376.388	159.922	150.423	310.744	300.883	272.601	288.247
sp|P32316|ACH1_YEAST	ACH1	Acetyl-CoA hydrolase OS=Saccharomyces cerevisiae (strain ATCC 204508 / S288c) OX=559292 GN=ACH1 PE=1 SV=2	0	U	R.WAEHDM*IIK.R	99.2482	107.24	70.0246	67.2111	82.9382	83.8607	102.909	107.552	46.2464	48.1505	112.925	119.023	69.8127	73.9692	106.374	101.187	86.023	95.4274
sp|P32316|ACH1_YEAST	ACH1	Acetyl-CoA hydrolase OS=Saccharomyces cerevisiae (strain ATCC 204508 / S288c) OX=559292 GN=ACH1 PE=1 SV=2	0	U	R.WAEHDMIIK.R	854.235	911.538	373.654	420.223	599.96	589.696	781.446	873.553	138.766	127.864	972.057	1011.44	424.641	416.912	828.028	868.075	640.608	668.501
sp|P32316|ACH1_YEAST	ACH1	Acetyl-CoA hydrolase OS=Saccharomyces cerevisiae (strain ATCC 204508 / S288c) OX=559292 GN=ACH1 PE=1 SV=2	0	U	R.AIAGHLVEFFR.N	61.5646	52.1319	29.8083	34.2597	38.4006	47.1012	54.0094	46.2753	8.00159	11.7113	60.3779	58.0831	27.8675	22.2288	58.5703	54.2455	38.8143	41.1242
sp|P32316|ACH1_YEAST	ACH1	Acetyl-CoA hydrolase OS=Saccharomyces cerevisiae (strain ATCC 204508 / S288c) OX=559292 GN=ACH1 PE=1 SV=2	0	U	R.AFANWENFK.H	61.0468	61.1449	37.9246	36.2933	41.3189	44.3445	63.869	68.5625	9.43214	7.88999	70.0238	81.3877	39.1741	38.4055	60.8642	63.2749	60.9264	53.612
sp|P32316|ACH1_YEAST	ACH1	Acetyl-CoA hydrolase OS=Saccharomyces cerevisiae (strain ATCC 204508 / S288c) OX=559292 GN=ACH1 PE=1 SV=2	0	U	R.APHQVGKPIAK.A	835.752	739.244	515.81	495.195	543.469	689.665	959.824	863.901	114.788	107.181	798.087	742.069	371.687	411.452	888.672	869.873	683.365	689.273
sp|P32316|ACH1_YEAST	ACH1	Acetyl-CoA hydrolase OS=Saccharomyces cerevisiae (strain ATCC 204508 / S288c) OX=559292 GN=ACH1 PE=1 SV=2	0	U	K.VDSWEPVD.-	105.437	106.597	48.2428	57.2777	75.2102	70.0164	106.964	106.476	18.6057	11.662	114.574	124.565	56.5291	51.3495	94.6227	100.227	87.7597	83.7347
sp|P32316|ACH1_YEAST	ACH1	Acetyl-CoA hydrolase OS=Saccharomyces cerevisiae (strain ATCC 204508 / S288c) OX=559292 GN=ACH1 PE=1 SV=2	0	U	R.AFANWENFK.H	46.1055	46.2203	24.96	24.8394	40.5894	40.0085	42.8287	50.9232	6.30684	7.10334	48.5735	50.3479	17.4583	19.1414	47.3998	38.7732	36.6204	40.8543
sp|P32316|ACH1_YEAST	ACH1	Acetyl-CoA hydrolase OS=Saccharomyces cerevisiae (strain ATCC 204508 / S288c) OX=559292 GN=ACH1 PE=1 SV=2	0	U	R.DQVPPNTPSDDMSR.A	427.492	464.152	230.905	207.163	309.17	305.732	444.249	458.972	57.2522	58.9096	537.224	520.84	223.864	212.466	434.782	444.686	382.813	387.819
sp|P32316|ACH1_YEAST	ACH1	Acetyl-CoA hydrolase OS=Saccharomyces cerevisiae (strain ATCC 204508 / S288c) OX=559292 GN=ACH1 PE=1 SV=2	0	U	R.FNLFVGASAGPEENR.W	44.919	36.7093	17.2794	27.6999	32.1962	28.9703	39.9461	41.1987	6.4496	4.87109	36.7954	50.0004	14.5574	18.2867	33.1554	34.8456	29.878	38.8709
sp|P32316|ACH1_YEAST	ACH1	Acetyl-CoA hydrolase OS=Saccharomyces cerevisiae (strain ATCC 204508 / S288c) OX=559292 GN=ACH1 PE=1 SV=2	0	U	R.WAEHDM*IIK.R	126.948	115.954	76.9063	90.5555	112.744	98.6422	118.453	132.373	51.6175	47.2656	154.321	150.613	87.5632	82.44	140.339	137.512	112.622	124.922
sp|P32316|ACH1_YEAST	ACH1	Acetyl-CoA hydrolase OS=Saccharomyces cerevisiae (strain ATCC 204508 / S288c) OX=559292 GN=ACH1 PE=1 SV=2	0	U	R.WAEHDMIIK.R	369.447	397.514	207.463	189.667	277.696	254.903	392.797	390.016	69.4972	75.3602	466.913	481.622	203.489	189.46	411.774	398.863	315.319	337.387
sp|P32316|ACH1_YEAST	ACH1	Acetyl-CoA hydrolase OS=Saccharomyces cerevisiae (strain ATCC 204508 / S288c) OX=559292 GN=ACH1 PE=1 SV=2	0	U	R.AIAGHLVEFFR.N	27.5573	24.7708	15.0347	13.3096	18.8304	17.3056	30.9371	23.7185	3.82967	1.97808	25.6132	30.0561	16.1024	8.67232	25.0988	24.8118	22.7884	19.936
sp|P32316|ACH1_YEAST	ACH1	Acetyl-CoA hydrolase OS=Saccharomyces cerevisiae (strain ATCC 204508 / S288c) OX=559292 GN=ACH1 PE=1 SV=2	0	U	K.AVPEALIDHVEK.N	317.537	345.232	144.612	160.906	242.031	234.187	304.522	343.888	73.8457	55.8871	379.299	405.929	193.516	176.961	332	314.216	274.638	273.805
sp|P32316|ACH1_YEAST	ACH1	Acetyl-CoA hydrolase OS=Saccharomyces cerevisiae (strain ATCC 204508 / S288c) OX=559292 GN=ACH1 PE=1 SV=2	0	U	R.MLNGLGGSADFLR.N	27.1438	22.6881	15.7757	15.4513	19.4449	20.2081	29.342	29.831	3.12505	8.90332	26.0999	30.6341	11.5955	13.3556	22.6656	21.5575	17.0652	22.9107
sp|P32316|ACH1_YEAST	ACH1	Acetyl-CoA hydrolase OS=Saccharomyces cerevisiae (strain ATCC 204508 / S288c) OX=559292 GN=ACH1 PE=1 SV=2	0	U	R.MLNGLGGSADFLR.N	11.9208	17.9918	7.88098	7.80932	9.48978	10.9352	11.0548	18.7243	1.99701	2.77637	13.5681	18.4254	9.43398	5.40081	16.2106	17.6071	11.3459	11.7512
sp|Q07622|ACK1_YEAST	ACK1	Activator of C kinase protein 1 OS=Saccharomyces cerevisiae (strain ATCC 204508 / S288c) OX=559292 GN=ACK1 PE=1 SV=1	0	U	K.DFEYPLAQWK.L	34.6003	22.1603	27.2465	32.5115	42.2696	43.4798	26.3253	28.1429	29.4598	33.0711	36.0695	24.1903	30.6033	30.6534	32.7433	36.2374	27.2429	29.3675
sp|Q07622|ACK1_YEAST	ACK1	Activator of C kinase protein 1 OS=Saccharomyces cerevisiae (strain ATCC 204508 / S288c) OX=559292 GN=ACK1 PE=1 SV=1	0	U	K.DFEYPLAQWK.L	49.8423	55.6323	58.9566	48.1881	81.4742	63.6301	49.9776	54.0637	56.7226	54.5881	55.6509	48.7679	53.5631	48.0667	53.8233	59.7792	49.502	51.8844
sp|Q07622|ACK1_YEAST	ACK1	Activator of C kinase protein 1 OS=Saccharomyces cerevisiae (strain ATCC 204508 / S288c) OX=559292 GN=ACK1 PE=1 SV=1	0	U	K.HINMFPPAR.A	45.5054	48.8796	50.9955	55.1887	52.6163	51.1529	38.9677	43.5917	47.8741	43.1482	41.3141	37.2106	40.6282	49.1587	39.5399	47.8537	41.7006	36.6249
sp|Q07622|ACK1_YEAST	ACK1	Activator of C kinase protein 1 OS=Saccharomyces cerevisiae (strain ATCC 204508 / S288c) OX=559292 GN=ACK1 PE=1 SV=1	0	U	K.AAAAQPK.G	15.5918	16.209	19.795	21.4543	26.5416	25.6061	19.0564	14.5888	15.6203	14.6864	14.1595	17.2471	12.5013	11.9294	16.3118	14.7374	14.6892	16.5316
sp|Q07622|ACK1_YEAST	ACK1	Activator of C kinase protein 1 OS=Saccharomyces cerevisiae (strain ATCC 204508 / S288c) OX=559292 GN=ACK1 PE=1 SV=1	0	U	R.YELPFNFSSTK.E	6.1128	5.74399	4.14774	4.01593	10.6533	7.92814	6.73688	5.77853	5.25923	4.70191	6.52086	4.29445	6.52764	6.53652	3.89212	7.24434	6.76217	7.99154
sp|Q07622|ACK1_YEAST	ACK1	Activator of C kinase protein 1 OS=Saccharomyces cerevisiae (strain ATCC 204508 / S288c) OX=559292 GN=ACK1 PE=1 SV=1	0	U	K.GDSPQTLYELGK.I	4.64484	7.55315	4.62591	9.96692	13.1319	7.63531	8.94134	9.00097	6.37965	7.70272	6.22592	6.56376	9.02915	5.90952	11.1205	7.27608	7.80753	7.93915
sp|Q07622|ACK1_YEAST	ACK1	Activator of C kinase protein 1 OS=Saccharomyces cerevisiae (strain ATCC 204508 / S288c) OX=559292 GN=ACK1 PE=1 SV=1	0	U	R.GTSSLDPSPTK.E	58.6129	49.799	46.3451	50.9537	75.5642	76.8966	57.1423	53.0507	51.3697	60.0068	47.6052	52.6911	50.9946	48.0036	53.5834	57.1861	54.1322	53.3898
sp|Q07622|ACK1_YEAST	ACK1	Activator of C kinase protein 1 OS=Saccharomyces cerevisiae (strain ATCC 204508 / S288c) OX=559292 GN=ACK1 PE=1 SV=1	0	U	K.SIYWYSK.A	69.2062	60.7819	73.7569	60.5399	95.1257	97.3074	62.5513	70.4036	56.5606	51.5617	62.9829	47.8264	61.725	57.9077	61.5777	59.5451	54.8906	55.45
sp|Q07622|ACK1_YEAST	ACK1	Activator of C kinase protein 1 OS=Saccharomyces cerevisiae (strain ATCC 204508 / S288c) OX=559292 GN=ACK1 PE=1 SV=1	0	U	K.SIYWYSK.A	24.305	26.6379	30.846	27.3928	29.5468	38.6554	23.1584	20.0066	21.607	27.4872	19.6205	17.538	26.0712	30.9121	30.7236	17.9898	29.4591	26.8014
sp|Q07622|ACK1_YEAST	ACK1	Activator of C kinase protein 1 OS=Saccharomyces cerevisiae (strain ATCC 204508 / S288c) OX=559292 GN=ACK1 PE=1 SV=1	0	U	R.DNSAPPPYEESESR.I	11.4821	9.80438	9.742	13.4296	18.7172	18.4402	9.99794	13.4261	9.62683	9.38111	13.1949	9.22652	14.6331	11.5053	11.744	13.5335	8.25689	12.1968
sp|Q03771|ACL4_YEAST	ACL4	Assembly chaperone of RPL4 OS=Saccharomyces cerevisiae (strain ATCC 204508 / S288c) OX=559292 GN=ACL4 PE=1 SV=1	0	U	K.EALAENNAK.K	18.2996	18.5111	19.7269	19.9629	23.2904	17.6055	17.3772	15.9945	25.8753	18.0321	16.8407	19.4109	17.4274	17.2495	23.1448	17.102	24.7164	25.1984
sp|Q03771|ACL4_YEAST	ACL4	Assembly chaperone of RPL4 OS=Saccharomyces cerevisiae (strain ATCC 204508 / S288c) OX=559292 GN=ACL4 PE=1 SV=1	0	U	K.ENANNVILNEVFADAYLDNGQVEK.A	8.25182	10.4666	8.07394	9.9089	9.76494	10.5404	9.8233	9.85779	9.47539	4.58788	6.92964	8.65664	11.9751	8.62701	7.36125	10.5379	9.36481	6.72944
sp|Q03771|ACL4_YEAST	ACL4	Assembly chaperone of RPL4 OS=Saccharomyces cerevisiae (strain ATCC 204508 / S288c) OX=559292 GN=ACL4 PE=1 SV=1	0	U	K.SPETWSTLGSIK.I	70.1415	75.0483	62.2473	50.9698	89.0616	94.5899	63.2877	68.603	63.2792	57.9777	69.1932	59.6412	74.5548	66.9147	72.8866	72.9695	71.3959	63.3908
sp|Q03771|ACL4_YEAST	ACL4	Assembly chaperone of RPL4 OS=Saccharomyces cerevisiae (strain ATCC 204508 / S288c) OX=559292 GN=ACL4 PE=1 SV=1	0	U	K.ENANNVILNEVFADAYLDNGQVEK.A	21.0083	18.7038	21.6403	20.4255	30.196	39.3149	23.2763	16.0685	30.3734	22.5162	24.2381	22.5316	24.2372	16.022	24.0883	21.8379	27.7965	21.6711
sp|Q03771|ACL4_YEAST	ACL4	Assembly chaperone of RPL4 OS=Saccharomyces cerevisiae (strain ATCC 204508 / S288c) OX=559292 GN=ACL4 PE=1 SV=1	0	U	K.AMELTEGK.S	37.8804	34.6542	46.8209	49.189	39.3125	47.8744	48.0477	37.4288	44.4032	31.4667	28.7467	29.5832	45.1366	36.9898	40.0589	55.1012	38.7895	36.9408
sp|Q03771|ACL4_YEAST	ACL4	Assembly chaperone of RPL4 OS=Saccharomyces cerevisiae (strain ATCC 204508 / S288c) OX=559292 GN=ACL4 PE=1 SV=1	0	U	K.EALAENNAK.K	166.875	172.552	137.876	142.955	218.358	239.083	159.177	155.287	163.45	158.01	152.254	168.612	162.513	175.589	157.673	157.029	156.531	152.857
sp|Q03771|ACL4_YEAST	ACL4	Assembly chaperone of RPL4 OS=Saccharomyces cerevisiae (strain ATCC 204508 / S288c) OX=559292 GN=ACL4 PE=1 SV=1	0	U	K.FFTM*GQIMGGQDGVSIITR.G	4.32439	12.682	9.83563	8.35862	9.03176	9.8815	9.36776	9.80632	7.85139	7.26688	8.5672	9.92616	8.65787	9.038	6.07059	8.29828	11.1057	8.43287
sp|Q03771|ACL4_YEAST	ACL4	Assembly chaperone of RPL4 OS=Saccharomyces cerevisiae (strain ATCC 204508 / S288c) OX=559292 GN=ACL4 PE=1 SV=1	0	U	K.FFTMGQIM*GGQDGVSIITR.G	7.58897	7.00268	7.9967	14.0603	10.8777	10.439	8.8862	4.9376	6.33618	8.10336	6.62767	8.68489	6.60572	10.403	9.30282	8.2815	6.02623	3.904
sp|Q03771|ACL4_YEAST	ACL4	Assembly chaperone of RPL4 OS=Saccharomyces cerevisiae (strain ATCC 204508 / S288c) OX=559292 GN=ACL4 PE=1 SV=1	0	U	K.FFTMGQIMGGQDGVSIITR.G	19.838	15.4801	19.9676	23.5404	20.6972	21.5508	15.2676	17.2073	26.5529	23.27	19.8161	16.385	21.9394	19.9246	16.1011	15.7842	18.8056	24.0349
sp|Q03771|ACL4_YEAST	ACL4	Assembly chaperone of RPL4 OS=Saccharomyces cerevisiae (strain ATCC 204508 / S288c) OX=559292 GN=ACL4 PE=1 SV=1	0	U	K.AYPILAR.A	45.2429	52.9526	37.8377	45.5103	62.4502	60.9557	41.7547	39.5748	47.2431	41.2635	43.1084	50.1137	46.2923	54.35	51.7104	55.6731	40.043	48.7557
sp|Q03771|ACL4_YEAST	ACL4	Assembly chaperone of RPL4 OS=Saccharomyces cerevisiae (strain ATCC 204508 / S288c) OX=559292 GN=ACL4 PE=1 SV=1	0	U	K.KGDLVNENEDLEELDIEEEYSD.-	18.1234	17.6327	12.5359	14.2506	15.7153	18.07	20.3922	13.6948	15.1592	16.9262	12.7049	17.1148	19.2788	19.4652	13.1354	11.7351	19.3584	16.5129
sp|Q03771|ACL4_YEAST	ACL4	Assembly chaperone of RPL4 OS=Saccharomyces cerevisiae (strain ATCC 204508 / S288c) OX=559292 GN=ACL4 PE=1 SV=1	0	U	K.KQEIGSGINENGDTTQK.A	141.561	127.277	128.814	141.814	162.099	203.877	133.355	146.015	120.406	137.383	135.094	114.452	126.13	142.24	131.277	127.691	120.416	143.309
sp|Q03771|ACL4_YEAST	ACL4	Assembly chaperone of RPL4 OS=Saccharomyces cerevisiae (strain ATCC 204508 / S288c) OX=559292 GN=ACL4 PE=1 SV=1	0	U	K.KQEIGSGINENGDTTQK.A	24.9371	26.9327	28.5821	34.057	40.9281	49.7458	31.8031	23.616	19.7507	33.9228	41.8899	24.323	26.9785	27.673	23.1695	30.0331	23.4095	31.5978
sp|Q03771|ACL4_YEAST	ACL4	Assembly chaperone of RPL4 OS=Saccharomyces cerevisiae (strain ATCC 204508 / S288c) OX=559292 GN=ACL4 PE=1 SV=1	0	U	K.KQEIGSGINENGDTTQK.A	106.893	89.4588	103.509	84.697	117.222	124.493	91.3366	96.0658	108.396	92.6117	105.148	89.2253	83.9864	89.3957	96.2978	99.0604	107.161	93.6851
sp|Q03771|ACL4_YEAST	ACL4	Assembly chaperone of RPL4 OS=Saccharomyces cerevisiae (strain ATCC 204508 / S288c) OX=559292 GN=ACL4 PE=1 SV=1	0	U	K.KGDLVNENEDLEELDIEEEYSD.-	0	5.61325	8.37044	8.62867	10.9358	8.34661	6.04549	10.1386	10.6722	6.99064	9.10626	6.79747	8.1136	6.69765	8.9985	8.28935	10.9359	10.8787
sp|Q03771|ACL4_YEAST	ACL4	Assembly chaperone of RPL4 OS=Saccharomyces cerevisiae (strain ATCC 204508 / S288c) OX=559292 GN=ACL4 PE=1 SV=1	0	U	K.KGDLVNENEDLEELDIEEEYSD.-	9.33546	9.2372	8.76102	11.4033	12.2235	9.213	11.7771	8.55978	7.1296	11.1886	13.2756	5.21175	7.5271	8.33132	10.5845	6.19589	11.3316	9.69724
sp|Q03771|ACL4_YEAST	ACL4	Assembly chaperone of RPL4 OS=Saccharomyces cerevisiae (strain ATCC 204508 / S288c) OX=559292 GN=ACL4 PE=1 SV=1	0	U	K.AMELTEGK.S	37.2745	36.2294	30.8634	35.7199	44.1208	48.6706	43.3944	38.4932	40.4551	35.4092	33.6921	29.7484	46.9361	39.6538	35.8461	35.2314	36.077	37.9289
sp|Q08981|ACM1_YEAST	ACM1	APC/C-CDH1 modulator 1 OS=Saccharomyces cerevisiae (strain ATCC 204508 / S288c) OX=559292 GN=ACM1 PE=1 SV=1	0	U	R.STDDVSEK.K	29.4931	29.5333	32.9207	32.0026	27.1098	21.7837	23.3878	25.9348	27.1237	29.625	22.0534	20.1052	31.13	26.1977	27.1524	33.6326	15.0885	14.5227
sp|P19414|ACON_YEAST	ACO1	Aconitate hydratase, mitochondrial OS=Saccharomyces cerevisiae (strain ATCC 204508 / S288c) OX=559292 GN=ACO1 PE=1 SV=2	0	U	R.GYDAGENTYQAPPADR.S	59.544	44.7585	52.0752	55.5602	47.7607	53.1828	44.7187	51.0468	34.9143	22.5785	58.7195	61.0054	51.3387	37.9486	58.0863	61.3849	57.4868	57.6446
sp|P19414|ACON_YEAST	ACO1	Aconitate hydratase, mitochondrial OS=Saccharomyces cerevisiae (strain ATCC 204508 / S288c) OX=559292 GN=ACO1 PE=1 SV=2	0	U	K.SMIEYLEATGR.G	6.34188	7.03552	7.03689	11.1579	9.60564	6.09033	9.32342	15.0186	7.73067	5.30436	16.9686	8.57807	8.09495	5.95278	10.9438	10.7479	6.14614	8.41125
sp|P19414|ACON_YEAST	ACO1	Aconitate hydratase, mitochondrial OS=Saccharomyces cerevisiae (strain ATCC 204508 / S288c) OX=559292 GN=ACO1 PE=1 SV=2	0	U	R.GHLENISNNYMIGAINAENK.K	59.6125	56.1236	60.2249	63.285	49.5702	54.8916	54.5268	69.9343	59.9786	71.8162	61.8613	58.8834	62.951	69.4601	57.393	48.4816	56.924	65.292
sp|P19414|ACON_YEAST	ACO1	Aconitate hydratase, mitochondrial OS=Saccharomyces cerevisiae (strain ATCC 204508 / S288c) OX=559292 GN=ACO1 PE=1 SV=2	0	U	K.NPADYDK.I	275.602	293.93	246.364	250.319	289.848	288.378	276.742	277.487	155.45	166.636	348.566	347.193	235.208	246.364	316.51	328.092	275.142	296.111
sp|P19414|ACON_YEAST	ACO1	Aconitate hydratase, mitochondrial OS=Saccharomyces cerevisiae (strain ATCC 204508 / S288c) OX=559292 GN=ACO1 PE=1 SV=2	0	U	K.NVYTGEYK.G	7.56201	13.8442	10.3258	8.29872	13.4174	13.8015	10.3941	14.1106	7.2511	12.8841	13.8618	13.0535	11.7655	9.18539	14.4011	12.6401	14.1356	15.913
sp|P19414|ACON_YEAST	ACO1	Aconitate hydratase, mitochondrial OS=Saccharomyces cerevisiae (strain ATCC 204508 / S288c) OX=559292 GN=ACO1 PE=1 SV=2	0	U	R.LNRPFTYAEK.I	4.36747	7.63821	6.55125	8.60351	6.1615	7.37751	5.49062	7.10673	4.59298	4.86771	7.19834	9.37912	5.73608	10.1876	8.51199	3.69966	3.90967	10.4197
sp|P19414|ACON_YEAST	ACO1	Aconitate hydratase, mitochondrial OS=Saccharomyces cerevisiae (strain ATCC 204508 / S288c) OX=559292 GN=ACO1 PE=1 SV=2	0	U	R.DGQLETFK.E	29.3472	27.2467	26.1912	65.9451	51.9914	46.8016	14.7005	18.4847	15.3163	15.9687	16.4026	17.0493	6.04527	12.0166	10.2373	6.51851	8.33527	7.09515
sp|P19414|ACON_YEAST	ACO1	Aconitate hydratase, mitochondrial OS=Saccharomyces cerevisiae (strain ATCC 204508 / S288c) OX=559292 GN=ACO1 PE=1 SV=2	0	U	K.NTIVSSYNR.N	25.8817	25.8228	27.8356	23.762	28.3912	29.165	22.2676	29.6624	10.9676	14.4268	35.1311	34.5608	30.0155	23.0239	30.9592	32.606	30.7913	35.0125
sp|P19414|ACON_YEAST	ACO1	Aconitate hydratase, mitochondrial OS=Saccharomyces cerevisiae (strain ATCC 204508 / S288c) OX=559292 GN=ACO1 PE=1 SV=2	0	U	K.NTIVSSYNR.N	39.5977	39.2648	46.3622	41.6381	45.2667	45.5309	46.4066	46.7326	25.8772	26.8787	54.1315	62.913	37.4476	41.0237	53.9047	55.7281	55.7767	46.1925
sp|P19414|ACON_YEAST	ACO1	Aconitate hydratase, mitochondrial OS=Saccharomyces cerevisiae (strain ATCC 204508 / S288c) OX=559292 GN=ACO1 PE=1 SV=2	0	U	R.DGQLETFK.E	17.8773	22.5623	16.8626	15.6373	20.4873	25.604	22.5558	23.0438	15.0862	16.314	27.6226	27.7002	24.6779	17.127	15.7296	27.8861	21.8625	22.3762
sp|P19414|ACON_YEAST	ACO1	Aconitate hydratase, mitochondrial OS=Saccharomyces cerevisiae (strain ATCC 204508 / S288c) OX=559292 GN=ACO1 PE=1 SV=2	0	U	K.DMPILIK.A	42.393	46.1342	23.6159	35.994	41.2723	31.9648	37.2609	39.2208	54.9037	48.8451	51.6204	53.4582	40.328	49.7112	43.2612	36.7443	62.4655	57.213
sp|P19414|ACON_YEAST	ACO1	Aconitate hydratase, mitochondrial OS=Saccharomyces cerevisiae (strain ATCC 204508 / S288c) OX=559292 GN=ACO1 PE=1 SV=2	0	U	K.QGLLPLNFK.N	29.4468	27.5227	29.8332	24.6429	26.2798	26.4504	22.167	26.3285	22.0612	22.3072	30.3027	34.2518	30.0567	20.9773	30.5704	30.7072	31.4531	28.8322
sp|P19414|ACON_YEAST	ACO1	Aconitate hydratase, mitochondrial OS=Saccharomyces cerevisiae (strain ATCC 204508 / S288c) OX=559292 GN=ACO1 PE=1 SV=2	0	U	R.IDILGLAELAPGKPVTM*R.V	119.112	120.102	92.8341	95.7211	146.367	121.661	104.54	98.6565	79.9742	71.9623	144.31	130.899	127.625	168.199	144.984	118.54	138.586	125.709
sp|P19414|ACON_YEAST	ACO1	Aconitate hydratase, mitochondrial OS=Saccharomyces cerevisiae (strain ATCC 204508 / S288c) OX=559292 GN=ACO1 PE=1 SV=2	0	U	K.QGLLPLNFK.N	87.8458	79.2321	77.7604	64.5173	87.4547	76.3083	70.8653	81.7921	45.9806	43.0521	90.002	99.7091	78.4027	70.8569	89.0418	84.2343	82.5097	87.0265
sp|P19414|ACON_YEAST	ACO1	Aconitate hydratase, mitochondrial OS=Saccharomyces cerevisiae (strain ATCC 204508 / S288c) OX=559292 GN=ACO1 PE=1 SV=2	0	U	R.GHLENISNNYMIGAINAENK.K	38.123	40.2351	37.0648	38.5109	39.5219	41.0957	48.4122	41.8298	25.2132	29.8788	52.4756	43.1761	40.5397	40.7735	49.9299	50.9841	42.4166	45.7086
sp|P19414|ACON_YEAST	ACO1	Aconitate hydratase, mitochondrial OS=Saccharomyces cerevisiae (strain ATCC 204508 / S288c) OX=559292 GN=ACO1 PE=1 SV=2	0	U	K.QNVETLDIVR.K	64.6317	70.0997	69.122	58.6058	61.7742	69.9987	66.4032	54.9963	40.687	29.9612	79.1213	80.407	55.0819	54.2072	70.3653	69.2081	69.5494	62.1815
sp|P19414|ACON_YEAST	ACO1	Aconitate hydratase, mitochondrial OS=Saccharomyces cerevisiae (strain ATCC 204508 / S288c) OX=559292 GN=ACO1 PE=1 SV=2	0	U	R.GHLENISNNYM*IGAINAENK.K	44.7503	57.4982	43.0814	37.9311	55.4297	50.1165	51.2234	50.508	37.5454	31.8146	52.0557	58.8636	50.1786	37.9327	46.6705	49.1282	44.7242	47.1284
sp|P19414|ACON_YEAST	ACO1	Aconitate hydratase, mitochondrial OS=Saccharomyces cerevisiae (strain ATCC 204508 / S288c) OX=559292 GN=ACO1 PE=1 SV=2	0	U	R.GHLENISNNYM*IGAINAENK.K	20.7143	15.2599	20.4633	23.5452	22.6719	27.7052	22.5786	21.432	10.8635	12.2115	33.4466	32.2797	18.8822	21.1037	23.782	33.4692	30.4072	23.1858
sp|P19414|ACON_YEAST	ACO1	Aconitate hydratase, mitochondrial OS=Saccharomyces cerevisiae (strain ATCC 204508 / S288c) OX=559292 GN=ACO1 PE=1 SV=2	0	U	K.QNVETLDIVR.K	37.6714	34.8199	24.1966	25.6765	35.6617	34.7416	25.9144	30.9184	20.1429	18.3558	41.9859	43.1827	28.5389	32.3621	37.4111	37.081	27.3937	32.8674
sp|P19414|ACON_YEAST	ACO1	Aconitate hydratase, mitochondrial OS=Saccharomyces cerevisiae (strain ATCC 204508 / S288c) OX=559292 GN=ACO1 PE=1 SV=2	1	R	R.IHETNLK.K	18.7525	16.1543	15.6756	17.0643	12.9425	14.6529	16.1259	15.3801	15.2617	12.7782	12.609	16.8834	18.5598	15.0728	16.4216	21.0031	20.2067	16.1211
sp|P19414|ACON_YEAST	ACO1	Aconitate hydratase, mitochondrial OS=Saccharomyces cerevisiae (strain ATCC 204508 / S288c) OX=559292 GN=ACO1 PE=1 SV=2	0	U	R.GLATVSNLTR.D	18.4904	22.8676	69.115	66.9242	11.935	11.9266	28.9094	29.4103	6.75098	12.6498	48.8912	47.0434	22.2417	25.319	43.6502	43.0354	52.1236	48.8915
sp|P19414|ACON_YEAST	ACO1	Aconitate hydratase, mitochondrial OS=Saccharomyces cerevisiae (strain ATCC 204508 / S288c) OX=559292 GN=ACO1 PE=1 SV=2	0	U	K.NVYTGEYK.G	135.708	143.649	120.395	126.339	134.834	136.793	122.93	139.852	109.23	82.6147	187.172	176.283	109.44	123.137	158.134	153.614	153.141	146.379
sp|P19414|ACON_YEAST	ACO1	Aconitate hydratase, mitochondrial OS=Saccharomyces cerevisiae (strain ATCC 204508 / S288c) OX=559292 GN=ACO1 PE=1 SV=2	0	U	K.DGNEFM*LKPPHGDGLPQR.G	327.554	288.67	332.78	335.187	298.864	351.424	325.346	297.352	203.583	192.303	334.533	336.152	261.784	289.654	378.469	339.509	306.814	332.037
sp|P19414|ACON_YEAST	ACO1	Aconitate hydratase, mitochondrial OS=Saccharomyces cerevisiae (strain ATCC 204508 / S288c) OX=559292 GN=ACO1 PE=1 SV=2	0	U	K.DLLSADK.D	104.789	102.922	95.5863	97.7205	100.729	108.451	105.496	104.284	70.07	67.9324	120.449	108.97	96.3008	94.7891	114.525	125.342	95.4747	95.5243
sp|P19414|ACON_YEAST	ACO1	Aconitate hydratase, mitochondrial OS=Saccharomyces cerevisiae (strain ATCC 204508 / S288c) OX=559292 GN=ACO1 PE=1 SV=2	0	U	K.NVYTGEYK.G	221.325	228.094	207.1	197.07	212.681	218.701	219.996	212.131	123.048	123.595	267.376	281.244	196.086	180.939	255.126	240.731	242.495	222.444
sp|P19414|ACON_YEAST	ACO1	Aconitate hydratase, mitochondrial OS=Saccharomyces cerevisiae (strain ATCC 204508 / S288c) OX=559292 GN=ACO1 PE=1 SV=2	0	U	R.EHAALEPR.F	140.228	139.187	141	125.257	131.005	144.693	140.38	146.186	81.9428	83.6919	193.372	178.165	127.889	134.149	168.241	155.909	162.272	162.822
sp|P19414|ACON_YEAST	ACO1	Aconitate hydratase, mitochondrial OS=Saccharomyces cerevisiae (strain ATCC 204508 / S288c) OX=559292 GN=ACO1 PE=1 SV=2	0	U	R.GYDAGENTYQAPPADR.S	65.5963	63.9715	51.3517	56.3576	62.8229	57.5199	63.292	57.4931	34.992	34.1823	83.3137	76.0731	49.9149	49.051	67.2595	55.4458	62.476	66.902
sp|P19414|ACON_YEAST	ACO1	Aconitate hydratase, mitochondrial OS=Saccharomyces cerevisiae (strain ATCC 204508 / S288c) OX=559292 GN=ACO1 PE=1 SV=2	0	U	K.DAAAHGLK.S	519.583	544.062	504.093	530.437	544.51	554.707	551.263	534.876	325.663	290.021	644.466	650.049	448.199	444.355	622.292	600.101	523.927	523.505
sp|P19414|ACON_YEAST	ACO1	Aconitate hydratase, mitochondrial OS=Saccharomyces cerevisiae (strain ATCC 204508 / S288c) OX=559292 GN=ACO1 PE=1 SV=2	0	U	K.EVAVANNWPLDVR.V	26.5033	27.7275	22.6332	24.4147	32.2672	19.9861	26.7049	21.4291	12.8157	16.3731	32.3469	29.9778	21.308	25.3434	26.5244	29.2027	25.3537	28.2039
sp|P19414|ACON_YEAST	ACO1	Aconitate hydratase, mitochondrial OS=Saccharomyces cerevisiae (strain ATCC 204508 / S288c) OX=559292 GN=ACO1 PE=1 SV=2	0	U	K.ILYGHLDDPHGQDIQR.G	106.75	96.0466	86.8791	95.1206	112.63	118.285	113.068	110.859	61.1745	64.3797	130.692	138.423	86.2678	95.5742	109.109	113.638	119.2	121.537
sp|P19414|ACON_YEAST	ACO1	Aconitate hydratase, mitochondrial OS=Saccharomyces cerevisiae (strain ATCC 204508 / S288c) OX=559292 GN=ACO1 PE=1 SV=2	0	U	K.QNVETLDIVR.K	17.0385	11.946	13.861	13.7618	10.9627	13.3345	12.9128	14.5923	9.86041	7.15058	17.7026	17.6189	13.2518	10.9209	13.9739	13.3694	17.8357	17.2181
sp|P19414|ACON_YEAST	ACO1	Aconitate hydratase, mitochondrial OS=Saccharomyces cerevisiae (strain ATCC 204508 / S288c) OX=559292 GN=ACO1 PE=1 SV=2	0	U	K.DM*PILIK.A	13.6078	12.6326	8.37896	7.52667	9.09434	8.29552	8.88102	7.19172	9.36055	8.34913	8.95715	10.2866	10.566	10.7424	15.0049	10.1869	7.30659	7.05863
sp|P19414|ACON_YEAST	ACO1	Aconitate hydratase, mitochondrial OS=Saccharomyces cerevisiae (strain ATCC 204508 / S288c) OX=559292 GN=ACO1 PE=1 SV=2	0	U	R.GHLENISNNYMIGAINAENK.K	17.2361	13.3105	11.2494	16.5699	8.34427	12.2023	15.3174	9.29132	9.35217	8.34757	13.854	14.6038	11.721	11.8996	15.7268	14.7512	18.0389	14.3017
sp|P19414|ACON_YEAST	ACO1	Aconitate hydratase, mitochondrial OS=Saccharomyces cerevisiae (strain ATCC 204508 / S288c) OX=559292 GN=ACO1 PE=1 SV=2	0	U	K.QNVETLDIVR.K	55.5565	66.1811	60.2027	58.7143	63.8199	67.3264	58.6995	63.0253	35.7606	29.7555	87.7683	88.6131	56.7068	52.5422	68.8499	76.9154	66.1603	70.0847
sp|P19414|ACON_YEAST	ACO1	Aconitate hydratase, mitochondrial OS=Saccharomyces cerevisiae (strain ATCC 204508 / S288c) OX=559292 GN=ACO1 PE=1 SV=2	0	U	K.DLLSADK.D	46.019	53.2596	42.5067	38.2582	63.2834	48.2935	48.8505	46.4693	29.7313	29.7495	63.7896	52.195	41.3631	36.5584	54.1061	60.7484	52.3388	39.1192
sp|P19414|ACON_YEAST	ACO1	Aconitate hydratase, mitochondrial OS=Saccharomyces cerevisiae (strain ATCC 204508 / S288c) OX=559292 GN=ACO1 PE=1 SV=2	0	U	K.NVYTGEYK.G	205.078	207.473	182.193	187.49	214.638	185.772	193.422	185.941	110.789	110.839	263.756	259.578	173.104	157.312	224.855	210.741	224.679	213.535
sp|P19414|ACON_YEAST	ACO1	Aconitate hydratase, mitochondrial OS=Saccharomyces cerevisiae (strain ATCC 204508 / S288c) OX=559292 GN=ACO1 PE=1 SV=2	0	U	R.FLGGFAIITK.S	6.79281	5.81433	10.2385	8.53241	10.0525	7.57991	11.543	9.48196	6.57493	4.89989	10.5932	9.87038	9.40712	8.2568	10.9682	9.3046	9.77813	12.2153
sp|P19414|ACON_YEAST	ACO1	Aconitate hydratase, mitochondrial OS=Saccharomyces cerevisiae (strain ATCC 204508 / S288c) OX=559292 GN=ACO1 PE=1 SV=2	0	U	R.NDGNPQTHAFVASPELVTAFAIAGDLR.F	51.6444	40.572	56.5062	46.0338	43.7862	52.806	53.2156	46.2803	23.6868	12.5794	39.3653	31.526	43.4462	42.0641	58.1159	36.411	35.9952	34.1726
sp|P19414|ACON_YEAST	ACO1	Aconitate hydratase, mitochondrial OS=Saccharomyces cerevisiae (strain ATCC 204508 / S288c) OX=559292 GN=ACO1 PE=1 SV=2	0	U	K.DGNEFMLKPPHGDGLPQR.G	38.4124	44.54	43.0377	38.8676	56.0295	47.3495	51.1055	38.037	28.6807	25.5067	52.5201	59.4171	36.029	40.5244	49.0536	44.9915	44.6785	43.7174
sp|P19414|ACON_YEAST	ACO1	Aconitate hydratase, mitochondrial OS=Saccharomyces cerevisiae (strain ATCC 204508 / S288c) OX=559292 GN=ACO1 PE=1 SV=2	0	U	K.DLLSADK.D	43.2104	41.1832	44.7497	44.9082	54.0129	43.8891	34.8685	43.1158	28.1804	33.024	52.0528	46.91	38.9445	31.215	50.3007	37.839	44.0138	44.352
sp|P19414|ACON_YEAST	ACO1	Aconitate hydratase, mitochondrial OS=Saccharomyces cerevisiae (strain ATCC 204508 / S288c) OX=559292 GN=ACO1 PE=1 SV=2	0	U	R.IDILGLAELAPGK.P	258.97	343.624	208.789	218.711	346.287	241.868	232.427	331.789	211.81	229.366	541.329	575.174	314.28	321.944	333.23	307.935	397.697	372.028
sp|P19414|ACON_YEAST	ACO1	Aconitate hydratase, mitochondrial OS=Saccharomyces cerevisiae (strain ATCC 204508 / S288c) OX=559292 GN=ACO1 PE=1 SV=2	0	U	K.VSPTSDR.L	17.4905	24.0434	19.7511	20.1577	22.4194	19.9894	25.8008	25.0289	11.2834	14.7324	35.5021	28.6882	15.8473	19.9305	21.0942	19.5946	22.1026	26.1536
sp|P19414|ACON_YEAST	ACO1	Aconitate hydratase, mitochondrial OS=Saccharomyces cerevisiae (strain ATCC 204508 / S288c) OX=559292 GN=ACO1 PE=1 SV=2	0	U	K.EVAVANNWPLDVR.V	546.597	554.371	504.984	551.164	554.268	545.599	575.481	578.471	353.391	319.465	743.309	746.118	490.719	457.911	693.375	681.803	606.947	609.402
sp|P19414|ACON_YEAST	ACO1	Aconitate hydratase, mitochondrial OS=Saccharomyces cerevisiae (strain ATCC 204508 / S288c) OX=559292 GN=ACO1 PE=1 SV=2	0	U	K.EVYDFLASATAK.Y	56.2491	60.9848	53.8276	129.88	115.111	127.376	35.3763	41.778	34.3801	28.2557	25.6039	25.2265	18.8669	17.8038	23.3803	16.4441	17.7761	20.6401
sp|P19414|ACON_YEAST	ACO1	Aconitate hydratase, mitochondrial OS=Saccharomyces cerevisiae (strain ATCC 204508 / S288c) OX=559292 GN=ACO1 PE=1 SV=2	0	U	R.IDILGLAELAPGKPVTMR.V	16.1471	12.2808	16.8601	15.4262	13.8212	10.7341	14.7101	12.5178	8.24784	8.97231	15.5675	15.2657	12.5439	13.394	17.2394	14.9022	20.6523	19.9754
sp|P19414|ACON_YEAST	ACO1	Aconitate hydratase, mitochondrial OS=Saccharomyces cerevisiae (strain ATCC 204508 / S288c) OX=559292 GN=ACO1 PE=1 SV=2	0	U	K.QGLLPLNFK.N	61.3626	50.2616	44.8135	42.6083	57.7381	53.9491	44.6389	47.9437	38.8803	26.6703	63.4734	60.3215	45.2862	41.9557	54.6752	54.2807	45.6907	60.433
sp|P19414|ACON_YEAST	ACO1	Aconitate hydratase, mitochondrial OS=Saccharomyces cerevisiae (strain ATCC 204508 / S288c) OX=559292 GN=ACO1 PE=1 SV=2	0	U	K.DAAAHGLK.S	339.394	320.584	355.381	338.812	374.822	320.381	332.645	322.212	204.644	181.302	421.538	405.906	270.891	277.982	376.968	360.375	351.622	337.037
sp|P19414|ACON_YEAST	ACO1	Aconitate hydratase, mitochondrial OS=Saccharomyces cerevisiae (strain ATCC 204508 / S288c) OX=559292 GN=ACO1 PE=1 SV=2	0	U	R.GYDAGENTYQAPPADR.S	108.257	115.071	100.197	124.567	113.164	114.972	127.146	110.209	74.5024	56.496	139.926	146.952	95.1021	90.7749	120.58	133.152	124.908	119.109
sp|P39533|ACON2_YEAST	ACO2	Homocitrate dehydratase, mitochondrial OS=Saccharomyces cerevisiae (strain ATCC 204508 / S288c) OX=559292 GN=ACO2 PE=1 SV=1	0	U	K.SDGRPWTVIAEHNYGEGSAR.E	71.0048	67.4656	58.1539	71.3591	45.0892	54.3966	76.5951	65.8039	75.3649	71.6663	57.5929	54.5237	63.4838	67.2193	56.6656	60.1967	61.1896	55.0896
sp|P39533|ACON2_YEAST	ACO2	Homocitrate dehydratase, mitochondrial OS=Saccharomyces cerevisiae (strain ATCC 204508 / S288c) OX=559292 GN=ACO2 PE=1 SV=1	0	U	K.SDGRPWTVIAEHNYGEGSAR.E	131.545	122.28	119.049	123.01	85.6737	91.8761	127.227	123.067	140.316	130.538	108.218	89.6267	126.726	118.539	109.033	117.747	110.82	106.459
sp|P39533|ACON2_YEAST	ACO2	Homocitrate dehydratase, mitochondrial OS=Saccharomyces cerevisiae (strain ATCC 204508 / S288c) OX=559292 GN=ACO2 PE=1 SV=1	0	U	K.QITNNAPLTLAEK.I	149.94	150.994	134.649	145.34	101.224	101.305	170.949	152.607	177.737	170.23	135.586	134.316	134.522	152.721	140.383	128.159	134.907	136.074
sp|P39533|ACON2_YEAST	ACO2	Homocitrate dehydratase, mitochondrial OS=Saccharomyces cerevisiae (strain ATCC 204508 / S288c) OX=559292 GN=ACO2 PE=1 SV=1	0	U	K.FYPEMDPKPDSNVEIK.V	200.633	182.654	152.362	158.042	148.553	136.857	187.008	170.208	200.865	198.995	156.348	145.529	177.679	181.191	164.321	146.048	179.668	147.567
sp|P39533|ACON2_YEAST	ACO2	Homocitrate dehydratase, mitochondrial OS=Saccharomyces cerevisiae (strain ATCC 204508 / S288c) OX=559292 GN=ACO2 PE=1 SV=1	0	U	R.LQLLEPFK.P	38.6521	36.3569	34.4533	29.1791	32.1628	28.9382	33.9776	37.7617	45.3028	44.3021	36.9147	35.2344	37.12	36.5849	35.1581	38.2824	33.3072	34.1748
sp|P39533|ACON2_YEAST	ACO2	Homocitrate dehydratase, mitochondrial OS=Saccharomyces cerevisiae (strain ATCC 204508 / S288c) OX=559292 GN=ACO2 PE=1 SV=1	0	U	K.DQIDFFK.A	31.6925	26.2562	23.3262	28.542	20.3267	21.0123	27.7896	29.8428	31.493	38.5804	28.0026	29.15	28.8306	30.564	29.2477	26.2319	41.8307	25.5951
sp|P39533|ACON2_YEAST	ACO2	Homocitrate dehydratase, mitochondrial OS=Saccharomyces cerevisiae (strain ATCC 204508 / S288c) OX=559292 GN=ACO2 PE=1 SV=1	0	U	K.AGSAINYIGNIR.R	206.272	200.473	170.47	162.031	151.786	129.043	211.72	181.107	223.12	233.775	190.885	170.325	200.191	178.928	181.766	200.239	198.61	172.708
sp|P39533|ACON2_YEAST	ACO2	Homocitrate dehydratase, mitochondrial OS=Saccharomyces cerevisiae (strain ATCC 204508 / S288c) OX=559292 GN=ACO2 PE=1 SV=1	0	U	R.IPFFVTPGSEQIR.A	60.8183	65.6776	60.3363	49.0685	43.3003	51.6209	73.3508	71.2749	65.545	68.9154	58.9009	54.3886	64.8652	61.5967	58.7778	63.3232	58.5235	62.8111
sp|P39533|ACON2_YEAST	ACO2	Homocitrate dehydratase, mitochondrial OS=Saccharomyces cerevisiae (strain ATCC 204508 / S288c) OX=559292 GN=ACO2 PE=1 SV=1	0	U	K.LAGLLTVR.G	12.5813	15.2352	14.4829	9.89298	12.0836	11.1987	12.9852	14.6382	14.2812	14.3871	12.8129	13.1759	14.6215	13.0604	11.7165	10.9179	11.9695	13.7538
sp|P39533|ACON2_YEAST	ACO2	Homocitrate dehydratase, mitochondrial OS=Saccharomyces cerevisiae (strain ATCC 204508 / S288c) OX=559292 GN=ACO2 PE=1 SV=1	0	U	K.ETNTIFTSFNR.N	9.36947	11.6541	17.1733	12.7959	8.7063	9.60663	12.0578	13.4297	10.4738	13.7045	11.8264	13.9154	9.69911	12.5182	10.2054	14.9514	11.9858	12.0604
sp|P39533|ACON2_YEAST	ACO2	Homocitrate dehydratase, mitochondrial OS=Saccharomyces cerevisiae (strain ATCC 204508 / S288c) OX=559292 GN=ACO2 PE=1 SV=1	0	U	K.ETNTIFTSFNR.N	8.49429	8.02982	9.28165	6.28506	5.70995	4.71313	8.36436	5.76824	11.1545	7.81459	6.04233	9.59843	6.08646	7.89364	7.13078	8.43887	5.88438	5.42434
sp|P39533|ACON2_YEAST	ACO2	Homocitrate dehydratase, mitochondrial OS=Saccharomyces cerevisiae (strain ATCC 204508 / S288c) OX=559292 GN=ACO2 PE=1 SV=1	0	U	K.AGSAINYIGNIR.R	56.9379	58.8357	51.936	56.8446	60.4942	54.2998	64.9363	63.2655	61.6603	63.7144	58.5992	61.1403	57.0646	61.0891	45.8932	47.0136	56.7418	61.8795
sp|P39533|ACON2_YEAST	ACO2	Homocitrate dehydratase, mitochondrial OS=Saccharomyces cerevisiae (strain ATCC 204508 / S288c) OX=559292 GN=ACO2 PE=1 SV=1	0	U	K.DQIDFFK.A	44.9996	46.2204	36.3014	32.7271	30.2177	31.1575	40.1517	49.8252	56.1197	58.3126	41.5058	43.8287	49.7957	35.3091	36.534	34.6402	40.3346	35.1191
sp|P32463|ACPM_YEAST	ACP1	Acyl carrier protein, mitochondrial OS=Saccharomyces cerevisiae (strain ATCC 204508 / S288c) OX=559292 GN=ACP1 PE=1 SV=1	0	U	K.QISSDTQFHK.D	83.8776	75.4899	62.8701	70.1699	59.776	62.1057	80.7752	79.7002	68.8578	69.6579	56.5117	63.4366	76.4333	70.9751	82.8121	76.3591	64.2894	53.6151
sp|P32463|ACPM_YEAST	ACP1	Acyl carrier protein, mitochondrial OS=Saccharomyces cerevisiae (strain ATCC 204508 / S288c) OX=559292 GN=ACP1 PE=1 SV=1	0	U	K.NSPNIANK.Q	96.3901	95.0811	87.6559	84.9228	81.8437	85.9496	100.245	89.3673	76.3769	99.4714	73.4794	77.2473	89.9893	76.6192	109.553	91.9139	76.9157	71.949
sp|P32463|ACPM_YEAST	ACP1	Acyl carrier protein, mitochondrial OS=Saccharomyces cerevisiae (strain ATCC 204508 / S288c) OX=559292 GN=ACP1 PE=1 SV=1	0	U	R.SVGETVDYIASNPDAN.-	117.437	150.672	93.7347	116.662	101.561	91.0152	115.761	128.285	122.583	133.545	89.1883	115.695	128.89	107.745	133.503	144.571	100.326	92.7866
sp|P32463|ACPM_YEAST	ACP1	Acyl carrier protein, mitochondrial OS=Saccharomyces cerevisiae (strain ATCC 204508 / S288c) OX=559292 GN=ACP1 PE=1 SV=1	0	U	R.SVGETVDYIASNPDAN.-	6.22089	9.58282	6.93187	7.84667	7.30812	5.07375	5.84432	6.54121	7.69687	9.30907	5.4798	3.26099	5.54146	5.33631	6.95163	9.62948	6.25646	3.36942
sp|Q01574|ACS1_YEAST	ACS1	Acetyl-coenzyme A synthetase 1 OS=Saccharomyces cerevisiae (strain ATCC 204508 / S288c) OX=559292 GN=ACS1 PE=1 SV=2	0	U	K.LIILVDDLPK.T	178.618	151.209	60.8246	74.6615	264.084	271.066	124.046	135.662	6.05036	10.0699	205.856	199.278	73.4957	61.3007	158.021	160.651	133.158	132.697
sp|Q01574|ACS1_YEAST	ACS1	Acetyl-coenzyme A synthetase 1 OS=Saccharomyces cerevisiae (strain ATCC 204508 / S288c) OX=559292 GN=ACS1 PE=1 SV=2	0	U	K.DIGPFAAPK.L	125.794	117.627	61.5343	53.8826	180.061	188.169	95.5812	95.2649	11.952	10.6576	125.644	136.962	65.9074	52.3309	107.735	116.746	83.0214	81.024
sp|Q01574|ACS1_YEAST	ACS1	Acetyl-coenzyme A synthetase 1 OS=Saccharomyces cerevisiae (strain ATCC 204508 / S288c) OX=559292 GN=ACS1 PE=1 SV=2	0	U	R.DLDWATEK.K	91.4995	87.2786	37.377	39.0981	133.99	134.377	64.3015	79.4414	15.5801	13.3311	102.879	116.32	46.5947	41.5601	76.5045	91.619	77.9323	77.093
sp|Q01574|ACS1_YEAST	ACS1	Acetyl-coenzyme A synthetase 1 OS=Saccharomyces cerevisiae (strain ATCC 204508 / S288c) OX=559292 GN=ACS1 PE=1 SV=2	0	U	R.DLDWATEK.K	99.1043	106.523	41.7852	34.3046	191.376	187.56	82.3501	100.187	4.9895	5.06621	132.644	139.585	54.459	39.2471	97.8723	106.634	88.8468	84.823
sp|Q01574|ACS1_YEAST	ACS1	Acetyl-coenzyme A synthetase 1 OS=Saccharomyces cerevisiae (strain ATCC 204508 / S288c) OX=559292 GN=ACS1 PE=1 SV=2	0	U	K.M*SQSAATAQQK.K	33.9782	37.19	21.6353	10.2375	89.3839	68.0191	22.8804	27.4194	4.88338	3.80548	41.0904	37.8443	20.9961	24.6119	25.4433	24.3909	28.4395	21.8185
sp|Q01574|ACS1_YEAST	ACS1	Acetyl-coenzyme A synthetase 1 OS=Saccharomyces cerevisiae (strain ATCC 204508 / S288c) OX=559292 GN=ACS1 PE=1 SV=2	0	U	R.AGDSYIENHSLK.S	122.411	121.789	89.9658	68.5158	186.807	191.475	108.222	111.199	36.7587	42.7581	130.919	142.968	74.8972	74.9759	139.86	126.309	102.757	120.615
sp|Q01574|ACS1_YEAST	ACS1	Acetyl-coenzyme A synthetase 1 OS=Saccharomyces cerevisiae (strain ATCC 204508 / S288c) OX=559292 GN=ACS1 PE=1 SV=2	0	U	K.DIGPFAAPK.L	64.9958	77.0637	34.6162	34.3023	112.2	140.736	68.8021	61.1809	8.5132	8.57216	80.4694	91.2225	45.7697	31.4649	70.2711	74.3814	58.5	59.9485
sp|Q01574|ACS1_YEAST	ACS1	Acetyl-coenzyme A synthetase 1 OS=Saccharomyces cerevisiae (strain ATCC 204508 / S288c) OX=559292 GN=ACS1 PE=1 SV=2	0	U	K.SSWSTATDDELQDIK.K	122.237	119.184	51.9659	50.6207	191.06	162.482	104.097	113.056	22.6554	17.3527	142.864	151.344	71.0214	54.2583	112.771	116.852	103.905	97.157
sp|Q01574|ACS1_YEAST	ACS1	Acetyl-coenzyme A synthetase 1 OS=Saccharomyces cerevisiae (strain ATCC 204508 / S288c) OX=559292 GN=ACS1 PE=1 SV=2	0	U	K.SSWSTATDDELQDIK.K	131.998	130.776	55.5672	56.7689	206.246	198.579	115.901	110.38	17.1734	21.6011	171.41	164.492	76.3777	56.092	118.603	130.451	120.411	107.318
sp|Q01574|ACS1_YEAST	ACS1	Acetyl-coenzyme A synthetase 1 OS=Saccharomyces cerevisiae (strain ATCC 204508 / S288c) OX=559292 GN=ACS1 PE=1 SV=2	0	U	K.ATQFLNWSK.P	15.3118	18.0955	10.0433	8.16633	27.5401	27.9717	15.4694	20.4161	2.78495	2.588	18.3452	18.6967	10.1965	9.22901	20.93	20.9395	16.4096	13.1859
sp|Q01574|ACS1_YEAST	ACS1	Acetyl-coenzyme A synthetase 1 OS=Saccharomyces cerevisiae (strain ATCC 204508 / S288c) OX=559292 GN=ACS1 PE=1 SV=2	0	U	K.LIILVDDLPK.T	143.419	143.345	76.8632	52.07	219.069	226.965	115.613	97.0465	8.09821	7.73957	165.479	177.099	74.8602	57.3702	157.303	142.044	116.624	121.403
sp|Q01574|ACS1_YEAST	ACS1	Acetyl-coenzyme A synthetase 1 OS=Saccharomyces cerevisiae (strain ATCC 204508 / S288c) OX=559292 GN=ACS1 PE=1 SV=2	0	U	K.MSQSAATAQQK.K	167.658	190.134	91.8434	88.1762	350.169	368.557	171.84	157.24	9.98081	3.67618	236.618	241.089	107.449	101.625	185.268	183.881	179.577	167.442
sp|Q01574|ACS1_YEAST	ACS1	Acetyl-coenzyme A synthetase 1 OS=Saccharomyces cerevisiae (strain ATCC 204508 / S288c) OX=559292 GN=ACS1 PE=1 SV=2	0	U	K.IVPQRPISDR.L	136.256	136.317	62.2628	47.0976	225.757	255.383	121.267	123.597	12.7302	5.41272	166.257	179.108	72.8525	64.2265	136.655	129.883	107.98	114.601
sp|Q01574|ACS1_YEAST	ACS1	Acetyl-coenzyme A synthetase 1 OS=Saccharomyces cerevisiae (strain ATCC 204508 / S288c) OX=559292 GN=ACS1 PE=1 SV=2	0	U	K.ILAGESDQLGDVSTLSNPGIVR.H	29.5731	26.5537	13.203	22.6299	39.9261	45.3859	26.4584	32.1211	2.94786	6.58641	38.0041	37.3543	15.609	12.9691	31.8857	29.0774	25.9594	27.3455
sp|Q01574|ACS1_YEAST	ACS1	Acetyl-coenzyme A synthetase 1 OS=Saccharomyces cerevisiae (strain ATCC 204508 / S288c) OX=559292 GN=ACS1 PE=1 SV=2	0	U	K.VFIPDPK.T	315.633	301.749	122.683	128.655	536.665	526.549	243.951	256.842	4.31314	5.5596	409.422	392.427	154.818	137.121	294.11	310.588	264.894	275.15
sp|Q01574|ACS1_YEAST	ACS1	Acetyl-coenzyme A synthetase 1 OS=Saccharomyces cerevisiae (strain ATCC 204508 / S288c) OX=559292 GN=ACS1 PE=1 SV=2	0	U	K.AAWPSFAR.T	36.2467	41.1953	19.7115	11.6094	48.2	53.1327	30.5751	27.6667	3.24113	2.74688	41.6166	45.556	14.3829	15.3204	35.9125	39.6551	29.736	26.0211
sp|Q01574|ACS1_YEAST	ACS1	Acetyl-coenzyme A synthetase 1 OS=Saccharomyces cerevisiae (strain ATCC 204508 / S288c) OX=559292 GN=ACS1 PE=1 SV=2	0	U	R.HLIDSVK.L	161.985	166.968	82.7805	86.6358	280.96	278.839	132.843	141.442	18.668	10.7106	190.668	202.421	82.2462	77.9821	169.254	159.576	139.847	140.961
sp|Q01574|ACS1_YEAST	ACS1	Acetyl-coenzyme A synthetase 1 OS=Saccharomyces cerevisiae (strain ATCC 204508 / S288c) OX=559292 GN=ACS1 PE=1 SV=2	0	U	K.HLVFTVR.K	26.6131	26.559	24.5354	14.7864	10.1724	9.00484	3.61594	0	2.37851	0.027275	0	0	0.00344889	4.32335e-05	0	0	6.92507e-07	0
sp|Q01574|ACS1_YEAST	ACS1	Acetyl-coenzyme A synthetase 1 OS=Saccharomyces cerevisiae (strain ATCC 204508 / S288c) OX=559292 GN=ACS1 PE=1 SV=2	0	U	R.YWDIIDEHK.V	93.6536	84.6747	37.4722	31.3128	125.622	125.211	66.5438	58.7665	10.0948	4.2135	87.4138	92.3655	51.6571	34.2285	73.0802	68.3528	61.8181	57.5841
sp|Q01574|ACS1_YEAST	ACS1	Acetyl-coenzyme A synthetase 1 OS=Saccharomyces cerevisiae (strain ATCC 204508 / S288c) OX=559292 GN=ACS1 PE=1 SV=2	0	U	R.YWDIIDEHK.V	107.75	97.3625	38.7735	47.2972	161.435	155.952	77.779	85.6244	9.94117	5.96478	123.964	126.694	56.9967	40.3637	96.5873	82.5899	79.133	74.499
sp|Q01574|ACS1_YEAST	ACS1	Acetyl-coenzyme A synthetase 1 OS=Saccharomyces cerevisiae (strain ATCC 204508 / S288c) OX=559292 GN=ACS1 PE=1 SV=2	0	U	K.LEEQSSEIDK.L	33.0347	36.6977	23.9337	22.842	86.2984	101.865	36.4645	34.0762	2.29039	0.769874	48.3934	55.0757	21.8213	25.498	40.1159	33.149	34.5918	40.4506
sp|Q01574|ACS1_YEAST	ACS1	Acetyl-coenzyme A synthetase 1 OS=Saccharomyces cerevisiae (strain ATCC 204508 / S288c) OX=559292 GN=ACS1 PE=1 SV=2	0	U	K.HLVFTVR.K	113.086	101.641	46.7467	43.6856	159.162	183.054	99.7574	96.6115	5.09994	6.48012	98.8845	111.455	46.8593	42.1122	100.317	101.702	80.241	76.1093
sp|P52910|ACS2_YEAST	ACS2	Acetyl-coenzyme A synthetase 2 OS=Saccharomyces cerevisiae (strain ATCC 204508 / S288c) OX=559292 GN=ACS2 PE=1 SV=1	0	U	K.DGYLQNNATEGDAEHITPDNLR.R	38.8632	38.0467	38.0396	40.5602	53.743	55.9576	35.1028	32.2248	39.9062	42.1029	23.9208	30.9543	40.9297	35.9495	39.4136	34.3221	29.9341	35.6985
sp|P52910|ACS2_YEAST	ACS2	Acetyl-coenzyme A synthetase 2 OS=Saccharomyces cerevisiae (strain ATCC 204508 / S288c) OX=559292 GN=ACS2 PE=1 SV=1	0	U	K.DGYLQNNATEGDAEHITPDNLR.R	8.65564	10.1776	8.04294	10.1669	12.383	9.95294	6.41706	9.2299	11.3491	6.21282	7.02181	8.73359	6.097	10.8232	7.37397	7.8054	4.08742	6.2634
sp|P52910|ACS2_YEAST	ACS2	Acetyl-coenzyme A synthetase 2 OS=Saccharomyces cerevisiae (strain ATCC 204508 / S288c) OX=559292 GN=ACS2 PE=1 SV=1	0	U	R.VVDANSK.V	59.2745	61.3166	57.6315	62.3227	86.6686	81.2198	50.5291	45.515	62.3742	58.1206	54.5881	56.4786	52.6271	58.9105	53.0773	51.3132	51.9615	59.6386
sp|P52910|ACS2_YEAST	ACS2	Acetyl-coenzyme A synthetase 2 OS=Saccharomyces cerevisiae (strain ATCC 204508 / S288c) OX=559292 GN=ACS2 PE=1 SV=1	0	U	R.DHDGYYWIR.G	147.156	158.547	163.086	165.122	245.872	234.652	137.427	151.801	180.934	189.3	152.547	144.657	166.828	154.954	142.585	146.651	145.582	150.146
sp|P52910|ACS2_YEAST	ACS2	Acetyl-coenzyme A synthetase 2 OS=Saccharomyces cerevisiae (strain ATCC 204508 / S288c) OX=559292 GN=ACS2 PE=1 SV=1	0	U	R.GEIGPFASPK.T	52.4761	48.5336	56.1094	58.7815	85.5362	89.56	55.5942	43.786	68.2397	66.8459	51.2063	56.1788	50.6037	57.093	56.5072	52.8705	53.9979	50.953
sp|P52910|ACS2_YEAST	ACS2	Acetyl-coenzyme A synthetase 2 OS=Saccharomyces cerevisiae (strain ATCC 204508 / S288c) OX=559292 GN=ACS2 PE=1 SV=1	0	U	K.DGYLQNNATEGDAEHITPDNLR.R	4.71034	9.6813	6.7297	6.01035	11.0024	10.6159	5.9253	5.85562	4.91601	6.99808	8.514	7.91496	5.83445	4.47182	3.59857	4.2224	5.59556	5.45681
sp|P52910|ACS2_YEAST	ACS2	Acetyl-coenzyme A synthetase 2 OS=Saccharomyces cerevisiae (strain ATCC 204508 / S288c) OX=559292 GN=ACS2 PE=1 SV=1	0	U	K.DGYLQNNATEGDAEHITPDNLR.R	7.97022	4.36386	8.24616	8.77072	5.72506	8.86907	6.86657	6.02081	4.89214	7.30652	5.75014	6.00072	4.46047	5.6008	6.89341	3.95178	6.34479	8.55676
sp|P52910|ACS2_YEAST	ACS2	Acetyl-coenzyme A synthetase 2 OS=Saccharomyces cerevisiae (strain ATCC 204508 / S288c) OX=559292 GN=ACS2 PE=1 SV=1	0	U	K.VQSGSLNNGDVAWFLNGK.L	151.541	144.998	146.937	135.39	230.742	249.89	145.167	151.401	144.422	147.842	120.752	118.832	149.237	145.387	137.171	145.02	130.265	133.205
sp|P52910|ACS2_YEAST	ACS2	Acetyl-coenzyme A synthetase 2 OS=Saccharomyces cerevisiae (strain ATCC 204508 / S288c) OX=559292 GN=ACS2 PE=1 SV=1	0	U	K.GYVTDM*QHYQEMYQQSINEPEK.F	11.5654	11.9087	15.0998	15.7974	26.2998	17.7112	9.42584	12.0857	12.0665	16.1922	12.2893	10.1304	14.6194	17.234	12.6058	13.3596	9.33937	10.2817
sp|P52910|ACS2_YEAST	ACS2	Acetyl-coenzyme A synthetase 2 OS=Saccharomyces cerevisiae (strain ATCC 204508 / S288c) OX=559292 GN=ACS2 PE=1 SV=1	0	U	K.GYVTDMQHYQEMYQQSINEPEK.F	26.5962	23.8019	20.4506	30.8405	27.0549	32.525	26.0834	18.7447	29.2662	29.6257	18.8045	17.3576	22.7486	27.1811	23.0109	26.4854	23.74	20.3231
sp|P52910|ACS2_YEAST	ACS2	Acetyl-coenzyme A synthetase 2 OS=Saccharomyces cerevisiae (strain ATCC 204508 / S288c) OX=559292 GN=ACS2 PE=1 SV=1	0	U	K.GYVTDMQHYQEMYQQSINEPEK.F	16.2347	12.063	8.73084	14.7649	19.649	22.5694	12.4701	14.4345	10.6332	16.6635	12.0987	10.0809	13.3246	13.9507	13.1262	12.7011	9.50288	12.7702
sp|P52910|ACS2_YEAST	ACS2	Acetyl-coenzyme A synthetase 2 OS=Saccharomyces cerevisiae (strain ATCC 204508 / S288c) OX=559292 GN=ACS2 PE=1 SV=1	0	U	K.GYVTDMQHYQEMYQQSINEPEK.F	49.4763	49.3748	49.2675	52.1044	76.8349	84.8133	36.8836	36.5757	63.92	56.1934	46.096	39.7488	44.1446	46.893	50.1976	45.4704	50.7249	42.2623
sp|P52910|ACS2_YEAST	ACS2	Acetyl-coenzyme A synthetase 2 OS=Saccharomyces cerevisiae (strain ATCC 204508 / S288c) OX=559292 GN=ACS2 PE=1 SV=1	0	U	R.DHDGYYWIR.G	62.8564	60.4667	57.9154	59.2237	93.0802	87.5907	57.8581	68.4581	75.005	66.0951	66.8861	53.0432	61.8428	57.1303	53.917	58.7209	57.2007	54.3819
sp|P52910|ACS2_YEAST	ACS2	Acetyl-coenzyme A synthetase 2 OS=Saccharomyces cerevisiae (strain ATCC 204508 / S288c) OX=559292 GN=ACS2 PE=1 SV=1	0	U	K.IVDEGLNGVDLVSR.I	77.8899	72.5606	74.7136	80.763	133.816	124.045	70.6548	65.4789	88.7052	95.8324	78.5054	83.2197	75.9718	76.6217	74.9526	76.9341	76.2752	70.0482
sp|P52910|ACS2_YEAST	ACS2	Acetyl-coenzyme A synthetase 2 OS=Saccharomyces cerevisiae (strain ATCC 204508 / S288c) OX=559292 GN=ACS2 PE=1 SV=1	0	U	K.IVDEGLNGVDLVSR.I	328.97	327.378	344.327	328.083	546	564.069	305.62	287.157	376.79	369.29	335.608	326.689	319.26	317.278	318.943	314.173	310.256	336.301
sp|P52910|ACS2_YEAST	ACS2	Acetyl-coenzyme A synthetase 2 OS=Saccharomyces cerevisiae (strain ATCC 204508 / S288c) OX=559292 GN=ACS2 PE=1 SV=1	0	U	R.GEIGPFASPK.T	110.523	102.332	123.725	99.4823	179.879	175.893	114.999	97.9658	117.789	129.93	107.359	86.6929	107.834	112.148	109.99	104.216	98.9005	82.7623
sp|P52910|ACS2_YEAST	ACS2	Acetyl-coenzyme A synthetase 2 OS=Saccharomyces cerevisiae (strain ATCC 204508 / S288c) OX=559292 GN=ACS2 PE=1 SV=1	0	U	R.YMDTYLK.P	25.3151	30.5145	25.3086	23.6337	42.24	33.7282	21.0003	19.8894	28.4041	30.68	22.2172	25.9022	28.1673	22.6654	26.0216	24.6634	23.454	26.7556
sp|P52910|ACS2_YEAST	ACS2	Acetyl-coenzyme A synthetase 2 OS=Saccharomyces cerevisiae (strain ATCC 204508 / S288c) OX=559292 GN=ACS2 PE=1 SV=1	0	U	K.ATHFYVAPTALR.L	7.49353	9.18175	11.9757	10.6428	13.2612	13.3011	7.86543	11.6222	7.65699	8.83449	10.511	6.09537	5.77249	13.9688	12.5031	12.6724	8.86871	7.36809
sp|P52910|ACS2_YEAST	ACS2	Acetyl-coenzyme A synthetase 2 OS=Saccharomyces cerevisiae (strain ATCC 204508 / S288c) OX=559292 GN=ACS2 PE=1 SV=1	0	U	K.VVYEAHNVK.A	70.0751	100.861	87.7498	73.222	120.977	116.685	67.1406	79.968	83.3193	75.4928	77.911	68.1086	72.0686	66.5358	92.3022	71.5392	94.3538	89.3522
sp|P52910|ACS2_YEAST	ACS2	Acetyl-coenzyme A synthetase 2 OS=Saccharomyces cerevisiae (strain ATCC 204508 / S288c) OX=559292 GN=ACS2 PE=1 SV=1	0	U	R.YMDTYLK.P	12.0665	12.7383	18.9004	13.548	20.4283	22.5997	12.5096	11.5876	16.2317	17.231	14.5314	12.3977	13.5773	15.1535	13.9718	13.3361	13.6803	14.4645
sp|P52910|ACS2_YEAST	ACS2	Acetyl-coenzyme A synthetase 2 OS=Saccharomyces cerevisiae (strain ATCC 204508 / S288c) OX=559292 GN=ACS2 PE=1 SV=1	0	U	K.EYLHWDAPYTK.V	206.746	201.878	202.54	210.856	364.374	348.635	225.373	195.183	246.4	243.344	199.347	207.333	243.059	222.83	209.143	208.185	222.235	204.792
sp|P52910|ACS2_YEAST	ACS2	Acetyl-coenzyme A synthetase 2 OS=Saccharomyces cerevisiae (strain ATCC 204508 / S288c) OX=559292 GN=ACS2 PE=1 SV=1	0	U	R.KVSQIAGVLK.S	160.625	125.621	196.105	153.889	107.757	104.509	171.973	144.124	113.013	113.762	136.17	105.139	121.17	133.283	157.117	114.381	122.073	135.34
sp|P52910|ACS2_YEAST	ACS2	Acetyl-coenzyme A synthetase 2 OS=Saccharomyces cerevisiae (strain ATCC 204508 / S288c) OX=559292 GN=ACS2 PE=1 SV=1	0	U	K.YDTSSLR.V	30.2312	39.8239	39.9074	34.2595	68.3838	60.9626	34.6477	36.5045	38.486	42.6491	34.0226	40.7777	35.3098	32.427	38.7908	38.4316	30.2089	35.3003
sp|P52910|ACS2_YEAST	ACS2	Acetyl-coenzyme A synthetase 2 OS=Saccharomyces cerevisiae (strain ATCC 204508 / S288c) OX=559292 GN=ACS2 PE=1 SV=1	0	U	R.ELILQVR.G	30.3114	23.0881	21.1213	28.1199	37.7376	33.1109	23.9363	24.8544	26.6167	31.8757	26.8795	26.7388	24.5762	21.6577	23.1084	24.0397	23.0258	25.1006
sp|P52910|ACS2_YEAST	ACS2	Acetyl-coenzyme A synthetase 2 OS=Saccharomyces cerevisiae (strain ATCC 204508 / S288c) OX=559292 GN=ACS2 PE=1 SV=1	0	U	K.IITFGELLR.K	103.191	98.378	101.491	106.771	165.843	176.192	98.9914	95.2436	110.221	119.424	97.4622	103.19	102.63	99.4115	97.2677	113.17	91.9851	104.72
sp|P52910|ACS2_YEAST	ACS2	Acetyl-coenzyme A synthetase 2 OS=Saccharomyces cerevisiae (strain ATCC 204508 / S288c) OX=559292 GN=ACS2 PE=1 SV=1	0	U	K.VVYEAHNVK.A	186.329	167.412	218.845	204.282	274.26	290.378	189.554	163.289	221.233	210.605	158.447	144.403	151.011	171.198	192.761	170.747	176.257	166.674
sp|P52910|ACS2_YEAST	ACS2	Acetyl-coenzyme A synthetase 2 OS=Saccharomyces cerevisiae (strain ATCC 204508 / S288c) OX=559292 GN=ACS2 PE=1 SV=1	0	U	R.TGTEGIPM*K.A	74.7727	62.6013	53.2436	54.3245	119.552	116.739	58.1462	62.6544	67.1349	82.4561	67.1044	75.2782	65.215	63.5166	71.5967	64.0636	60.5979	61.1983
sp|P52910|ACS2_YEAST	ACS2	Acetyl-coenzyme A synthetase 2 OS=Saccharomyces cerevisiae (strain ATCC 204508 / S288c) OX=559292 GN=ACS2 PE=1 SV=1	0	U	R.TGTEGIPMK.A	138.728	134.414	122.862	137.862	231.46	223.357	131.599	123.201	168.528	168.417	132.677	152.041	139.095	136.212	145.801	131.768	138.739	142.707
sp|P52910|ACS2_YEAST	ACS2	Acetyl-coenzyme A synthetase 2 OS=Saccharomyces cerevisiae (strain ATCC 204508 / S288c) OX=559292 GN=ACS2 PE=1 SV=1	0	U	R.VVDANSK.V	94.6588	81.3834	90.2676	89.806	145.237	131.742	86.7462	73.1016	90.1254	99.4126	85.2459	82.4791	85.1696	78.948	86.2627	90.2451	85.2836	75.5366
sp|P52910|ACS2_YEAST	ACS2	Acetyl-coenzyme A synthetase 2 OS=Saccharomyces cerevisiae (strain ATCC 204508 / S288c) OX=559292 GN=ACS2 PE=1 SV=1	0	U	K.DGYLQNNATEGDAEHITPDNLR.R	4.6228	4.56033	8.64755	7.54458	9.64937	8.85875	8.24801	8.96811	7.45984	7.03636	6.85071	6.66866	8.56282	5.10676	6.99564	6.45616	5.09757	10.5073
sp|P52910|ACS2_YEAST	ACS2	Acetyl-coenzyme A synthetase 2 OS=Saccharomyces cerevisiae (strain ATCC 204508 / S288c) OX=559292 GN=ACS2 PE=1 SV=1	0	U	R.DYWWHEEAAK.Q	179.869	256.181	147.15	241.592	311.502	396.375	162.523	232.997	201.126	295.943	185.881	233.231	210.442	259.786	185.892	237.923	166.676	221.835
sp|P52910|ACS2_YEAST	ACS2	Acetyl-coenzyme A synthetase 2 OS=Saccharomyces cerevisiae (strain ATCC 204508 / S288c) OX=559292 GN=ACS2 PE=1 SV=1	0	U	K.VQSGSLNNGDVAWFLNGK.L	47.1773	53.1311	55.7102	47.2787	69.1138	72.9283	48.4316	44.2777	55.1048	49.1901	46.8885	43.8789	62.0198	51.2434	52.5814	56.6078	46.1849	41.2874
sp|P52910|ACS2_YEAST	ACS2	Acetyl-coenzyme A synthetase 2 OS=Saccharomyces cerevisiae (strain ATCC 204508 / S288c) OX=559292 GN=ACS2 PE=1 SV=1	0	U	K.VQSGSLNNGDVAWFLNGK.L	5.29151	6.64922	7.34904	7.88442	9.60845	8.10155	7.60492	7.76314	5.89499	7.56649	4.9533	3.8426	4.10159	3.48599	7.12051	5.53523	5.05163	3.67925
sp|P52910|ACS2_YEAST	ACS2	Acetyl-coenzyme A synthetase 2 OS=Saccharomyces cerevisiae (strain ATCC 204508 / S288c) OX=559292 GN=ACS2 PE=1 SV=1	0	U	R.GEIGPFASPK.T	248.718	248.813	290.265	279.358	413.33	423.575	281.327	276.134	302.916	332.013	275.45	256.558	277.747	275.415	271.751	261.016	282.409	272.151
sp|P52910|ACS2_YEAST	ACS2	Acetyl-coenzyme A synthetase 2 OS=Saccharomyces cerevisiae (strain ATCC 204508 / S288c) OX=559292 GN=ACS2 PE=1 SV=1	0	U	R.YMDTYLK.P	63.1934	71.0438	73.0411	67.477	106.798	97.017	58.7641	52.3625	73.8814	78.7726	59.8577	65.1915	67.478	64.6155	61.8728	60.0479	70.1613	61.8068
sp|P52910|ACS2_YEAST	ACS2	Acetyl-coenzyme A synthetase 2 OS=Saccharomyces cerevisiae (strain ATCC 204508 / S288c) OX=559292 GN=ACS2 PE=1 SV=1	0	U	K.APQHFYNSQPGK.G	324.41	332.295	350.13	350.894	562.308	561.597	330.762	317.346	396.412	387.339	334.207	315.25	345.074	322.08	344.985	356.44	361.297	363.934
sp|P52910|ACS2_YEAST	ACS2	Acetyl-coenzyme A synthetase 2 OS=Saccharomyces cerevisiae (strain ATCC 204508 / S288c) OX=559292 GN=ACS2 PE=1 SV=1	0	U	R.IGAIHSVVFAGFSAGSLK.D	16.6135	14.8966	19.5511	16.1513	27.5782	30.9023	19.2193	15.8697	22.411	16.7389	14.6198	17.8843	13.3213	17.7259	13.5898	12.4584	10.4934	19.2493
sp|P52910|ACS2_YEAST	ACS2	Acetyl-coenzyme A synthetase 2 OS=Saccharomyces cerevisiae (strain ATCC 204508 / S288c) OX=559292 GN=ACS2 PE=1 SV=1	0	U	K.VSQIAGVLK.S	52.3086	52.4746	50.4967	55.8057	91.2517	77.0549	43.0435	51.9325	56.8521	61.4008	45.6805	42.8574	49.426	50.8119	53.6345	47.775	43.2186	47.644
sp|P52910|ACS2_YEAST	ACS2	Acetyl-coenzyme A synthetase 2 OS=Saccharomyces cerevisiae (strain ATCC 204508 / S288c) OX=559292 GN=ACS2 PE=1 SV=1	0	U	K.EYLHWDAPYTK.V	7.96372	5.65573	8.5361	9.32733	17.3318	10.0551	8.32719	5.13085	5.54689	8.45102	7.94082	4.7174	9.54404	11.5705	5.45689	5.83414	6.44229	7.54389
sp|P52910|ACS2_YEAST	ACS2	Acetyl-coenzyme A synthetase 2 OS=Saccharomyces cerevisiae (strain ATCC 204508 / S288c) OX=559292 GN=ACS2 PE=1 SV=1	0	U	K.VVYEAHNVK.A	33.3384	23.0614	33.2091	29.332	45.4658	54.6639	33.8096	29.6826	35.4116	33.3121	27.1003	24.843	31.8942	25.485	24.2362	22.7678	29.9178	25.0299
sp|P52910|ACS2_YEAST	ACS2	Acetyl-coenzyme A synthetase 2 OS=Saccharomyces cerevisiae (strain ATCC 204508 / S288c) OX=559292 GN=ACS2 PE=1 SV=1	0	U	R.TGTEGIPM*K.A	56.4116	44.4889	35.3807	47.8444	81.2947	69.3758	43.0368	47.5327	47.3704	50.8919	44.1731	42.8684	61.2936	58.7381	46.0271	43.9923	43.1068	39.7222
sp|P52910|ACS2_YEAST	ACS2	Acetyl-coenzyme A synthetase 2 OS=Saccharomyces cerevisiae (strain ATCC 204508 / S288c) OX=559292 GN=ACS2 PE=1 SV=1	0	U	K.VQSGSLNNGDVAWFLNGK.L	31.7065	29.4528	36.5853	29.9621	36.7946	47.5072	31.1008	31.5702	29.5914	32.9253	28.4872	26.7279	31.8346	27.6129	23.3414	32.6899	27.8166	30.2285
sp|P52910|ACS2_YEAST	ACS2	Acetyl-coenzyme A synthetase 2 OS=Saccharomyces cerevisiae (strain ATCC 204508 / S288c) OX=559292 GN=ACS2 PE=1 SV=1	0	U	K.IVDEGLNGVDLVSR.I	72.4032	73.4994	76.0048	81.7572	134.896	126.651	76.1172	67.1933	88.5062	81.1654	71.8591	75.5335	73.8095	82.094	79.2774	72.567	68.5151	71.8264
sp|P52910|ACS2_YEAST	ACS2	Acetyl-coenzyme A synthetase 2 OS=Saccharomyces cerevisiae (strain ATCC 204508 / S288c) OX=559292 GN=ACS2 PE=1 SV=1	0	U	R.KVSQIAGVLK.S	18.3263	15.6164	19.1752	20.34	15.2767	26.2009	21.5888	18.8595	20.3241	12.7834	23.5357	26.788	11.9132	18.1024	18.0459	14.5983	16.39	15.8861
sp|P52910|ACS2_YEAST	ACS2	Acetyl-coenzyme A synthetase 2 OS=Saccharomyces cerevisiae (strain ATCC 204508 / S288c) OX=559292 GN=ACS2 PE=1 SV=1	0	U	R.SVWNHHDR.Y	68.9621	56.1223	70.2913	64.484	84.2446	85.8802	53.8274	42.5304	74.7444	54.3964	47.3426	44.5091	59.9033	64.5014	53.1108	63.6347	67.3824	53.7307
sp|P52910|ACS2_YEAST	ACS2	Acetyl-coenzyme A synthetase 2 OS=Saccharomyces cerevisiae (strain ATCC 204508 / S288c) OX=559292 GN=ACS2 PE=1 SV=1	0	U	R.VLGSVGEPISPDLWEWYHEK.V	70.811	74.3497	77.7322	73.8487	117.638	114.388	97.7407	101.386	114.793	100.013	87.8209	87.2774	63.2315	62.7115	65.5751	66.4237	72.8271	79.3339
sp|P52910|ACS2_YEAST	ACS2	Acetyl-coenzyme A synthetase 2 OS=Saccharomyces cerevisiae (strain ATCC 204508 / S288c) OX=559292 GN=ACS2 PE=1 SV=1	0	U	K.DGYLQNNATEGDAEHITPDNLR.R	25.121	23.0752	27.2876	22.4331	41.412	38.3622	19.8002	18.1434	31.4096	25.0705	20.4644	19.5443	17.862	26.7908	19.1117	21.4964	21.5798	22.9206
sp|P52910|ACS2_YEAST	ACS2	Acetyl-coenzyme A synthetase 2 OS=Saccharomyces cerevisiae (strain ATCC 204508 / S288c) OX=559292 GN=ACS2 PE=1 SV=1	0	U	K.DGYLQNNATEGDAEHITPDNLR.R	32.7495	23.2595	36.8996	31.6357	47.9412	42.4812	30.8344	28.6332	30.6139	25.8608	26.2123	26.8402	28.7468	32.1475	36.2582	29.2999	30.303	23.1055
sp|P52910|ACS2_YEAST	ACS2	Acetyl-coenzyme A synthetase 2 OS=Saccharomyces cerevisiae (strain ATCC 204508 / S288c) OX=559292 GN=ACS2 PE=1 SV=1	0	U	K.DGYLQNNATEGDAEHITPDNLR.R	7.02325	7.52009	7.49595	10.2199	11.4767	9.12028	5.5567	5.3525	5.31456	8.46428	7.29506	4.98107	6.39924	6.18454	6.51276	4.81087	9.271	9.2867
sp|P60010|ACT_YEAST	ACT1	Actin OS=Saccharomyces cerevisiae (strain ATCC 204508 / S288c) OX=559292 GN=ACT1 PE=1 SV=1	0	U	K.EITALAPSSM*K.V	100.305	92.831	99.7285	125.523	102.34	101.005	105.704	99.0835	112.318	110.488	99.252	97.842	84.901	100.544	110.212	88.739	96.3803	92.5671
sp|P60010|ACT_YEAST	ACT1	Actin OS=Saccharomyces cerevisiae (strain ATCC 204508 / S288c) OX=559292 GN=ACT1 PE=1 SV=1	0	U	R.VAPEEHPVLLTEAPM*NPK.S	36.9398	37.8242	27.242	32.943	32.1253	37.0841	43.4392	33.042	37.5992	37.7559	39.2726	36.6307	34.4784	35.7988	38.4	41.7621	38.5711	34.9854
sp|P60010|ACT_YEAST	ACT1	Actin OS=Saccharomyces cerevisiae (strain ATCC 204508 / S288c) OX=559292 GN=ACT1 PE=1 SV=1	0	U	K.VKIIAPPER.K	58.9886	44.1734	51.9451	57.5177	47.0317	70.0343	49.8251	67.1219	49.3062	41.033	57.7294	51.3807	55.9649	56.5034	53.7301	39.3005	37.1154	53.4575
sp|P60010|ACT_YEAST	ACT1	Actin OS=Saccharomyces cerevisiae (strain ATCC 204508 / S288c) OX=559292 GN=ACT1 PE=1 SV=1	0	U	K.EITALAPSSM*K.V	143.099	135.395	140.964	129.072	149.468	127.793	149.948	147.051	144.012	127.089	136.26	122.97	131.95	132.395	139.294	139.726	139.662	141.474
sp|P60010|ACT_YEAST	ACT1	Actin OS=Saccharomyces cerevisiae (strain ATCC 204508 / S288c) OX=559292 GN=ACT1 PE=1 SV=1	0	U	K.EITALAPSSM*K.V	54.0896	58.9654	71.9748	76.0059	27.0886	29.9166	54.3087	61.56	46.1174	50.2617	66.9461	64.0251	58.8143	57.5513	68.1104	69.5198	60.0635	71.4453
sp|P60010|ACT_YEAST	ACT1	Actin OS=Saccharomyces cerevisiae (strain ATCC 204508 / S288c) OX=559292 GN=ACT1 PE=1 SV=1	0	U	K.EITALAPSSM*K.V	219.134	214.668	232.204	211.602	227.406	231.516	251.017	246.514	233.472	225.329	232.076	233.312	218.12	207.242	231.555	225.145	247.156	217.255
sp|P60010|ACT_YEAST	ACT1	Actin OS=Saccharomyces cerevisiae (strain ATCC 204508 / S288c) OX=559292 GN=ACT1 PE=1 SV=1	0	U	R.GYSFSTTAER.E	16.6735	16.1763	17.9857	16.8296	15.7718	13.4429	21.2126	11.7075	17.4783	13.997	15.2886	15.736	16.3636	16.5546	16.5695	17.1654	16.8915	15.6779
sp|P60010|ACT_YEAST	ACT1	Actin OS=Saccharomyces cerevisiae (strain ATCC 204508 / S288c) OX=559292 GN=ACT1 PE=1 SV=1	0	U	R.HQGIMVGMGQK.D	125.421	132.635	134.312	135.066	127.779	119.788	132.863	147.397	140.225	134.714	143.702	133.775	117.172	121.186	134.861	127.485	133.896	132.536
sp|P60010|ACT_YEAST	ACT1	Actin OS=Saccharomyces cerevisiae (strain ATCC 204508 / S288c) OX=559292 GN=ACT1 PE=1 SV=1	0	U	K.IIAPPERK.Y	10.4733	12.1707	5.46349	5.94004	6.06713	11.5453	8.65826	8.20927	4.64179	9.13959	11.0322	6.58768	8.19221	8.0897	9.07598	6.88432	4.97575	5.80363
sp|P60010|ACT_YEAST	ACT1	Actin OS=Saccharomyces cerevisiae (strain ATCC 204508 / S288c) OX=559292 GN=ACT1 PE=1 SV=1	0	U	R.AVFPSIVGR.P	9.89115	8.95322	7.38874	7.50942	8.77308	8.86027	11.9809	11.1412	8.34317	9.09307	11.5043	11.2494	8.32079	8.48841	6.62195	9.97607	8.1337	12.7262
sp|P60010|ACT_YEAST	ACT1	Actin OS=Saccharomyces cerevisiae (strain ATCC 204508 / S288c) OX=559292 GN=ACT1 PE=1 SV=1	0	U	R.GYSFSTTAER.E	9.60675	9.62779	11.9654	11.7316	10.3781	5.80786	9.38452	16.1079	14.8264	9.22274	9.10794	11.9273	13.8369	8.46031	12.2538	9.41874	10.8379	9.58973
sp|P60010|ACT_YEAST	ACT1	Actin OS=Saccharomyces cerevisiae (strain ATCC 204508 / S288c) OX=559292 GN=ACT1 PE=1 SV=1	0	U	R.HQGIMVGM*GQK.D	25.1938	31.8033	35.8493	27.8494	30.8843	27.76	32.869	27.7843	28.8213	34.2747	25.1937	24.7296	28.7448	29.43	24.5828	31.8933	28.464	38.0683
sp|P60010|ACT_YEAST	ACT1	Actin OS=Saccharomyces cerevisiae (strain ATCC 204508 / S288c) OX=559292 GN=ACT1 PE=1 SV=1	0	U	R.HQGIMVGMGQK.D	150.989	163.615	165.076	174.996	167.924	155.875	166.933	183.319	190.295	182.582	150.948	165.274	161.193	173.258	190.362	170.068	177.867	174.598
sp|P60010|ACT_YEAST	ACT1	Actin OS=Saccharomyces cerevisiae (strain ATCC 204508 / S288c) OX=559292 GN=ACT1 PE=1 SV=1	0	U	K.DSYVGDEAQSK.R	48.3453	47.9498	40.8364	47.63	54.4619	51.236	60.2618	58.4878	45.5162	58.5353	50.6058	53.9465	43.3793	54.6312	52.4072	54.8075	46.9362	55.5515
sp|P60010|ACT_YEAST	ACT1	Actin OS=Saccharomyces cerevisiae (strain ATCC 204508 / S288c) OX=559292 GN=ACT1 PE=1 SV=1	0	U	R.GYSFSTTAER.E	14.4209	14.9218	17.6871	10.2507	14.7161	10.2994	11.8809	10.7095	12.9042	13.3741	15.0126	14.4667	16.985	12.3616	12.2727	16.4912	13.8752	14.2528
sp|P60010|ACT_YEAST	ACT1	Actin OS=Saccharomyces cerevisiae (strain ATCC 204508 / S288c) OX=559292 GN=ACT1 PE=1 SV=1	0	U	K.IWHHTFYNELR.V	20.6282	16.4941	17.8171	18.8624	21.1687	18.5965	17.2931	24.033	18.7253	21.074	22.8417	24.9123	21.4869	19.3365	18.1062	17.2034	19.6087	22.6653
sp|P60010|ACT_YEAST	ACT1	Actin OS=Saccharomyces cerevisiae (strain ATCC 204508 / S288c) OX=559292 GN=ACT1 PE=1 SV=1	0	U	R.HQGIM*VGMGQK.D	232.392	240.066	240.151	232.162	217.469	209.775	245.738	255.298	266.858	267.493	254.67	264.759	262.762	259.18	275.192	271.054	277.938	261.838
sp|P60010|ACT_YEAST	ACT1	Actin OS=Saccharomyces cerevisiae (strain ATCC 204508 / S288c) OX=559292 GN=ACT1 PE=1 SV=1	0	U	R.HQGIMVGMGQK.D	369.511	369.62	387.316	375.017	366.228	368.232	417.487	438.066	392.763	410.688	400.704	397.833	406.838	392.202	425.859	399.842	424.172	404.766
sp|P60010|ACT_YEAST	ACT1	Actin OS=Saccharomyces cerevisiae (strain ATCC 204508 / S288c) OX=559292 GN=ACT1 PE=1 SV=1	0	U	R.HQGIMVGMGQK.D	17.9202	25.7656	22.6361	28.7752	21.437	21.3136	21.915	24.5284	21.4878	25.3567	25.0717	19.0405	22.7832	20.9082	25.0308	22.3324	28.2891	25.6541
sp|P60010|ACT_YEAST	ACT1	Actin OS=Saccharomyces cerevisiae (strain ATCC 204508 / S288c) OX=559292 GN=ACT1 PE=1 SV=1	0	U	K.DSYVGDEAQSK.R	9.86825	10.6751	12.9924	12.8331	9.62146	10.3784	12.2911	9.37498	10.0176	4.79036	9.55814	8.56713	9.53702	10.4867	11.2639	7.97163	8.98891	7.6927
sp|P60010|ACT_YEAST	ACT1	Actin OS=Saccharomyces cerevisiae (strain ATCC 204508 / S288c) OX=559292 GN=ACT1 PE=1 SV=1	0	U	K.EITALAPSSM*K.V	17.5455	15.1656	14.7661	19.1063	14.7551	18.1052	17.7425	15.1228	19.5049	18.8175	11.9352	14.4696	18.2314	16.7779	14.8115	14.0312	16.986	17.9314
sp|P60010|ACT_YEAST	ACT1	Actin OS=Saccharomyces cerevisiae (strain ATCC 204508 / S288c) OX=559292 GN=ACT1 PE=1 SV=1	0	U	R.GYSFSTTAER.E	8.20439	8.97168	10.1907	11.0132	7.49452	8.06389	12.5348	10.888	10.4714	7.89458	8.00728	8.12277	8.17564	7.07528	11.6116	9.89944	8.63073	8.62195
sp|P60010|ACT_YEAST	ACT1	Actin OS=Saccharomyces cerevisiae (strain ATCC 204508 / S288c) OX=559292 GN=ACT1 PE=1 SV=1	0	U	K.EITALAPSSM*K.V	311.34	338.128	317.074	352.382	329.085	335.099	322.93	376.244	336.356	336.286	329.714	325.217	310.004	343.32	340.702	362.274	311.155	331.975
sp|P60010|ACT_YEAST	ACT1	Actin OS=Saccharomyces cerevisiae (strain ATCC 204508 / S288c) OX=559292 GN=ACT1 PE=1 SV=1	0	U	K.EITALAPSSMK.V	488.567	520.76	490.018	532.711	520.043	544.896	571.665	609.439	507.469	520.875	453.655	488.37	510.429	535.104	497.825	549.654	440.367	473.9
sp|P60010|ACT_YEAST	ACT1	Actin OS=Saccharomyces cerevisiae (strain ATCC 204508 / S288c) OX=559292 GN=ACT1 PE=1 SV=1	0	U	R.HQGIM*VGM*GQK.D	187.135	162.866	184.34	170.278	238.364	184.313	178.785	173.82	179.44	201.368	174.023	174.445	196.421	188.677	189.131	190.148	174.039	162.735
sp|P60010|ACT_YEAST	ACT1	Actin OS=Saccharomyces cerevisiae (strain ATCC 204508 / S288c) OX=559292 GN=ACT1 PE=1 SV=1	0	U	R.HQGIMVGM*GQK.D	112.88	103.839	97.7401	92.9892	153.223	120.488	104.284	101.832	104.698	115.699	113.383	106.872	113.124	125.102	128.983	117.701	111.272	112.925
sp|P60010|ACT_YEAST	ACT1	Actin OS=Saccharomyces cerevisiae (strain ATCC 204508 / S288c) OX=559292 GN=ACT1 PE=1 SV=1	0	U	K.QEYDESGPSIVHHK.C	704.734	543.779	679.728	708.844	689.243	684.364	723.061	696.918	625.654	552.806	436.816	475.305	626.955	634.014	551.463	696.218	582.083	514.272
sp|P60010|ACT_YEAST	ACT1	Actin OS=Saccharomyces cerevisiae (strain ATCC 204508 / S288c) OX=559292 GN=ACT1 PE=1 SV=1	0	U	K.AGFAGDDAPR.A	199.854	226.238	229.941	222.316	202.155	205.817	243.744	246.724	226.144	239.019	224.741	217.609	210.528	225.609	235.545	211.161	251.977	233.853
sp|P60010|ACT_YEAST	ACT1	Actin OS=Saccharomyces cerevisiae (strain ATCC 204508 / S288c) OX=559292 GN=ACT1 PE=1 SV=1	0	U	K.DSYVGDEAQSK.R	48.348	54.5176	44.0632	65.3038	47.0899	59.6366	56.6808	55.9694	56.3597	56.348	47.7361	48.2938	51.1896	52.897	50.2606	50.9087	53.9132	52.7162
sp|P60010|ACT_YEAST	ACT1	Actin OS=Saccharomyces cerevisiae (strain ATCC 204508 / S288c) OX=559292 GN=ACT1 PE=1 SV=1	0	U	K.DSYVGDEAQSK.R	49.1254	54.1071	57.7679	74.9139	55.7496	60.8245	66.3648	76.6993	64.3757	82.4247	59.125	75.8927	59.7538	65.4363	67.2576	73.442	59.9476	71.3407
sp|P60010|ACT_YEAST	ACT1	Actin OS=Saccharomyces cerevisiae (strain ATCC 204508 / S288c) OX=559292 GN=ACT1 PE=1 SV=1	0	U	R.AVFPSIVGRPR.H	19.8211	14.5106	25.5138	21.8375	15.6071	23.6776	24.4658	15.8562	20.3253	15.2125	12.8466	17.3296	17.4691	16.2485	21.1613	15.0487	6.298	6.34526
sp|P60010|ACT_YEAST	ACT1	Actin OS=Saccharomyces cerevisiae (strain ATCC 204508 / S288c) OX=559292 GN=ACT1 PE=1 SV=1	0	U	R.YPIEHGIVTNWDDM*EK.I	100.314	94.4484	88.2838	87.6071	107.831	96.1316	102.416	93.3946	84.8653	97.2483	88.2584	95.1712	88.9223	92.0144	89.6332	85.5199	109.089	95.5357
sp|P60010|ACT_YEAST	ACT1	Actin OS=Saccharomyces cerevisiae (strain ATCC 204508 / S288c) OX=559292 GN=ACT1 PE=1 SV=1	0	U	R.AVFPSIVGRPR.H	11.2247	10.6635	12.5275	12.3405	9.64537	12.9535	14.2919	12.0834	9.68146	4.94849	12.0249	8.24353	8.71923	9.45226	11.1718	6.99885	3.82768	6.32193
sp|P60010|ACT_YEAST	ACT1	Actin OS=Saccharomyces cerevisiae (strain ATCC 204508 / S288c) OX=559292 GN=ACT1 PE=1 SV=1	0	U	R.VAPEEHPVLLTEAPM*NPK.S	44.1033	39.4319	34.9675	43.7282	37.9752	32.3179	39.3637	40.2208	29.7985	40.7185	36.7309	37.562	30.4847	36.3411	39.2695	38.2107	34.3694	39.7591
sp|P60010|ACT_YEAST	ACT1	Actin OS=Saccharomyces cerevisiae (strain ATCC 204508 / S288c) OX=559292 GN=ACT1 PE=1 SV=1	0	U	R.YPIEHGIVTNWDDM*EK.I	30.6649	24.5248	24.6782	23.3541	38.8118	34.2819	30.8314	29.2516	30.1847	25.5771	29.0245	22.1154	29.3335	34.604	26.8492	25.3279	25.7613	25.244
sp|P60010|ACT_YEAST	ACT1	Actin OS=Saccharomyces cerevisiae (strain ATCC 204508 / S288c) OX=559292 GN=ACT1 PE=1 SV=1	0	U	K.QEYDESGPSIVHHK.C	100.554	64.8268	84.2327	83.0938	76.1221	68.2712	94.6292	77.7364	79.6357	60.4542	53.9585	61.2197	75.2489	69.6882	71.7518	81.7187	72.4137	59.3135
sp|P60010|ACT_YEAST	ACT1	Actin OS=Saccharomyces cerevisiae (strain ATCC 204508 / S288c) OX=559292 GN=ACT1 PE=1 SV=1	0	U	K.SYELPDGQVITIGNER.F	53.9598	45.4073	46.6677	50.2372	50.4599	49.0349	51.2281	55.5438	50.3759	47.6535	48.0025	47.7133	52.8472	48.3949	53.6333	48.2688	44.4969	50.4807
sp|P60010|ACT_YEAST	ACT1	Actin OS=Saccharomyces cerevisiae (strain ATCC 204508 / S288c) OX=559292 GN=ACT1 PE=1 SV=1	0	U	K.SYELPDGQVITIGNER.F	27.0823	26.829	24.788	27.2913	25.5441	28.3751	26.814	31.9144	29.1456	20.0096	37.0945	28.2259	30.4762	31.6203	21.8729	20.9841	29.7409	27.6671
sp|P60010|ACT_YEAST	ACT1	Actin OS=Saccharomyces cerevisiae (strain ATCC 204508 / S288c) OX=559292 GN=ACT1 PE=1 SV=1	0	U	K.DSYVGDEAQSK.R	194.561	191.826	210.531	190.382	206.538	180.054	202.792	201.322	213.359	207.463	195.586	200.598	201.239	186.763	199.898	187.14	196.743	182.806
sp|P60010|ACT_YEAST	ACT1	Actin OS=Saccharomyces cerevisiae (strain ATCC 204508 / S288c) OX=559292 GN=ACT1 PE=1 SV=1	0	U	K.EITALAPSSM*K.V	81.4288	92.0197	74.6034	73.6462	101.348	81.6055	92.6261	101.9	86.6241	79.9715	79.9563	75.7734	95.4199	105.456	79.1373	86.0084	85.0355	83.1045
sp|P60010|ACT_YEAST	ACT1	Actin OS=Saccharomyces cerevisiae (strain ATCC 204508 / S288c) OX=559292 GN=ACT1 PE=1 SV=1	0	U	R.HQGIMVGM*GQK.D	230.113	260.501	236.054	222.131	335.085	250.549	232.888	235.079	269.577	268.109	228.057	242.554	283.259	261.681	254.743	256.116	240.518	240.605
sp|P60010|ACT_YEAST	ACT1	Actin OS=Saccharomyces cerevisiae (strain ATCC 204508 / S288c) OX=559292 GN=ACT1 PE=1 SV=1	0	U	R.VAPEEHPVLLTEAPMNPK.S	16.122	26.2835	10.7185	12.1682	16.1575	12.2635	8.58682	23.5436	11.8826	9.55882	11.1659	12.0922	10.3413	12.076	11.9608	10.2364	13.1278	11.1327
sp|P60010|ACT_YEAST	ACT1	Actin OS=Saccharomyces cerevisiae (strain ATCC 204508 / S288c) OX=559292 GN=ACT1 PE=1 SV=1	0	U	R.VAPEEHPVLLTEAPMNPK.S	44.2384	114.541	47.5618	45.5614	40.6599	38.2623	46.5905	76.0189	34.5339	46.7303	42.6697	41.1754	28.1098	39.4132	57.0219	34.9459	44.2353	39.233
sp|P60010|ACT_YEAST	ACT1	Actin OS=Saccharomyces cerevisiae (strain ATCC 204508 / S288c) OX=559292 GN=ACT1 PE=1 SV=1	0	U	K.DSYVGDEAQSK.R	8.15929	6.35125	8.97256	14.2017	11.0113	9.17797	10.6138	9.09715	12.0671	8.89641	11.3142	8.82037	13.7567	8.98319	7.62339	11.0706	6.79602	7.71776
sp|P60010|ACT_YEAST	ACT1	Actin OS=Saccharomyces cerevisiae (strain ATCC 204508 / S288c) OX=559292 GN=ACT1 PE=1 SV=1	0	U	K.AGFAGDDAPR.A	559.856	566.392	577.407	593.561	572.552	618.668	644.573	674.168	639.907	624.861	605.203	609.416	583.968	612.976	606.708	593.278	614.184	570.801
sp|P60010|ACT_YEAST	ACT1	Actin OS=Saccharomyces cerevisiae (strain ATCC 204508 / S288c) OX=559292 GN=ACT1 PE=1 SV=1	0	U	K.DSYVGDEAQSK.R	34.8172	37.2298	37.2528	40.8371	40.712	39.7675	38.4465	34.408	40.6531	43.1677	41.5892	40.1314	35.8615	34.67	34.2326	46.2817	43.8823	38.7532
sp|P60010|ACT_YEAST	ACT1	Actin OS=Saccharomyces cerevisiae (strain ATCC 204508 / S288c) OX=559292 GN=ACT1 PE=1 SV=1	0	U	K.DSYVGDEAQSK.R	108.652	123.601	120.631	121.398	107.511	111.562	138.193	114.948	131.683	111.986	138.164	112.788	115.746	116.82	131.761	121.746	126.921	133.159
sp|P60010|ACT_YEAST	ACT1	Actin OS=Saccharomyces cerevisiae (strain ATCC 204508 / S288c) OX=559292 GN=ACT1 PE=1 SV=1	0	U	R.VAPEEHPVLLTEAPM*NPK.S	20.4519	15.9663	13.0271	17.6454	29.2384	15.0049	12.9958	19.9825	24.3248	22.3368	15.3178	20.0396	24.9647	22.6745	18.5008	16.5341	23.5047	16.3001
sp|P60010|ACT_YEAST	ACT1	Actin OS=Saccharomyces cerevisiae (strain ATCC 204508 / S288c) OX=559292 GN=ACT1 PE=1 SV=1	0	U	R.YPIEHGIVTNWDDM*EK.I	15.4928	13.962	10.0889	11.9131	10.9314	11.7826	10.5357	15.0202	10.9495	13.0767	12.1687	12.662	12.5784	14.2498	10.439	10.6395	14.5787	11.9123
sp|P60010|ACT_YEAST	ACT1	Actin OS=Saccharomyces cerevisiae (strain ATCC 204508 / S288c) OX=559292 GN=ACT1 PE=1 SV=1	0	U	K.IIAPPER.K	315.825	311.587	269.479	264.222	290.989	294.21	318.416	319.116	291.248	325.955	294.647	324.937	310.765	300.035	288.585	290.724	299.463	290.343
sp|P60010|ACT_YEAST	ACT1	Actin OS=Saccharomyces cerevisiae (strain ATCC 204508 / S288c) OX=559292 GN=ACT1 PE=1 SV=1	0	U	R.VAPEEHPVLLTEAPM*NPK.S	38.7413	37.6196	41.9742	40.1593	36.6403	39.2313	41.6362	36.8428	37.1288	35.4571	34.8732	38.2987	32.3581	39.0926	37.8265	43.9584	38.6112	41.1624
sp|Q02336|ADA2_YEAST	ADA2	Transcriptional adapter 2 OS=Saccharomyces cerevisiae (strain ATCC 204508 / S288c) OX=559292 GN=ADA2 PE=1 SV=1	0	U	K.FAILDIYNSR.L	12.9661	14.9062	13.2738	16.9697	17.0045	22.4565	14.258	13.9508	14.6604	16.3408	16.807	13.4751	14.638	15.281	14.5567	14.6724	13.4738	15.7174
sp|Q02336|ADA2_YEAST	ADA2	Transcriptional adapter 2 OS=Saccharomyces cerevisiae (strain ATCC 204508 / S288c) OX=559292 GN=ADA2 PE=1 SV=1	0	U	K.YYPIPDITQNIHVPQDEFLEQR.R	4.67709	8.70055	3.44557	6.79087	10.2982	9.07813	5.95393	6.34979	7.10457	9.83253	7.95353	8.92538	6.14495	9.10214	7.40249	6.98912	4.84222	7.43866
sp|Q02336|ADA2_YEAST	ADA2	Transcriptional adapter 2 OS=Saccharomyces cerevisiae (strain ATCC 204508 / S288c) OX=559292 GN=ADA2 PE=1 SV=1	0	U	R.LEFETEFENEAEGPVK.D	357.509	383.326	364.391	381.257	449.035	466.083	383.458	369.304	401.531	435.959	361.346	401.306	391.081	388.962	381.13	372.268	389.298	372.137
sp|Q02336|ADA2_YEAST	ADA2	Transcriptional adapter 2 OS=Saccharomyces cerevisiae (strain ATCC 204508 / S288c) OX=559292 GN=ADA2 PE=1 SV=1	0	U	K.YYPIPDITQNIHVPQDEFLEQR.R	8.17314	7.7433	11.4939	12.5369	11.2357	10.8439	10.3318	14.8657	9.93365	9.53621	12.3863	5.85125	11.4825	9.46099	17.0461	10.0152	13.0658	8.62666
sp|Q02336|ADA2_YEAST	ADA2	Transcriptional adapter 2 OS=Saccharomyces cerevisiae (strain ATCC 204508 / S288c) OX=559292 GN=ADA2 PE=1 SV=1	0	U	K.YYPIPDITQNIHVPQDEFLEQR.R	14.6675	11.2415	12.4672	10.8992	14.331	10.7636	9.08634	12.0272	9.44862	8.54804	7.51783	8.89604	13.1203	8.43592	5.83354	8.25862	10.2816	7.54021
sp|Q02336|ADA2_YEAST	ADA2	Transcriptional adapter 2 OS=Saccharomyces cerevisiae (strain ATCC 204508 / S288c) OX=559292 GN=ADA2 PE=1 SV=1	0	U	R.VMTAQDFEEFSK.D	105.62	109.49	121.487	120.577	132.679	127.656	98.8081	108.618	106.875	114.571	115.232	112.333	111.402	101.554	110.834	107.018	111.305	102.181
sp|Q02336|ADA2_YEAST	ADA2	Transcriptional adapter 2 OS=Saccharomyces cerevisiae (strain ATCC 204508 / S288c) OX=559292 GN=ADA2 PE=1 SV=1	0	U	R.ELLNIDPIK.A	20.2708	20.9992	16.9565	12.9358	16.5709	17.0751	12.7461	19.3628	12.7202	16.4675	18.9016	18.6906	22.5805	19.8119	12.8693	17.0578	13.3904	16.8627
sp|Q02336|ADA2_YEAST	ADA2	Transcriptional adapter 2 OS=Saccharomyces cerevisiae (strain ATCC 204508 / S288c) OX=559292 GN=ADA2 PE=1 SV=1	0	U	R.LLFENHLMDYR.K	78.7713	73.116	70.34	79.9638	103.469	95.8688	75.5168	73.0887	78.3612	82.6386	70.9096	80.5374	81.0009	73.0782	63.8625	70.9862	83.4301	72.6419
sp|Q03233|ADD37_YEAST	ADD37	Alpha1-proteinase inhibitor-degradation deficient protein 37 OS=Saccharomyces cerevisiae (strain ATCC 204508 / S288c) OX=559292 GN=ADD37 PE=1 SV=1	0	U	R.LATEVLDLYGNTK.T	20.9569	19.7681	29.0535	22.7257	30.2623	29.7482	33.648	30.6051	25.5915	26.3331	26.9591	20.9729	21.9265	21.3119	26.7329	23.5969	24.5784	25.0348
sp|Q03233|ADD37_YEAST	ADD37	Alpha1-proteinase inhibitor-degradation deficient protein 37 OS=Saccharomyces cerevisiae (strain ATCC 204508 / S288c) OX=559292 GN=ADD37 PE=1 SV=1	0	U	K.ILQNEHTK.T	86.9292	96.8277	105.478	111.429	122.579	114.874	125.848	116.825	98.6365	94.6666	100.183	99.7789	99.3981	102.163	94.0656	88.44	100.185	97.8558
sp|Q03233|ADD37_YEAST	ADD37	Alpha1-proteinase inhibitor-degradation deficient protein 37 OS=Saccharomyces cerevisiae (strain ATCC 204508 / S288c) OX=559292 GN=ADD37 PE=1 SV=1	0	U	K.TVLSQIFNEK.D	28.0175	31.8362	37.3731	29.1814	36.6729	31.5525	35.0426	47.7267	29.0014	32.251	33.1759	30.657	29.0497	26.2719	34.4403	25.4755	36.9231	34.2577
sp|Q03233|ADD37_YEAST	ADD37	Alpha1-proteinase inhibitor-degradation deficient protein 37 OS=Saccharomyces cerevisiae (strain ATCC 204508 / S288c) OX=559292 GN=ADD37 PE=1 SV=1	0	U	K.TVLSQIFNEK.D	24.5608	27.4637	28.7811	27.92	31.2834	34.2465	29.6821	26.5662	28.8471	34.5124	31.662	23.5928	26.6445	26.6248	24.9705	24.8458	23.9585	25.0208
sp|Q03233|ADD37_YEAST	ADD37	Alpha1-proteinase inhibitor-degradation deficient protein 37 OS=Saccharomyces cerevisiae (strain ATCC 204508 / S288c) OX=559292 GN=ADD37 PE=1 SV=1	0	U	K.TVLSQIFNEK.D	23.4277	30.4125	28.3271	27.7403	27.376	30.4713	28.755	33.6375	36.2238	33.4883	28.1796	25.3159	31.0058	30.0576	32.0908	32.0446	31.4743	26.5293
sp|Q03233|ADD37_YEAST	ADD37	Alpha1-proteinase inhibitor-degradation deficient protein 37 OS=Saccharomyces cerevisiae (strain ATCC 204508 / S288c) OX=559292 GN=ADD37 PE=1 SV=1	0	U	K.TVLSQIFNEK.D	20.1399	17.3873	18.766	15.9921	19.4416	19.2342	22.4856	23.9938	27.1341	18.6229	15.7476	21.8455	17.4915	19.7588	17.4952	15.4779	15.0588	14.4375
sp|Q03233|ADD37_YEAST	ADD37	Alpha1-proteinase inhibitor-degradation deficient protein 37 OS=Saccharomyces cerevisiae (strain ATCC 204508 / S288c) OX=559292 GN=ADD37 PE=1 SV=1	0	U	K.KLDSNITK.I	102.08	101.616	97.7288	114.327	113.373	121.447	125.091	120.055	88.7896	90.2525	90.2161	95.2746	78.4568	71.9097	92.1671	86.4642	70.0695	79.1274
sp|Q03233|ADD37_YEAST	ADD37	Alpha1-proteinase inhibitor-degradation deficient protein 37 OS=Saccharomyces cerevisiae (strain ATCC 204508 / S288c) OX=559292 GN=ADD37 PE=1 SV=1	0	U	K.TVLSQIFNEK.D	44.6992	46.9711	68.1688	49.9745	65.5426	64.8122	66.5933	66.7726	55.84	63.0203	60.5807	50.7763	55.8858	40.6568	52.1174	54.8005	54.2917	52.1524
sp|Q03233|ADD37_YEAST	ADD37	Alpha1-proteinase inhibitor-degradation deficient protein 37 OS=Saccharomyces cerevisiae (strain ATCC 204508 / S288c) OX=559292 GN=ADD37 PE=1 SV=1	0	U	R.LATEVLDLYGNTK.T	34.0842	36.4793	38.9925	40.9661	37.3839	38.802	45.8273	44.9311	31.4836	38.7503	35.457	36.7106	32.8049	33.3315	34.8292	33.7575	36.636	33.357
sp|Q03233|ADD37_YEAST	ADD37	Alpha1-proteinase inhibitor-degradation deficient protein 37 OS=Saccharomyces cerevisiae (strain ATCC 204508 / S288c) OX=559292 GN=ADD37 PE=1 SV=1	0	U	K.IFENAMPN.-	52.752	51.5556	60.4853	59.9149	60.6962	64.6267	71.2065	64.4107	58.6803	48.0067	40.7695	44.9206	42.9558	48.1628	50.2011	54.4187	54.7719	49.4767
sp|P36040|POC2_YEAST	ADD66	Proteasome assembly chaperone 2 OS=Saccharomyces cerevisiae (strain ATCC 204508 / S288c) OX=559292 GN=ADD66 PE=1 SV=1	0	U	K.ILFQILNASQRPK.A	87.1458	71.4865	92.6143	92.9044	90.3415	86.2144	105.337	85.5928	74.8752	58.6194	63.0167	63.3851	82.4714	81.9797	81.273	87.0893	63.8501	85.197
sp|P36040|POC2_YEAST	ADD66	Proteasome assembly chaperone 2 OS=Saccharomyces cerevisiae (strain ATCC 204508 / S288c) OX=559292 GN=ADD66 PE=1 SV=1	0	U	K.NAPPIVK.F	124.515	121.958	119.934	129.722	156.051	154.41	133.265	127.821	103.312	111.939	137.832	132.258	121.321	120.988	123.248	120.004	119.212	127.75
sp|P36040|POC2_YEAST	ADD66	Proteasome assembly chaperone 2 OS=Saccharomyces cerevisiae (strain ATCC 204508 / S288c) OX=559292 GN=ADD66 PE=1 SV=1	0	U	K.YSSALEVFYNK.K	7.19457	6.56199	8.42973	7.53742	7.03957	9.79088	10.2806	9.34267	8.93923	5.37006	6.87417	7.68975	6.07874	8.4866	8.79898	9.52637	8.52491	6.4063
sp|P27616|PUR7_YEAST	ADE1	Phosphoribosylaminoimidazole-succinocarboxamide synthase OS=Saccharomyces cerevisiae (strain ATCC 204508 / S288c) OX=559292 GN=ADE1 PE=1 SV=2	0	U	K.AEQGEHDENISPAQAAELVGEDLSR.R	7.54797	7.04123	8.18627	8.0219	6.24153	6.57334	6.68938	8.8378	5.89836	6.56328	7.58545	8.58119	7.59947	3.65019	6.96762	7.65264	5.42627	8.02698
sp|P27616|PUR7_YEAST	ADE1	Phosphoribosylaminoimidazole-succinocarboxamide synthase OS=Saccharomyces cerevisiae (strain ATCC 204508 / S288c) OX=559292 GN=ADE1 PE=1 SV=2	0	U	K.AEQGEHDENISPAQAAELVGEDLSR.R	14.3911	17.8867	13.3451	12.2444	14.2457	14.7846	17.4499	12.5913	17.2289	12.8629	10.6122	18.7525	14.5217	15.0946	14.5179	12.9037	16.8747	15.28
sp|P27616|PUR7_YEAST	ADE1	Phosphoribosylaminoimidazole-succinocarboxamide synthase OS=Saccharomyces cerevisiae (strain ATCC 204508 / S288c) OX=559292 GN=ADE1 PE=1 SV=2	0	U	R.DWLTANK.L	27.8155	27.3928	19.2883	20.8628	21.9226	21.258	25.8297	23.6497	25.8084	20.1119	16.8888	23.2309	23.2795	28.13	21.0451	25.036	24.5382	32.4744
sp|P27616|PUR7_YEAST	ADE1	Phosphoribosylaminoimidazole-succinocarboxamide synthase OS=Saccharomyces cerevisiae (strain ATCC 204508 / S288c) OX=559292 GN=ADE1 PE=1 SV=2	0	U	R.DWLTANK.L	22.9263	22.3222	19.0436	23.595	19.9919	19.629	21.7157	22.9266	23.2507	18.6271	18.6586	18.2034	27.9279	19.3703	18.2306	24.2854	24.5254	19.638
sp|P27616|PUR7_YEAST	ADE1	Phosphoribosylaminoimidazole-succinocarboxamide synthase OS=Saccharomyces cerevisiae (strain ATCC 204508 / S288c) OX=559292 GN=ADE1 PE=1 SV=2	0	U	K.GIIIADTK.F	10.7004	12.9826	13.294	10.5715	14.9512	12.177	15.743	13.1369	13.4271	15.4516	14.7186	16.9752	9.56695	12.4348	10.9054	14.3636	8.94341	15.6033
sp|P27616|PUR7_YEAST	ADE1	Phosphoribosylaminoimidazole-succinocarboxamide synthase OS=Saccharomyces cerevisiae (strain ATCC 204508 / S288c) OX=559292 GN=ADE1 PE=1 SV=2	0	U	K.LNGVNGVK.M	28.286	34.0935	31.4235	24.1612	24.1177	27.3744	28.1794	29.1701	28.6821	22.3887	21.9214	27.6282	23.7417	27.5622	23.6022	27.982	28.2949	26.3868
sp|P27616|PUR7_YEAST	ADE1	Phosphoribosylaminoimidazole-succinocarboxamide synthase OS=Saccharomyces cerevisiae (strain ATCC 204508 / S288c) OX=559292 GN=ADE1 PE=1 SV=2	0	U	K.GIIIADTK.F	91.8861	107.857	92.5688	93.1981	109.94	103.112	93.7908	96.9462	108.582	95.7498	105.461	105.85	101.889	113.849	84.5531	96.9409	113.186	103.075
sp|P27616|PUR7_YEAST	ADE1	Phosphoribosylaminoimidazole-succinocarboxamide synthase OS=Saccharomyces cerevisiae (strain ATCC 204508 / S288c) OX=559292 GN=ADE1 PE=1 SV=2	0	U	K.TNEIILVDEVLTPDSSR.F	70.3039	76.0383	67.3312	77.4439	77.8642	66.814	83.8011	83.4271	80.3633	79.1629	95.6162	84.1508	99.449	85.0087	84.4001	78.4297	82.2218	85.9428
sp|P27616|PUR7_YEAST	ADE1	Phosphoribosylaminoimidazole-succinocarboxamide synthase OS=Saccharomyces cerevisiae (strain ATCC 204508 / S288c) OX=559292 GN=ADE1 PE=1 SV=2	0	U	R.VAELAVK.L	600.651	640.454	573.752	583.915	595.115	592.535	649.395	660.929	641.83	666.84	690.327	677.615	674.005	669.062	663.42	627.326	713.662	667.39
sp|P27616|PUR7_YEAST	ADE1	Phosphoribosylaminoimidazole-succinocarboxamide synthase OS=Saccharomyces cerevisiae (strain ATCC 204508 / S288c) OX=559292 GN=ADE1 PE=1 SV=2	0	U	K.TGTVHGLK.Q	691.529	674.717	631.611	617.343	670.218	687.201	682.458	709.12	603.165	652.793	670.884	699.223	711.213	726.717	698.917	734.413	636.976	664.552
sp|P27616|PUR7_YEAST	ADE1	Phosphoribosylaminoimidazole-succinocarboxamide synthase OS=Saccharomyces cerevisiae (strain ATCC 204508 / S288c) OX=559292 GN=ADE1 PE=1 SV=2	0	U	K.VGESQDSYDK.Q	57.4875	62.6787	61.6217	60.5809	61.8924	52.5362	57.8146	55.8367	61.4185	63.0327	60.0085	60.6383	56.6635	75.1019	60.7313	52.9386	66.3248	70.2446
sp|P27616|PUR7_YEAST	ADE1	Phosphoribosylaminoimidazole-succinocarboxamide synthase OS=Saccharomyces cerevisiae (strain ATCC 204508 / S288c) OX=559292 GN=ADE1 PE=1 SV=2	0	U	K.MPQDIVDR.T	84.7895	89.7476	72.1763	67.6996	73.356	73.445	87.2119	86.3456	67.4234	88.7362	88.791	88.6991	85.5738	82.8696	85.0889	84.7393	82.7151	80.4785
sp|P27616|PUR7_YEAST	ADE1	Phosphoribosylaminoimidazole-succinocarboxamide synthase OS=Saccharomyces cerevisiae (strain ATCC 204508 / S288c) OX=559292 GN=ADE1 PE=1 SV=2	0	U	R.NHLVDIAPGK.T	270.804	271.462	231.935	249.818	277.667	286.908	262.547	285.822	231.359	256.66	238.063	291.077	275.538	323.921	275.102	277.554	260.957	262.977
sp|P27616|PUR7_YEAST	ADE1	Phosphoribosylaminoimidazole-succinocarboxamide synthase OS=Saccharomyces cerevisiae (strain ATCC 204508 / S288c) OX=559292 GN=ADE1 PE=1 SV=2	0	U	K.FEFGIDEK.T	123.855	140.41	122.943	123.853	128.957	120.426	126.943	141.348	132.805	133.944	147.115	135	123.679	127.718	140.168	137.631	130.406	128.052
sp|P27616|PUR7_YEAST	ADE1	Phosphoribosylaminoimidazole-succinocarboxamide synthase OS=Saccharomyces cerevisiae (strain ATCC 204508 / S288c) OX=559292 GN=ADE1 PE=1 SV=2	0	U	R.FWNGASYK.V	725.434	751.938	723.841	737.051	666.961	735.752	783.055	807.734	751.857	750.463	760.439	778.797	882.889	880.591	789.935	891.32	860.112	859.989
sp|P27616|PUR7_YEAST	ADE1	Phosphoribosylaminoimidazole-succinocarboxamide synthase OS=Saccharomyces cerevisiae (strain ATCC 204508 / S288c) OX=559292 GN=ADE1 PE=1 SV=2	0	U	R.GYITGSAWKEYVK.T	31.4346	43.5912	34.9204	29.9142	29.9009	23.4473	27.5356	39.8055	32.8421	34.525	37.6067	41.3377	38.0397	36.4179	33.9875	28.799	38.7017	46.8842
sp|P27616|PUR7_YEAST	ADE1	Phosphoribosylaminoimidazole-succinocarboxamide synthase OS=Saccharomyces cerevisiae (strain ATCC 204508 / S288c) OX=559292 GN=ADE1 PE=1 SV=2	0	U	K.FEFGIDEK.T	37.3418	35.9316	42.8961	36.9934	32.8804	33.8185	34.5179	34.7866	39.8962	39.0452	36.7573	30.3935	30.056	23.8964	43.5896	33.646	40.1261	36.9018
sp|P27616|PUR7_YEAST	ADE1	Phosphoribosylaminoimidazole-succinocarboxamide synthase OS=Saccharomyces cerevisiae (strain ATCC 204508 / S288c) OX=559292 GN=ADE1 PE=1 SV=2	0	U	K.FEFGIDEK.T	23.1742	26.7406	22.4571	25.3458	21.5005	23.7797	20.7726	18.0232	29.4818	26.3861	30.4555	33.7084	28.0616	25.2119	22.4135	25.672	24.812	24.3936
sp|P27616|PUR7_YEAST	ADE1	Phosphoribosylaminoimidazole-succinocarboxamide synthase OS=Saccharomyces cerevisiae (strain ATCC 204508 / S288c) OX=559292 GN=ADE1 PE=1 SV=2	0	U	K.FEFGIDEK.T	95.1587	103.448	106.896	102.707	99.9635	97.956	107.884	107.673	127.901	109.363	132.987	119.694	108.686	108.696	123.457	112.964	127.658	128.361
sp|P27616|PUR7_YEAST	ADE1	Phosphoribosylaminoimidazole-succinocarboxamide synthase OS=Saccharomyces cerevisiae (strain ATCC 204508 / S288c) OX=559292 GN=ADE1 PE=1 SV=2	0	U	K.AEQGEHDENISPAQAAELVGEDLSR.R	60.104	58.3824	53.3002	57.8606	50.0689	50.2183	65.4349	58.3877	58.2215	59.2871	63.2724	51.8931	57.85	62.3589	57.8666	66.7073	53.2661	55.0927
sp|P27616|PUR7_YEAST	ADE1	Phosphoribosylaminoimidazole-succinocarboxamide synthase OS=Saccharomyces cerevisiae (strain ATCC 204508 / S288c) OX=559292 GN=ADE1 PE=1 SV=2	0	U	R.GYITGSAWK.E	327.868	330.375	290.97	298.676	313.091	299.909	320.248	347.112	291.634	284.446	281.025	321.675	334.137	340.104	327.259	312.375	305.31	348.728
sp|P27616|PUR7_YEAST	ADE1	Phosphoribosylaminoimidazole-succinocarboxamide synthase OS=Saccharomyces cerevisiae (strain ATCC 204508 / S288c) OX=559292 GN=ADE1 PE=1 SV=2	0	U	K.HKLIPLEVIVR.G	102.248	170.131	131.65	134.661	122.641	125.508	132.847	151.334	161.447	121.762	200.987	162.446	145.947	182.608	169.365	117.912	134.169	293.695
sp|P27616|PUR7_YEAST	ADE1	Phosphoribosylaminoimidazole-succinocarboxamide synthase OS=Saccharomyces cerevisiae (strain ATCC 204508 / S288c) OX=559292 GN=ADE1 PE=1 SV=2	0	U	R.NHLVDIAPGK.T	51.1357	57.9512	53.7358	42.4436	52.5321	58.8589	65.3143	53.1426	51.1176	45.5965	51.0911	62.1953	53.4163	65.2082	56.5108	51.8115	50.6943	59.1856
sp|P27616|PUR7_YEAST	ADE1	Phosphoribosylaminoimidazole-succinocarboxamide synthase OS=Saccharomyces cerevisiae (strain ATCC 204508 / S288c) OX=559292 GN=ADE1 PE=1 SV=2	0	U	K.TGTVHGLK.Q	90.9641	91.5015	87.3506	79.1513	80.9791	83.5142	91.1068	77.7748	99.7902	71.6982	79.8559	85.619	86.2294	97.6194	81.3192	80.9772	89.6431	89.3438
sp|P27616|PUR7_YEAST	ADE1	Phosphoribosylaminoimidazole-succinocarboxamide synthase OS=Saccharomyces cerevisiae (strain ATCC 204508 / S288c) OX=559292 GN=ADE1 PE=1 SV=2	0	U	K.MPQDIVDR.T	46.5079	43.0166	42.2094	45.253	42.4334	43.4493	47.6848	50.0271	52.9703	42.4821	49.2404	53.2934	44.1701	41.6624	53.2669	48.2931	54.739	57.1498
sp|P27616|PUR7_YEAST	ADE1	Phosphoribosylaminoimidazole-succinocarboxamide synthase OS=Saccharomyces cerevisiae (strain ATCC 204508 / S288c) OX=559292 GN=ADE1 PE=1 SV=2	0	U	R.NHLVDIAPGK.T	128.519	132.056	113.34	121.519	119.812	130.156	126.433	133.953	109.002	115.988	123.89	140.251	139.946	139.735	138.529	116.796	134.655	133.506
sp|P27616|PUR7_YEAST	ADE1	Phosphoribosylaminoimidazole-succinocarboxamide synthase OS=Saccharomyces cerevisiae (strain ATCC 204508 / S288c) OX=559292 GN=ADE1 PE=1 SV=2	0	U	K.FEFGIDEK.T	39.355	39.1149	29.4464	40.9287	34.962	42.3768	28.1109	48.283	41.283	42.3006	34.7289	44.2381	47.3186	46.0294	43.5294	44.0949	35.8952	40.153
sp|P27616|PUR7_YEAST	ADE1	Phosphoribosylaminoimidazole-succinocarboxamide synthase OS=Saccharomyces cerevisiae (strain ATCC 204508 / S288c) OX=559292 GN=ADE1 PE=1 SV=2	0	U	K.FEFGIDEK.T	63.0344	73.3074	64.1209	72.821	74.4285	81.4587	79.4475	73.5965	64.0921	66.4701	72.2499	74.6694	77.6112	81.9185	78.292	74.132	59.5776	71.927
sp|P27616|PUR7_YEAST	ADE1	Phosphoribosylaminoimidazole-succinocarboxamide synthase OS=Saccharomyces cerevisiae (strain ATCC 204508 / S288c) OX=559292 GN=ADE1 PE=1 SV=2	0	U	K.FEFGIDEK.T	19.5448	18.5501	12.3538	16.8832	22.0427	16.0383	16.6429	19.8252	24.2791	24.0387	21.6291	22.818	17.3773	16.9378	24.2874	16.769	18.5701	21.7363
sp|P27616|PUR7_YEAST	ADE1	Phosphoribosylaminoimidazole-succinocarboxamide synthase OS=Saccharomyces cerevisiae (strain ATCC 204508 / S288c) OX=559292 GN=ADE1 PE=1 SV=2	0	U	K.FEFGIDEK.T	221.781	224.435	200.021	194.285	215.702	203.291	227.469	218.447	219.527	199.31	233.34	223.858	237.405	217.477	238.381	237.3	231.299	218.249
sp|P27616|PUR7_YEAST	ADE1	Phosphoribosylaminoimidazole-succinocarboxamide synthase OS=Saccharomyces cerevisiae (strain ATCC 204508 / S288c) OX=559292 GN=ADE1 PE=1 SV=2	0	U	K.AEQGEHDENISPAQAAELVGEDLSR.R	5.74029	9.03942	7.14707	6.95282	6.39781	4.44539	9.7052	6.64592	6.8079	10.1589	9.10462	3.91869	5.29248	8.0227	6.22462	5.804	5.59129	8.99375
sp|P27616|PUR7_YEAST	ADE1	Phosphoribosylaminoimidazole-succinocarboxamide synthase OS=Saccharomyces cerevisiae (strain ATCC 204508 / S288c) OX=559292 GN=ADE1 PE=1 SV=2	0	U	K.AEQGEHDENISPAQAAELVGEDLSR.R	81.4863	80.5242	76.544	81.5249	80.3324	83.8238	92.1988	75.4865	78.9031	79.131	89.3336	88.1375	82.7878	88.4789	82.283	93.7499	81.6133	79.8303
sp|P27616|PUR7_YEAST	ADE1	Phosphoribosylaminoimidazole-succinocarboxamide synthase OS=Saccharomyces cerevisiae (strain ATCC 204508 / S288c) OX=559292 GN=ADE1 PE=1 SV=2	0	U	K.GIIIADTK.F	45.3142	48.9026	39.0997	42.6695	43.236	32.631	45.9234	50.2504	46.1134	36.883	54.0653	40.2826	50.5369	51.7224	54.7772	42.804	53.4604	49.5356
sp|P27616|PUR7_YEAST	ADE1	Phosphoribosylaminoimidazole-succinocarboxamide synthase OS=Saccharomyces cerevisiae (strain ATCC 204508 / S288c) OX=559292 GN=ADE1 PE=1 SV=2	0	U	K.GIIIADTK.F	168.094	168.243	159.762	158.609	165.297	148.245	177.304	159.397	153.511	166.376	192.421	169.761	178.804	168.831	171.337	189.682	177.855	170.067
sp|P27616|PUR7_YEAST	ADE1	Phosphoribosylaminoimidazole-succinocarboxamide synthase OS=Saccharomyces cerevisiae (strain ATCC 204508 / S288c) OX=559292 GN=ADE1 PE=1 SV=2	0	U	R.GYITGSAWK.E	46.9887	49.1019	49.9097	46.5715	48.2224	47.7967	53.777	58.3673	42.586	40.2512	46.6289	51.3503	59.02	51.2147	45.3976	43.3223	46.8416	54.2905
sp|P80210|PURA_YEAST	ADE12	Adenylosuccinate synthetase OS=Saccharomyces cerevisiae (strain ATCC 204508 / S288c) OX=559292 GN=ADE12 PE=1 SV=3	0	U	K.GIGPTYSTK.A	56.0293	58.987	52.0315	49.7236	57.8949	53.1419	52.4565	52.1364	57.337	58.6916	55.5199	65.2755	53.0839	52.2955	67.0459	53.4032	59.6598	64.8736
sp|P80210|PURA_YEAST	ADE12	Adenylosuccinate synthetase OS=Saccharomyces cerevisiae (strain ATCC 204508 / S288c) OX=559292 GN=ADE12 PE=1 SV=3	0	U	R.AHLVFDFHQVTDK.L	375.192	382.216	332.079	337.111	336.115	310.612	359.649	407.753	378.065	392.628	376.101	408.472	391.236	388.905	367.311	353.963	328.611	344.763
sp|P80210|PURA_YEAST	ADE12	Adenylosuccinate synthetase OS=Saccharomyces cerevisiae (strain ATCC 204508 / S288c) OX=559292 GN=ADE12 PE=1 SV=3	0	U	K.EIPVGISYSIQGK.K	87.9008	74.5022	76.7465	71.5841	74.9291	70.0342	71.0304	73.0187	80.0226	78.2704	62.7781	62.7744	69.4677	72.4549	74.2526	74.3364	75.0096	71.547
sp|P80210|PURA_YEAST	ADE12	Adenylosuccinate synthetase OS=Saccharomyces cerevisiae (strain ATCC 204508 / S288c) OX=559292 GN=ADE12 PE=1 SV=3	0	U	R.VGEGPFPTEQLNENGEK.L	7.61727	8.97694	7.79546	9.28707	8.86826	7.4407	5.90272	5.80327	9.74203	7.36079	8.68997	6.58324	9.48629	4.60541	5.6413	7.0998	9.83722	6.37886
sp|P80210|PURA_YEAST	ADE12	Adenylosuccinate synthetase OS=Saccharomyces cerevisiae (strain ATCC 204508 / S288c) OX=559292 GN=ADE12 PE=1 SV=3	0	U	R.YGDFEYDFEAK.L	11.5116	12.0236	8.13222	5.77713	11.9812	11.71	11.3101	11.1542	13.227	9.6791	13.7586	11.0553	12.4679	12.1817	10.4944	10.0426	12.0899	13.3248
sp|P80210|PURA_YEAST	ADE12	Adenylosuccinate synthetase OS=Saccharomyces cerevisiae (strain ATCC 204508 / S288c) OX=559292 GN=ADE12 PE=1 SV=3	0	U	K.LDVLDTFK.E	62.6784	48.5545	43.938	41.2268	46.9547	43.307	45.3051	45.3139	55.1497	49.5007	40.2896	50.3354	52.6465	42.1464	48.2019	47.6597	45.0604	38.2927
sp|P80210|PURA_YEAST	ADE12	Adenylosuccinate synthetase OS=Saccharomyces cerevisiae (strain ATCC 204508 / S288c) OX=559292 GN=ADE12 PE=1 SV=3	0	U	R.YGDFEYDFEAK.L	10.4692	9.32198	10.6833	6.8993	7.75166	7.89186	13.9	13.4069	10.683	11.3515	12.2266	12.2593	9.71688	13.7649	13.916	11.8366	11.0914	14.3012
sp|P80210|PURA_YEAST	ADE12	Adenylosuccinate synthetase OS=Saccharomyces cerevisiae (strain ATCC 204508 / S288c) OX=559292 GN=ADE12 PE=1 SV=3	0	U	R.YGDFEYDFEAK.L	6.86046	8.09059	8.55931	11.2882	7.85058	8.99034	10.1029	10.4677	8.96475	10.4714	13.0175	14.6287	10.3265	6.75459	11.3859	9.03721	8.4503	11.2304
sp|P80210|PURA_YEAST	ADE12	Adenylosuccinate synthetase OS=Saccharomyces cerevisiae (strain ATCC 204508 / S288c) OX=559292 GN=ADE12 PE=1 SV=3	0	U	K.LVDLLVGK.Y	77.0599	75.9586	77.8441	74.6405	52.3725	63.2658	69.29	65.6772	63.7461	69.3335	77.3119	72.1263	65.4962	72.8594	79.3878	67.0783	73.76	72.8569
sp|P80210|PURA_YEAST	ADE12	Adenylosuccinate synthetase OS=Saccharomyces cerevisiae (strain ATCC 204508 / S288c) OX=559292 GN=ADE12 PE=1 SV=3	0	U	R.VGEGPFPTEQLNENGEK.L	116.399	122.54	103.474	96.6592	96.877	82.5629	114.682	103.964	112.326	112.544	115.194	112.752	128.606	127.142	121.107	123.562	117.256	97.3293
sp|P80210|PURA_YEAST	ADE12	Adenylosuccinate synthetase OS=Saccharomyces cerevisiae (strain ATCC 204508 / S288c) OX=559292 GN=ADE12 PE=1 SV=3	0	U	R.VHHLVNDQPGAWEEFVAR.Y	12.6005	13.6272	13.0598	14.6161	15.1461	14.5898	14.7875	14.3111	15.0518	15.0374	10.0292	18.3096	12.1027	13.2398	14.5076	12.4107	16.5275	18.305
sp|P80210|PURA_YEAST	ADE12	Adenylosuccinate synthetase OS=Saccharomyces cerevisiae (strain ATCC 204508 / S288c) OX=559292 GN=ADE12 PE=1 SV=3	0	U	R.VHHLVNDQPGAWEEFVAR.Y	10.8477	10.409	9.90849	10.1479	10.2954	9.76099	8.64253	8.78518	10.3229	11.2498	12.3757	15.9052	9.56375	9.00366	9.88268	10.8108	13.2357	9.93175
sp|P80210|PURA_YEAST	ADE12	Adenylosuccinate synthetase OS=Saccharomyces cerevisiae (strain ATCC 204508 / S288c) OX=559292 GN=ADE12 PE=1 SV=3	0	U	K.LQTIGAEFGVTTGR.K	107.801	110.205	94.2888	99.7371	104.26	103.131	100.831	107.317	111.014	105.926	105.762	110.466	112.309	112.023	116.794	109.396	117.173	121.861
sp|P80210|PURA_YEAST	ADE12	Adenylosuccinate synthetase OS=Saccharomyces cerevisiae (strain ATCC 204508 / S288c) OX=559292 GN=ADE12 PE=1 SV=3	0	U	K.NIGTTGK.G	294.99	286.702	247.536	278.232	253.943	260.454	268.772	279.455	306.805	283.145	339.944	314.951	305.355	302.782	312.072	303.565	309.418	288.726
sp|P80210|PURA_YEAST	ADE12	Adenylosuccinate synthetase OS=Saccharomyces cerevisiae (strain ATCC 204508 / S288c) OX=559292 GN=ADE12 PE=1 SV=3	0	U	R.TIDEIYGVVK.A	267.265	274.419	208.037	230.419	225.47	203.298	255.298	245.579	260.085	258.358	276.019	255.21	264.265	256.396	267.722	255.868	258.839	264.223
sp|P80210|PURA_YEAST	ADE12	Adenylosuccinate synthetase OS=Saccharomyces cerevisiae (strain ATCC 204508 / S288c) OX=559292 GN=ADE12 PE=1 SV=3	0	U	R.TIDEIYGVVK.A	308.616	332.031	317.139	299.455	285.037	270.185	311.106	314.106	331.48	338.16	324.722	352.757	324.992	332.27	348.856	324.97	339.788	324.829
sp|P80210|PURA_YEAST	ADE12	Adenylosuccinate synthetase OS=Saccharomyces cerevisiae (strain ATCC 204508 / S288c) OX=559292 GN=ADE12 PE=1 SV=3	0	U	R.TIDEIYGVVK.A	31.6014	32.261	37.7323	37.7728	31.8799	33.0853	37.9519	34.5805	33.4999	40.3412	37.2776	39.4312	37.497	34.1585	33.3481	36.3088	43.8143	38.185
sp|P80210|PURA_YEAST	ADE12	Adenylosuccinate synthetase OS=Saccharomyces cerevisiae (strain ATCC 204508 / S288c) OX=559292 GN=ADE12 PE=1 SV=3	0	U	R.VHHLVNDQPGAWEEFVAR.Y	23.3514	29.1381	25.3405	23.4995	22.2937	18.18	21.2346	25.1658	27.6255	30.6916	22.8709	27.0339	20.5315	21.8428	26.0636	27.7494	26.9697	20.2677
sp|P80210|PURA_YEAST	ADE12	Adenylosuccinate synthetase OS=Saccharomyces cerevisiae (strain ATCC 204508 / S288c) OX=559292 GN=ADE12 PE=1 SV=3	0	U	R.AHLVFDFHQVTDK.L	116.636	132.799	120.29	116.449	109.663	102.508	134.301	138.448	133.87	128.682	152.633	154.489	164.417	143.405	142.695	129.576	131.445	130.118
sp|P80210|PURA_YEAST	ADE12	Adenylosuccinate synthetase OS=Saccharomyces cerevisiae (strain ATCC 204508 / S288c) OX=559292 GN=ADE12 PE=1 SV=3	0	U	K.GIGPTYSTK.A	64.1654	81.3606	61.9584	59.9003	75.7479	62.7092	67.1053	69.1662	73.2438	65.4477	73.6548	81.205	72.1278	73.2121	72.7352	74.1009	79.1731	72.8944
sp|P80210|PURA_YEAST	ADE12	Adenylosuccinate synthetase OS=Saccharomyces cerevisiae (strain ATCC 204508 / S288c) OX=559292 GN=ADE12 PE=1 SV=3	0	U	K.LQTIGAEFGVTTGR.K	21.1717	26.3605	23.9214	19.0815	18.6353	18.3639	14.8239	21.3592	22.1792	26.4527	23.982	20.5419	23.4914	19.2561	22.5271	20.8397	24.1659	19.2132
sp|P80210|PURA_YEAST	ADE12	Adenylosuccinate synthetase OS=Saccharomyces cerevisiae (strain ATCC 204508 / S288c) OX=559292 GN=ADE12 PE=1 SV=3	0	U	K.LQTIGAEFGVTTGR.K	13.6094	10.9398	11.9482	12.9852	12.2921	8.82393	11.4557	13.8914	11.5829	10.2542	11.5936	10.2069	11.8939	14.1497	15.3114	8.76087	6.45971	11.7286
sp|P80210|PURA_YEAST	ADE12	Adenylosuccinate synthetase OS=Saccharomyces cerevisiae (strain ATCC 204508 / S288c) OX=559292 GN=ADE12 PE=1 SV=3	0	U	K.NIGTTGK.G	98.5234	117.737	93.871	91.0954	96.5804	93.4302	103.809	95.9265	106.181	111.739	117.962	111.983	111.473	99.4855	95.2037	102.384	122.917	109.885
sp|P80210|PURA_YEAST	ADE12	Adenylosuccinate synthetase OS=Saccharomyces cerevisiae (strain ATCC 204508 / S288c) OX=559292 GN=ADE12 PE=1 SV=3	0	U	K.YEDLPENAK.K	19.3016	12.8394	16.202	11.4493	11.2336	12.3932	9.0346	13.1401	13.5313	14.2772	15.974	10.6583	15.9857	14.1289	13.2392	17.1436	17.1172	13.2468
sp|P80210|PURA_YEAST	ADE12	Adenylosuccinate synthetase OS=Saccharomyces cerevisiae (strain ATCC 204508 / S288c) OX=559292 GN=ADE12 PE=1 SV=3	0	U	K.YIEDFVGVPVEWVGTGPAR.E	16.6576	21.2577	20.709	17.0683	18.6649	14.2269	14.3369	23.9071	22.8896	22.5613	19.6912	22.4355	24.4852	21.2249	17.5457	19.6075	25.0863	21.8605
sp|P80210|PURA_YEAST	ADE12	Adenylosuccinate synthetase OS=Saccharomyces cerevisiae (strain ATCC 204508 / S288c) OX=559292 GN=ADE12 PE=1 SV=3	0	U	K.YSTLINGYTSLNITK.L	55.3062	54.4733	41.4818	39.1891	46.535	49.4635	50.6834	42.949	45.4604	32.1155	36.7746	46.2468	53.233	40.8436	47.0272	40.0324	41.6673	49.9044
sp|P80210|PURA_YEAST	ADE12	Adenylosuccinate synthetase OS=Saccharomyces cerevisiae (strain ATCC 204508 / S288c) OX=559292 GN=ADE12 PE=1 SV=3	0	U	R.ELELSGR.S	53.074	59.8315	53.8792	62.5179	42.8061	40.8344	53.1646	54.5757	54.109	58.101	58.3294	61.5453	51.607	64.2771	52.3326	53.463	63.3441	48.1071
sp|P80210|PURA_YEAST	ADE12	Adenylosuccinate synthetase OS=Saccharomyces cerevisiae (strain ATCC 204508 / S288c) OX=559292 GN=ADE12 PE=1 SV=3	0	U	R.AHLVFDFHQVTDK.L	42.4932	43.6453	35.5875	36.6674	37.778	29.2435	36.1771	39.6239	45.611	32.2088	43.8233	41.1248	34.7751	33.4322	41.224	36.6361	35.9441	40.505
sp|P80210|PURA_YEAST	ADE12	Adenylosuccinate synthetase OS=Saccharomyces cerevisiae (strain ATCC 204508 / S288c) OX=559292 GN=ADE12 PE=1 SV=3	0	U	R.AHLVFDFHQVTDK.L	88.2209	88.6614	77.916	82.1447	81.9884	81.4777	97.3182	93.8633	102.533	101.459	93.674	94.1589	91.7255	94.3327	96.7781	89.634	92.2022	91.7183
sp|P80210|PURA_YEAST	ADE12	Adenylosuccinate synthetase OS=Saccharomyces cerevisiae (strain ATCC 204508 / S288c) OX=559292 GN=ADE12 PE=1 SV=3	0	U	R.AHLVFDFHQVTDK.L	130.406	162.606	114.813	109.887	122.124	101.274	121.885	141.183	130.493	125.458	135.543	137.122	121.307	136.91	132.43	127.929	130.462	131.803
sp|P80210|PURA_YEAST	ADE12	Adenylosuccinate synthetase OS=Saccharomyces cerevisiae (strain ATCC 204508 / S288c) OX=559292 GN=ADE12 PE=1 SV=3	0	U	R.VHHLVNDQPGAWEEFVAR.Y	27.8934	20.168	21.7153	24.5887	27.5359	20.5264	22.277	26.7996	27.4463	26.7904	22.5502	27.6277	25.7459	24.8376	23.9765	24.5369	23.5154	27.1243
sp|Q05911|PUR8_YEAST	ADE13	Adenylosuccinate lyase OS=Saccharomyces cerevisiae (strain ATCC 204508 / S288c) OX=559292 GN=ADE13 PE=1 SV=1	0	U	K.VEALDER.V	404.837	441.925	375.53	377.639	487.216	444.882	398.446	417.693	440.241	455.615	448.72	427.882	461.031	418.949	432.727	451.67	456.383	427.836
sp|Q05911|PUR8_YEAST	ADE13	Adenylosuccinate lyase OS=Saccharomyces cerevisiae (strain ATCC 204508 / S288c) OX=559292 GN=ADE13 PE=1 SV=1	0	U	R.VTELLGFDK.V	19.423	24.1756	15.3201	21.7339	18.8741	18.8735	15.1904	21.3721	21.391	24.292	19.4525	18.8691	22.1802	24.1347	19.3028	16.8837	18.902	21.1437
sp|Q05911|PUR8_YEAST	ADE13	Adenylosuccinate lyase OS=Saccharomyces cerevisiae (strain ATCC 204508 / S288c) OX=559292 GN=ADE13 PE=1 SV=1	0	U	K.LVNVINR.L	33.8262	34.6612	33.3748	31.9311	41.3648	37.3106	37.7713	34.7763	30.2428	35.8797	28.136	36.1345	37.9927	36.0644	41.0064	35.4411	32.843	41.2422
sp|Q05911|PUR8_YEAST	ADE13	Adenylosuccinate lyase OS=Saccharomyces cerevisiae (strain ATCC 204508 / S288c) OX=559292 GN=ADE13 PE=1 SV=1	0	U	R.APQQVEK.F	142.281	143.947	128.571	140.41	166.144	157.063	135.818	124.439	151.897	166.404	131.766	153.389	157.227	163.273	140.618	146.779	151.216	144.691
sp|Q05911|PUR8_YEAST	ADE13	Adenylosuccinate lyase OS=Saccharomyces cerevisiae (strain ATCC 204508 / S288c) OX=559292 GN=ADE13 PE=1 SV=1	0	U	K.EEGGENDLIER.V	106.313	104.424	98.1109	100.686	113.716	108.452	96.6166	95.3426	113.348	113.895	109.524	104.651	116.958	115.479	119.515	116.217	120.668	115.442
sp|Q05911|PUR8_YEAST	ADE13	Adenylosuccinate lyase OS=Saccharomyces cerevisiae (strain ATCC 204508 / S288c) OX=559292 GN=ADE13 PE=1 SV=1	0	U	K.YLNDEQVK.L	43.2562	51.7976	34.0132	55.492	40.7165	54.1889	36.0016	43.1326	51.6212	41.3687	41.94	42.7235	47.6387	52.7959	45.2459	43.9506	38.7432	48.254
sp|Q05911|PUR8_YEAST	ADE13	Adenylosuccinate lyase OS=Saccharomyces cerevisiae (strain ATCC 204508 / S288c) OX=559292 GN=ADE13 PE=1 SV=1	0	U	K.ELGLTVVTDEAIEQMR.K	17.2166	16.5141	17.2138	23.2156	16.3081	13.8307	13.8842	17.2108	15.4656	16.0903	18.8323	14.1183	17.9421	14.1022	19.7602	13.7644	13.7902	19.3657
sp|Q05911|PUR8_YEAST	ADE13	Adenylosuccinate lyase OS=Saccharomyces cerevisiae (strain ATCC 204508 / S288c) OX=559292 GN=ADE13 PE=1 SV=1	0	U	K.LWLNLAIAEK.E	57.2211	47.6405	45.4603	48.2101	77.0875	67.3424	57.3689	47.1941	53.9096	47.083	49.4415	51.297	58.3207	59.4381	41.6788	43.1708	48.2764	74.8968
sp|Q05911|PUR8_YEAST	ADE13	Adenylosuccinate lyase OS=Saccharomyces cerevisiae (strain ATCC 204508 / S288c) OX=559292 GN=ADE13 PE=1 SV=1	0	U	R.VLSHQAAAVVK.E	195.682	187.757	163.949	168.295	208.02	200.125	172.389	180.913	188.72	184.57	177.944	164.981	179.3	197.264	183.731	178.728	170.965	178.348
sp|Q05911|PUR8_YEAST	ADE13	Adenylosuccinate lyase OS=Saccharomyces cerevisiae (strain ATCC 204508 / S288c) OX=559292 GN=ADE13 PE=1 SV=1	0	U	R.VTELLGFDK.V	19.2667	21.8412	26.1428	24.7392	20.995	21.2595	21.3179	28.3644	24.4872	24.533	23.035	23.2549	22.089	24.7241	22.6813	25.6834	25.6542	22.5836
sp|Q05911|PUR8_YEAST	ADE13	Adenylosuccinate lyase OS=Saccharomyces cerevisiae (strain ATCC 204508 / S288c) OX=559292 GN=ADE13 PE=1 SV=1	0	U	K.DVNNALQPFQK.Y	89.0189	82.6506	76.1017	96.4858	77.2442	101.303	87.8888	80.6061	77.1521	86.7153	72.6038	71.1425	74.9059	81.445	85.6296	82.278	81.9184	79.5582
sp|Q05911|PUR8_YEAST	ADE13	Adenylosuccinate lyase OS=Saccharomyces cerevisiae (strain ATCC 204508 / S288c) OX=559292 GN=ADE13 PE=1 SV=1	0	U	K.ELGLTVVTDEAIEQM*R.K	41.2852	36.5694	41.0925	37.6018	54.9009	40.1407	40.3561	42.3706	41.1852	46.4932	36.7936	41.435	45.7318	33.509	48.3711	38.9821	44.2064	42.2861
sp|Q05911|PUR8_YEAST	ADE13	Adenylosuccinate lyase OS=Saccharomyces cerevisiae (strain ATCC 204508 / S288c) OX=559292 GN=ADE13 PE=1 SV=1	0	U	K.SQIGSSAMAYK.R	29.3469	31.4757	29.0121	29.8013	36.7905	28.191	34.1107	26.2734	31.1926	28.3663	28.3297	33.6545	23.3379	27.6444	36.6701	32.2831	32.6842	32.2502
sp|Q05911|PUR8_YEAST	ADE13	Adenylosuccinate lyase OS=Saccharomyces cerevisiae (strain ATCC 204508 / S288c) OX=559292 GN=ADE13 PE=1 SV=1	0	U	K.SQIGSSAMAYK.R	221.984	227.022	234.443	242.62	243.7	251.378	226.067	231.936	239.842	232.349	228.746	209.302	228.866	213.564	240.417	255.202	247.592	232.314
sp|Q05911|PUR8_YEAST	ADE13	Adenylosuccinate lyase OS=Saccharomyces cerevisiae (strain ATCC 204508 / S288c) OX=559292 GN=ADE13 PE=1 SV=1	0	U	K.SQIGSSAMAYK.R	23.5402	23.3809	25.0525	24.742	24.4813	23.1453	22.1449	21.6209	28.7759	32.1021	29.1219	27.479	31.9363	23.8183	25.5739	21.4227	29.431	30.6019
sp|Q05911|PUR8_YEAST	ADE13	Adenylosuccinate lyase OS=Saccharomyces cerevisiae (strain ATCC 204508 / S288c) OX=559292 GN=ADE13 PE=1 SV=1	0	U	K.HVEITDDEIAK.A	278.635	285.661	282.463	279.662	357.72	315.269	295.387	285.3	320.16	296.906	337.06	319.161	324.128	310.177	316.067	300.694	366.656	312.931
sp|Q05911|PUR8_YEAST	ADE13	Adenylosuccinate lyase OS=Saccharomyces cerevisiae (strain ATCC 204508 / S288c) OX=559292 GN=ADE13 PE=1 SV=1	0	U	K.HVEITDDEIAK.A	16.926	19.0117	16.9991	20.0294	23.5949	23.0016	15.848	23.8992	18.6586	27.6487	21.1113	15.1653	14.1732	24.914	21.0475	20.4859	15.0759	24.4091
sp|Q05911|PUR8_YEAST	ADE13	Adenylosuccinate lyase OS=Saccharomyces cerevisiae (strain ATCC 204508 / S288c) OX=559292 GN=ADE13 PE=1 SV=1	0	U	K.GTTGTQASFLALFHGNHDK.V	57.69	39.7322	41.8513	52.8837	59.4975	51.3863	54.5683	48.6064	46.1724	58.31	51.0626	50.3167	48.2807	54.8582	54.4286	54.3772	46.1267	47.1496
sp|Q05911|PUR8_YEAST	ADE13	Adenylosuccinate lyase OS=Saccharomyces cerevisiae (strain ATCC 204508 / S288c) OX=559292 GN=ADE13 PE=1 SV=1	0	U	K.GTTGTQASFLALFHGNHDK.V	28.033	22.8904	25.6465	29.1766	23.2781	34.4471	26.3304	28.2517	23.2083	25.3933	19.1851	23.8756	27.5681	26.8223	23.0172	25.8169	25.5626	29.3635
sp|Q05911|PUR8_YEAST	ADE13	Adenylosuccinate lyase OS=Saccharomyces cerevisiae (strain ATCC 204508 / S288c) OX=559292 GN=ADE13 PE=1 SV=1	0	U	R.HLGSLFSDAVQTASVQWFER.T	18.4665	21.3458	21.9312	21.7292	17.2589	20.0904	21.7529	19.616	21.9048	18.872	13.2949	13.8977	19.4264	17.7104	20.592	27.1544	21.6355	19.792
sp|Q05911|PUR8_YEAST	ADE13	Adenylosuccinate lyase OS=Saccharomyces cerevisiae (strain ATCC 204508 / S288c) OX=559292 GN=ADE13 PE=1 SV=1	0	U	K.GELPFM*ATENIIMAMVEK.N	43.3011	47.5155	47.0526	49.4375	51.3279	64.5661	48.5672	40.8698	41.8148	47.5116	36.9846	44.5026	54.2502	46.1612	42.2449	54.9172	39.6172	43.532
sp|Q05911|PUR8_YEAST	ADE13	Adenylosuccinate lyase OS=Saccharomyces cerevisiae (strain ATCC 204508 / S288c) OX=559292 GN=ADE13 PE=1 SV=1	0	U	K.VYPVTGQTYSR.K	114.421	117.551	107.925	122.623	133.266	126.774	129.529	105.644	101.222	107.729	110.187	90.0659	112.587	121.051	120.466	122.826	110.755	113.387
sp|Q05911|PUR8_YEAST	ADE13	Adenylosuccinate lyase OS=Saccharomyces cerevisiae (strain ATCC 204508 / S288c) OX=559292 GN=ADE13 PE=1 SV=1	0	U	R.VTELLGFDK.V	110.924	101.995	88.3315	81.4845	115.286	105.822	97.4638	101.633	104.425	110.252	102.832	96.2004	105.796	107.473	108.456	93.5046	100.127	98.4406
sp|Q05911|PUR8_YEAST	ADE13	Adenylosuccinate lyase OS=Saccharomyces cerevisiae (strain ATCC 204508 / S288c) OX=559292 GN=ADE13 PE=1 SV=1	0	U	R.VTELLGFDK.V	4.96593	12.1187	6.12641	5.52147	11.1198	7.57268	9.00391	11.3308	10.9684	7.11789	8.65623	7.02196	10.8737	9.41022	10.5307	5.88882	7.97827	8.79988
sp|Q05911|PUR8_YEAST	ADE13	Adenylosuccinate lyase OS=Saccharomyces cerevisiae (strain ATCC 204508 / S288c) OX=559292 GN=ADE13 PE=1 SV=1	0	U	R.APQQVEK.F	125.878	115.473	120.923	116.869	140.711	120.958	114.045	118.438	139.906	143.361	135.098	120.68	139.551	120.009	152.162	126.748	139.454	149.387
sp|Q05911|PUR8_YEAST	ADE13	Adenylosuccinate lyase OS=Saccharomyces cerevisiae (strain ATCC 204508 / S288c) OX=559292 GN=ADE13 PE=1 SV=1	0	U	K.EEGGENDLIER.V	52.0263	52.7446	53.7415	49.141	55.1519	54.5729	43.2274	47.9475	55.4002	57.2127	56.481	50.9259	48.7599	58.7936	60.4119	49.068	62.2667	51.7175
sp|Q05911|PUR8_YEAST	ADE13	Adenylosuccinate lyase OS=Saccharomyces cerevisiae (strain ATCC 204508 / S288c) OX=559292 GN=ADE13 PE=1 SV=1	0	U	K.YLNDEQVK.L	114.24	105.037	100.375	88.3137	113.51	118.551	104.872	105.863	118.619	105.852	102.709	97.8759	108.753	110.21	109.656	100.488	120.131	98.8506
sp|Q05911|PUR8_YEAST	ADE13	Adenylosuccinate lyase OS=Saccharomyces cerevisiae (strain ATCC 204508 / S288c) OX=559292 GN=ADE13 PE=1 SV=1	0	U	K.SQIGSSAMAYK.R	198.207	211.865	202.763	203.689	224.38	229.747	204.509	213.293	208.273	198.061	196.186	195.348	206.981	198.314	215.805	227.16	203.209	206.15
sp|Q05911|PUR8_YEAST	ADE13	Adenylosuccinate lyase OS=Saccharomyces cerevisiae (strain ATCC 204508 / S288c) OX=559292 GN=ADE13 PE=1 SV=1	0	U	K.EVEEPFEK.S	87.1961	106.864	71.8369	94.6731	110.49	116.134	90.7313	106.989	85.9293	99.8952	91.1841	119.323	90.6201	105.231	94.7482	109.988	105.59	104.29
sp|Q05911|PUR8_YEAST	ADE13	Adenylosuccinate lyase OS=Saccharomyces cerevisiae (strain ATCC 204508 / S288c) OX=559292 GN=ADE13 PE=1 SV=1	0	U	R.HLGSLFSDAVQTASVQWFER.T	20.095	24.9681	25.0626	22.2897	26.8402	26.8438	27.3456	24.4126	22.2582	18.6799	13.7359	13.5969	26.6386	22.978	25.478	31.2625	26.0915	26.2202
sp|Q05911|PUR8_YEAST	ADE13	Adenylosuccinate lyase OS=Saccharomyces cerevisiae (strain ATCC 204508 / S288c) OX=559292 GN=ADE13 PE=1 SV=1	0	U	K.HVEITDDEIAK.A	33.083	35.1759	36.6803	28.2887	40.6661	36.1694	35.6939	26.5909	40.608	30.0708	36.15	29.7723	35.1454	33.5451	39.5499	31.809	38.5783	41.3925
sp|Q05911|PUR8_YEAST	ADE13	Adenylosuccinate lyase OS=Saccharomyces cerevisiae (strain ATCC 204508 / S288c) OX=559292 GN=ADE13 PE=1 SV=1	0	U	K.ASAQEAIVR.H	67.2355	65.875	60.7992	50.8766	72.0802	59.7127	69.8275	56.3113	68.7336	76.4147	73.4569	74.1779	61.1692	64.0719	68.8221	72.7553	68.4354	79.0718
sp|Q05911|PUR8_YEAST	ADE13	Adenylosuccinate lyase OS=Saccharomyces cerevisiae (strain ATCC 204508 / S288c) OX=559292 GN=ADE13 PE=1 SV=1	0	U	R.DAYDIIIPK.L	68.0553	74.222	69.7349	75.9685	87.817	86.5889	72.4278	67.7165	65.8732	75.6327	78.9877	72.7811	79.881	81.8623	80.2926	83.1407	81.4052	68.1502
sp|Q05911|PUR8_YEAST	ADE13	Adenylosuccinate lyase OS=Saccharomyces cerevisiae (strain ATCC 204508 / S288c) OX=559292 GN=ADE13 PE=1 SV=1	0	U	K.YLNDEQVK.L	378.191	360.451	365.832	328.937	385.435	367.923	375.109	344.103	408.617	362.585	361.757	347.983	398.294	373.265	381.265	343.725	430.54	383.389
sp|Q05911|PUR8_YEAST	ADE13	Adenylosuccinate lyase OS=Saccharomyces cerevisiae (strain ATCC 204508 / S288c) OX=559292 GN=ADE13 PE=1 SV=1	0	U	K.GELPFMATENIIM*AMVEK.N	252.842	230.767	254.924	244.202	285.421	275.251	264.718	248.067	245.329	227.878	242.917	226.908	248.78	248.882	251.161	243.008	253.672	247.955
sp|Q05911|PUR8_YEAST	ADE13	Adenylosuccinate lyase OS=Saccharomyces cerevisiae (strain ATCC 204508 / S288c) OX=559292 GN=ADE13 PE=1 SV=1	0	U	R.VLSHQAAAVVKEEGGENDLIER.V	90.9844	75.6083	66.3378	71.7167	69.9132	105.584	72.4782	94.2812	85.5452	57.7218	73.1185	77.2595	76.1947	104.746	86.7923	55.3786	65.0745	101.531
sp|Q05911|PUR8_YEAST	ADE13	Adenylosuccinate lyase OS=Saccharomyces cerevisiae (strain ATCC 204508 / S288c) OX=559292 GN=ADE13 PE=1 SV=1	0	U	R.VTELLGFDK.V	204.826	193.788	187.591	201.706	212.731	194.339	185.231	191.373	210.95	215.337	212.537	197.82	200.931	201.811	228.494	191.265	215.298	202.708
sp|P54113|PUR91_YEAST	ADE16	Bifunctional purine biosynthesis protein ADE16 OS=Saccharomyces cerevisiae (strain ATCC 204508 / S288c) OX=559292 GN=ADE16 PE=1 SV=1	0	U	K.FEEVPEPFTK.E	130.129	110.585	137.215	135.203	144.148	132.276	145.596	131.765	132.644	127.348	132.66	135.426	135.784	130.782	135.414	126.153	141.825	133.71
sp|P54113|PUR91_YEAST	ADE16	Bifunctional purine biosynthesis protein ADE16 OS=Saccharomyces cerevisiae (strain ATCC 204508 / S288c) OX=559292 GN=ADE16 PE=1 SV=1	0	U	R.EVFGVTLQQK.R	23.5764	16.9166	19.6527	15.6609	17.2848	20.9361	14.1459	20.8993	20.1703	18.9269	14.8377	23.3519	15.7613	16.8906	13.6473	18.7305	15.8211	17.7818
sp|P54113|PUR91_YEAST	ADE16	Bifunctional purine biosynthesis protein ADE16 OS=Saccharomyces cerevisiae (strain ATCC 204508 / S288c) OX=559292 GN=ADE16 PE=1 SV=1	0	U	K.FITAPSGSVM*DK.V	109.07	98.392	105.488	99.5929	144.012	130.747	97.3371	112.165	115.938	108.352	95.003	107.129	115.732	122.317	106.754	116.517	94.8938	99.9201
sp|P54113|PUR91_YEAST	ADE16	Bifunctional purine biosynthesis protein ADE16 OS=Saccharomyces cerevisiae (strain ATCC 204508 / S288c) OX=559292 GN=ADE16 PE=1 SV=1	0	U	K.LNNVSLSSDAFFPFPDNVYR.A	56.9953	45.9915	60.7771	64.1398	55.7293	59.5585	57.3349	55.1602	51.7956	64.1782	54.3395	45.3088	47.1663	62.5842	51.2409	53.2201	53.867	55.5701
sp|P54113|PUR91_YEAST	ADE16	Bifunctional purine biosynthesis protein ADE16 OS=Saccharomyces cerevisiae (strain ATCC 204508 / S288c) OX=559292 GN=ADE16 PE=1 SV=1	0	U	R.EAGFPVDDVSSITHAPEM*LGGR.V	9.01852	8.40882	8.5475	10.6089	7.05661	7.07233	9.5384	7.92281	9.07773	8.31621	6.9413	6.0569	8.50742	8.31789	6.47129	6.8126	8.52698	3.84939
sp|P54113|PUR91_YEAST	ADE16	Bifunctional purine biosynthesis protein ADE16 OS=Saccharomyces cerevisiae (strain ATCC 204508 / S288c) OX=559292 GN=ADE16 PE=1 SV=1	0	U	K.FEEVPEPFTK.E	22.6344	23.8416	28.7243	25.4181	26.8067	30.5008	23.8935	28.8996	22.563	18.5353	30.226	21.7755	26.3246	23.953	23.6139	21.4504	18.9508	19.0458
sp|P54113|PUR91_YEAST	ADE16	Bifunctional purine biosynthesis protein ADE16 OS=Saccharomyces cerevisiae (strain ATCC 204508 / S288c) OX=559292 GN=ADE16 PE=1 SV=1	1	R	K.AFEHTADYDAAISDFFR.K	10.9295	9.17507	8.59448	6.93084	4.41615	8.3577	9.71227	7.4261	14.0298	8.17907	10.5551	8.06831	5.75393	9.72021	9.33675	5.84749	9.88392	7.77616
sp|P54113|PUR91_YEAST	ADE16	Bifunctional purine biosynthesis protein ADE16 OS=Saccharomyces cerevisiae (strain ATCC 204508 / S288c) OX=559292 GN=ADE16 PE=1 SV=1	0	U	K.GLVENNVR.I	178.492	202.921	197.234	206.273	191.599	196.984	198.536	183.6	181.975	179.307	194.077	196.561	180.815	174.244	197.354	183.57	192.698	199.064
sp|P54113|PUR91_YEAST	ADE16	Bifunctional purine biosynthesis protein ADE16 OS=Saccharomyces cerevisiae (strain ATCC 204508 / S288c) OX=559292 GN=ADE16 PE=1 SV=1	0	U	K.SNAIDLFVTGQR.I	16.3988	16.3269	15.9603	15.2449	20.8822	18.9724	13.0634	21.1402	13.4029	17.5436	16.9565	14.7469	18.4374	18.8073	15.9642	18.9473	15.8013	21.3332
sp|P54113|PUR91_YEAST	ADE16	Bifunctional purine biosynthesis protein ADE16 OS=Saccharomyces cerevisiae (strain ATCC 204508 / S288c) OX=559292 GN=ADE16 PE=1 SV=1	0	U	R.NLEGDEK.D	565.987	591.622	626.586	679.935	649.298	638.381	646.427	668.725	640.905	662.21	650.574	667.753	674.951	669.893	642.454	659.19	639.432	648.662
sp|P54113|PUR91_YEAST	ADE16	Bifunctional purine biosynthesis protein ADE16 OS=Saccharomyces cerevisiae (strain ATCC 204508 / S288c) OX=559292 GN=ADE16 PE=1 SV=1	1	R	K.RNDAIINQSTFK.E	48.3777	68.9241	47.9037	46.8873	49.8831	50.1798	55.4173	63.5242	58.3277	57.3531	74.4095	64.4104	40.4201	55.9027	69.8263	48.608	63.3732	51.6682
sp|P54113|PUR91_YEAST	ADE16	Bifunctional purine biosynthesis protein ADE16 OS=Saccharomyces cerevisiae (strain ATCC 204508 / S288c) OX=559292 GN=ADE16 PE=1 SV=1	0	U	R.AVQSGVK.F	93.2363	100.961	115.938	112.314	108.593	116.601	109.741	113.974	99.3125	115.506	111.529	96.4705	97.4139	102.42	109.677	100.099	118.103	122.114
sp|P54113|PUR91_YEAST	ADE16	Bifunctional purine biosynthesis protein ADE16 OS=Saccharomyces cerevisiae (strain ATCC 204508 / S288c) OX=559292 GN=ADE16 PE=1 SV=1	1	R	R.NDAIINQSTFK.E	7.8877	11.3816	3.85696	10.4948	9.28122	4.09119	7.38905	6.42206	5.35295	4.69811	7.09999	9.73697	9.75695	9.93007	9.90626	6.34043	7.66376	10.7101
sp|P54113|PUR91_YEAST	ADE16	Bifunctional purine biosynthesis protein ADE16 OS=Saccharomyces cerevisiae (strain ATCC 204508 / S288c) OX=559292 GN=ADE16 PE=1 SV=1	0	U	K.TDNWWLR.Q	320.789	320.46	342.393	333.811	350.75	346.694	334.118	331.494	316.485	305.264	341.897	358.419	326.441	329.883	333.891	320.038	340.813	342.728
sp|P54113|PUR91_YEAST	ADE16	Bifunctional purine biosynthesis protein ADE16 OS=Saccharomyces cerevisiae (strain ATCC 204508 / S288c) OX=559292 GN=ADE16 PE=1 SV=1	1	R	K.ELSASLNLPAAASFK.H	67.8577	64.9434	61.1947	64.319	46.582	54.8684	68.8772	70.2764	61.2693	64.9765	67.4364	64.7077	77.4152	83.7879	90.0361	71.8249	76.4356	72.475
sp|P54113|PUR91_YEAST	ADE16	Bifunctional purine biosynthesis protein ADE16 OS=Saccharomyces cerevisiae (strain ATCC 204508 / S288c) OX=559292 GN=ADE16 PE=1 SV=1	0	U	R.PAQAYITQQEELPFK.V	113.075	103.576	154.19	150.711	132.801	126.373	138.776	118.886	138.297	127.389	115.605	105.216	133.912	125.279	127.396	131.206	128.294	127.694
sp|P54113|PUR91_YEAST	ADE16	Bifunctional purine biosynthesis protein ADE16 OS=Saccharomyces cerevisiae (strain ATCC 204508 / S288c) OX=559292 GN=ADE16 PE=1 SV=1	1	R	K.ELSASLNLPAAASFK.H	78.2402	96.3715	68.5388	77.6972	57.542	60.765	76.0264	69.8134	82.1137	72.5232	72.0048	73.155	68.4867	72.9584	65.9371	75.6119	80.9566	80.681
sp|P54113|PUR91_YEAST	ADE16	Bifunctional purine biosynthesis protein ADE16 OS=Saccharomyces cerevisiae (strain ATCC 204508 / S288c) OX=559292 GN=ADE16 PE=1 SV=1	0	U	K.EVSDGVIAPGYEPEALNILSK.K	8.03421	7.40023	6.13881	5.90056	10.3524	5.78786	9.15825	7.59671	9.21899	9.71255	7.19847	7.56176	7.8676	7.85682	6.95278	10.3308	6.58922	3.37606
sp|P54113|PUR91_YEAST	ADE16	Bifunctional purine biosynthesis protein ADE16 OS=Saccharomyces cerevisiae (strain ATCC 204508 / S288c) OX=559292 GN=ADE16 PE=1 SV=1	1	R	K.ELSASLNLPAAASFK.H	23.4551	26.1093	27.6349	19.9841	16.0171	22.2552	25.3879	28.682	23.4545	24.5196	22.603	23.237	29.1703	30.7745	26.1293	21.4918	24.5255	28.0779
sp|P54113|PUR91_YEAST	ADE16	Bifunctional purine biosynthesis protein ADE16 OS=Saccharomyces cerevisiae (strain ATCC 204508 / S288c) OX=559292 GN=ADE16 PE=1 SV=1	0	U	K.FEEVPEPFTK.E	79.2988	81.8946	84.9016	73.3923	91.9368	84.5123	77.5787	74.0702	81.7691	79.1547	82.0569	70.3772	76.2578	82.6661	71.624	77.7719	80.85	73.689
sp|P54113|PUR91_YEAST	ADE16	Bifunctional purine biosynthesis protein ADE16 OS=Saccharomyces cerevisiae (strain ATCC 204508 / S288c) OX=559292 GN=ADE16 PE=1 SV=1	0	U	K.DGEISQDLR.N	60.2423	58.2908	58.1101	60.6039	68.2494	67.7857	60.5072	55.9849	58.2981	59.1698	61.1477	52.7053	59.8208	59.4363	66.9781	56.4878	66.9675	68.16
sp|P54113|PUR91_YEAST	ADE16	Bifunctional purine biosynthesis protein ADE16 OS=Saccharomyces cerevisiae (strain ATCC 204508 / S288c) OX=559292 GN=ADE16 PE=1 SV=1	0	U	R.EVFGVTLQQK.R	158.362	173.306	181.564	178.909	186.258	184.837	202.784	186.36	176.415	170.752	183.145	166.08	182.332	168.579	181.916	172.549	186.695	183.299
sp|P54113|PUR91_YEAST	ADE16	Bifunctional purine biosynthesis protein ADE16 OS=Saccharomyces cerevisiae (strain ATCC 204508 / S288c) OX=559292 GN=ADE16 PE=1 SV=1	1	R	K.TAILSVYDK.T	783.057	780.111	717.019	745.224	557.745	596.832	814.278	811.004	813.439	813.032	891.207	869.091	878.609	878.014	881.313	834.49	964.96	937.168
sp|P54113|PUR91_YEAST	ADE16	Bifunctional purine biosynthesis protein ADE16 OS=Saccharomyces cerevisiae (strain ATCC 204508 / S288c) OX=559292 GN=ADE16 PE=1 SV=1	0	U	K.SNAIDLFVTGQR.I	6.98397	10.8814	11.2225	6.15402	10.1288	9.01418	9.34839	6.93916	9.16354	10.1551	11.8543	13.0608	11.4745	7.87654	9.78339	9.7901	7.39973	11.6653
sp|P54113|PUR91_YEAST	ADE16	Bifunctional purine biosynthesis protein ADE16 OS=Saccharomyces cerevisiae (strain ATCC 204508 / S288c) OX=559292 GN=ADE16 PE=1 SV=1	0	U	R.ILASGGTANMVR.E	73.2248	58.5543	136.644	126.637	81.1766	126.482	130.99	85.921	72.8795	59.6562	50.6886	40.5867	59.9947	61.1589	89.8698	89.5922	53.9599	67.1587
sp|P54113|PUR91_YEAST	ADE16	Bifunctional purine biosynthesis protein ADE16 OS=Saccharomyces cerevisiae (strain ATCC 204508 / S288c) OX=559292 GN=ADE16 PE=1 SV=1	0	U	R.NLEGDEK.D	102.001	93.5088	106.669	93.1776	95.3139	84.9814	110.536	89.2707	92.8529	99.183	107.189	99.2901	95.5046	96.6626	101.788	80.8767	107.652	112.022
sp|P54113|PUR91_YEAST	ADE16	Bifunctional purine biosynthesis protein ADE16 OS=Saccharomyces cerevisiae (strain ATCC 204508 / S288c) OX=559292 GN=ADE16 PE=1 SV=1	1	R	K.RNDAIINQSTFK.E	50.6938	62.3018	56.7894	63.2512	60.7264	52.214	69.0785	61.6531	63.7197	68.2474	81.7677	72.8001	56.6575	73.3478	73.7468	59.8042	75.5379	70.7703
sp|P54113|PUR91_YEAST	ADE16	Bifunctional purine biosynthesis protein ADE16 OS=Saccharomyces cerevisiae (strain ATCC 204508 / S288c) OX=559292 GN=ADE16 PE=1 SV=1	1	R	K.RNDAIINQSTFK.E	111.43	120.618	113.589	107.175	103.892	106.582	127.61	133.272	147.745	126.778	137.207	132.749	128.806	137.971	143.345	109.962	122.728	108.323
sp|P54113|PUR91_YEAST	ADE16	Bifunctional purine biosynthesis protein ADE16 OS=Saccharomyces cerevisiae (strain ATCC 204508 / S288c) OX=559292 GN=ADE16 PE=1 SV=1	0	U	K.VVFQAADSFDIVYVENPIR.L	22.1759	21.679	25.55	30.2682	26.854	24.7163	23.8903	27.3507	16.8495	24.9579	27.6266	25.4647	22.6929	21.4381	29.9355	26.7398	27.1152	27.4756
sp|P54113|PUR91_YEAST	ADE16	Bifunctional purine biosynthesis protein ADE16 OS=Saccharomyces cerevisiae (strain ATCC 204508 / S288c) OX=559292 GN=ADE16 PE=1 SV=1	0	U	K.FEEVPEPFTK.E	18.7407	20.1257	23.8329	31.8177	23.7342	28.5191	22.8343	25.7584	22.3677	24.1264	23.3022	21.8032	26.8259	22.0737	26.374	25.2378	18.4331	28.2557
sp|P54113|PUR91_YEAST	ADE16	Bifunctional purine biosynthesis protein ADE16 OS=Saccharomyces cerevisiae (strain ATCC 204508 / S288c) OX=559292 GN=ADE16 PE=1 SV=1	1	R	K.TAILSVYDK.T	19.6241	29.1208	16.1607	19.9798	20.4723	17.6611	22.0649	18.6374	22.3439	11.7935	20.8136	16.4979	13.7415	19.2267	20.7136	12.2886	25.5677	17.8399
sp|P38009|PUR92_YEAST	ADE17	Bifunctional purine biosynthesis protein ADE17 OS=Saccharomyces cerevisiae (strain ATCC 204508 / S288c) OX=559292 GN=ADE17 PE=1 SV=2	0	U	R.DAGFPIEDVSAITHAPEMLGGR.V	13.8471	11.403	12.0564	11.542	9.34621	9.12702	15.8447	8.53278	10.4525	12.8418	13.9926	13.1749	10.8768	15.3856	11.5445	12.0318	11.735	14.3464
sp|P38009|PUR92_YEAST	ADE17	Bifunctional purine biosynthesis protein ADE17 OS=Saccharomyces cerevisiae (strain ATCC 204508 / S288c) OX=559292 GN=ADE17 PE=1 SV=2	0	U	K.EIVSQNK.N	117.797	133.018	119.002	117.118	86.4387	74.6447	126.092	134.338	128.311	118.362	159.078	133.853	138.362	143.021	139.639	126.809	153.454	146.265
sp|P38009|PUR92_YEAST	ADE17	Bifunctional purine biosynthesis protein ADE17 OS=Saccharomyces cerevisiae (strain ATCC 204508 / S288c) OX=559292 GN=ADE17 PE=1 SV=2	0	U	R.DAGFPIEDVSAITHAPEM*LGGR.V	7.53826	5.75714	4.61368	7.25261	7.1325	3.26972	7.90957	6.62694	6.40702	9.26574	10.4706	8.63525	8.11278	9.04744	9.69154	10.3526	5.84417	8.28177
sp|P38009|PUR92_YEAST	ADE17	Bifunctional purine biosynthesis protein ADE17 OS=Saccharomyces cerevisiae (strain ATCC 204508 / S288c) OX=559292 GN=ADE17 PE=1 SV=2	0	U	R.DAGFPIEDVSAITHAPEM*LGGR.V	10.2003	9.81786	6.73117	8.27208	9.13071	3.06777	8.21071	9.71514	8.14922	7.71493	7.97737	10.0293	12.3688	6.48627	10.47	12.9194	9.84047	7.82543
sp|P38009|PUR92_YEAST	ADE17	Bifunctional purine biosynthesis protein ADE17 OS=Saccharomyces cerevisiae (strain ATCC 204508 / S288c) OX=559292 GN=ADE17 PE=1 SV=2	0	U	R.EVSDGVIAPGYEPEALAILSK.K	7.67321	10.1444	7.21598	7.48524	9.11749	5.8573	15.0237	12.3523	11.0332	14.1178	9.61895	10.5827	12.641	11.0819	12.8078	12.359	9.67327	15.515
sp|P38009|PUR92_YEAST	ADE17	Bifunctional purine biosynthesis protein ADE17 OS=Saccharomyces cerevisiae (strain ATCC 204508 / S288c) OX=559292 GN=ADE17 PE=1 SV=2	0	U	R.DAGFPIEDVSAITHAPEM*LGGR.V	9.64162	10.4422	14.0794	5.00371	6.78326	6.75885	10.3511	10.5257	7.71972	6.32719	11.2841	3.90523	7.05307	11.8574	10.0365	14.8861	13.3642	8.85618
sp|P38009|PUR92_YEAST	ADE17	Bifunctional purine biosynthesis protein ADE17 OS=Saccharomyces cerevisiae (strain ATCC 204508 / S288c) OX=559292 GN=ADE17 PE=1 SV=2	0	U	R.VTILSDPK.D	271.502	279.583	256.307	233.19	158.508	183.793	258.493	234.166	269.559	288.73	309.532	298.14	284.545	280.974	277.895	286.507	322.988	331.738
sp|P38009|PUR92_YEAST	ADE17	Bifunctional purine biosynthesis protein ADE17 OS=Saccharomyces cerevisiae (strain ATCC 204508 / S288c) OX=559292 GN=ADE17 PE=1 SV=2	0	U	K.PAQAYVSQQDSLPFK.V	93.3173	18.6415	9.52327	14.9928	14.3018	10.4161	17.4935	14.039	10.3466	13.5629	12.3076	12.9033	16.2068	14.5621	21.1223	15.3298	13.6418	12.7044
sp|P38009|PUR92_YEAST	ADE17	Bifunctional purine biosynthesis protein ADE17 OS=Saccharomyces cerevisiae (strain ATCC 204508 / S288c) OX=559292 GN=ADE17 PE=1 SV=2	0	U	K.YIAAPSGSVM*DK.V	18.8012	23.476	16.6811	15.5479	14.2231	14.427	15.6973	19.7416	20.88	27.1482	20.4534	19.7685	19.9012	22.604	21.4914	22.555	20.5021	17.766
sp|P38009|PUR92_YEAST	ADE17	Bifunctional purine biosynthesis protein ADE17 OS=Saccharomyces cerevisiae (strain ATCC 204508 / S288c) OX=559292 GN=ADE17 PE=1 SV=2	0	U	K.YIAAPSGSVM*DK.V	68.7691	72.0393	51.8287	55.0179	50.6731	47.692	63.9158	70.3614	70.0422	61.212	71.238	69.9958	68.4002	80.7226	61.9578	60.442	67.4562	75.6534
sp|P38009|PUR92_YEAST	ADE17	Bifunctional purine biosynthesis protein ADE17 OS=Saccharomyces cerevisiae (strain ATCC 204508 / S288c) OX=559292 GN=ADE17 PE=1 SV=2	0	U	K.QYSEGQAQITLR.Y	84.17	86.8831	62.4356	66.0701	54.5534	51.4977	76.5676	73.1736	70.3424	78.5166	83.8812	73.8776	76.2114	81.3486	81.6995	81.6936	90.7739	76.6184
sp|P38009|PUR92_YEAST	ADE17	Bifunctional purine biosynthesis protein ADE17 OS=Saccharomyces cerevisiae (strain ATCC 204508 / S288c) OX=559292 GN=ADE17 PE=1 SV=2	0	U	R.QVYGVTLEQK.R	70.0272	74.7757	58.938	65.8361	48.602	42.5169	59.7452	66.1063	61.5858	64.2668	75.2004	66.0961	70.9918	72.1866	76.4	69.4154	77.4578	74.8313
sp|P38009|PUR92_YEAST	ADE17	Bifunctional purine biosynthesis protein ADE17 OS=Saccharomyces cerevisiae (strain ATCC 204508 / S288c) OX=559292 GN=ADE17 PE=1 SV=2	0	U	K.QYSEGQAQITLR.Y	21.3532	24.5876	25.5647	18.1669	11.9042	11.6788	23.3388	22.9656	19.6669	21.0761	28.8715	21.4932	24.6868	29.2607	23.9149	22.3768	25.6412	21.1163
sp|P38009|PUR92_YEAST	ADE17	Bifunctional purine biosynthesis protein ADE17 OS=Saccharomyces cerevisiae (strain ATCC 204508 / S288c) OX=559292 GN=ADE17 PE=1 SV=2	0	U	K.TGLLDLAR.G	13.7128	15.2992	17.087	12.7178	8.6654	11.8254	11.4325	13.3968	15.0395	15.9887	19.3486	17.7232	17.6835	15.8235	10.0749	11.2895	14.3906	15.5319
sp|P38009|PUR92_YEAST	ADE17	Bifunctional purine biosynthesis protein ADE17 OS=Saccharomyces cerevisiae (strain ATCC 204508 / S288c) OX=559292 GN=ADE17 PE=1 SV=2	0	U	K.FEEIPKPFTPEER.K	139.675	57.7187	281.786	198.396	30.1886	131.709	225.626	111.181	48.16	27.6684	84.5958	56.9885	94.163	92.7608	143.886	149.52	75.3281	102.952
sp|P38009|PUR92_YEAST	ADE17	Bifunctional purine biosynthesis protein ADE17 OS=Saccharomyces cerevisiae (strain ATCC 204508 / S288c) OX=559292 GN=ADE17 PE=1 SV=2	0	U	K.SNAIDLFVTGQIPTEEPELSEYQSK.F	49.5577	59.1563	49.15	76.8497	45.2878	40.1898	48.5228	50.853	50.9194	49.0236	60.9851	52.5529	56.3197	53.3465	58.1184	54.7416	55.1672	55.876
sp|P38009|PUR92_YEAST	ADE17	Bifunctional purine biosynthesis protein ADE17 OS=Saccharomyces cerevisiae (strain ATCC 204508 / S288c) OX=559292 GN=ADE17 PE=1 SV=2	0	U	R.DIDSDEK.D	647.465	659.326	552.296	562.623	474.708	463.845	663.681	641.203	618.74	590.71	738.619	701.969	758.358	715.956	698.079	695.826	727.05	687.905
sp|P38009|PUR92_YEAST	ADE17	Bifunctional purine biosynthesis protein ADE17 OS=Saccharomyces cerevisiae (strain ATCC 204508 / S288c) OX=559292 GN=ADE17 PE=1 SV=2	0	U	R.ILASGGTAR.M	171.915	192.466	164.106	167.282	108.821	115.405	157.169	162.338	174.607	177.056	187.84	180.675	188.57	185.748	183.715	187.338	190.238	177.043
sp|P38009|PUR92_YEAST	ADE17	Bifunctional purine biosynthesis protein ADE17 OS=Saccharomyces cerevisiae (strain ATCC 204508 / S288c) OX=559292 GN=ADE17 PE=1 SV=2	0	U	R.DIDSDEK.D	61.3317	59.4094	54.1574	52.3375	33.6331	31.5979	51.0065	61.5255	55.1986	45.809	74.9529	61.1338	58.0088	74.6927	70.4767	60.5716	69.0644	78.8873
sp|P38009|PUR92_YEAST	ADE17	Bifunctional purine biosynthesis protein ADE17 OS=Saccharomyces cerevisiae (strain ATCC 204508 / S288c) OX=559292 GN=ADE17 PE=1 SV=2	0	U	K.SNAIDLFVTGQIPTEEPELSEYQSK.F	38.5434	36.6753	38.3544	36.2366	30.2965	26.6096	34.4282	38.5961	35.8027	36.4501	38.4586	49.0559	45.0242	42.177	47.0983	36.2157	43.0766	42.3241
sp|P38009|PUR92_YEAST	ADE17	Bifunctional purine biosynthesis protein ADE17 OS=Saccharomyces cerevisiae (strain ATCC 204508 / S288c) OX=559292 GN=ADE17 PE=1 SV=2	0	U	K.EIVSQNK.N	102.86	108.939	84.3804	79.8429	81.21	76.2254	96.4645	102.196	99.9259	90.0064	114.686	125.398	107.171	112.215	112.338	114.248	115.669	109.001
sp|P38009|PUR92_YEAST	ADE17	Bifunctional purine biosynthesis protein ADE17 OS=Saccharomyces cerevisiae (strain ATCC 204508 / S288c) OX=559292 GN=ADE17 PE=1 SV=2	0	U	R.EVSDGVIAPGYEPEALAILSK.K	103.988	116.988	95.1149	92.8769	73.7908	81.7595	112.33	114.371	97.1255	111.934	119.676	114.868	132.208	130.506	120.255	111.038	132.223	129.796
sp|P38009|PUR92_YEAST	ADE17	Bifunctional purine biosynthesis protein ADE17 OS=Saccharomyces cerevisiae (strain ATCC 204508 / S288c) OX=559292 GN=ADE17 PE=1 SV=2	0	U	R.EVSDGVIAPGYEPEALAILSK.K	33.2676	30.6673	30.7694	25.3642	24.6063	22.7918	33.5042	30.9482	36.1032	34.6983	32.5958	34.3755	37.8303	32.6906	32.2395	28.4053	34.6461	35.458
sp|P38009|PUR92_YEAST	ADE17	Bifunctional purine biosynthesis protein ADE17 OS=Saccharomyces cerevisiae (strain ATCC 204508 / S288c) OX=559292 GN=ADE17 PE=1 SV=2	0	U	K.LTNVSLSSDAFFPFPDNVYR.A	105.43	121.156	106.925	116.315	80.3884	65.7279	122.274	134.419	108.605	113.287	133.01	122.66	131.763	146.262	143.472	132.873	138.435	144.344
sp|P38009|PUR92_YEAST	ADE17	Bifunctional purine biosynthesis protein ADE17 OS=Saccharomyces cerevisiae (strain ATCC 204508 / S288c) OX=559292 GN=ADE17 PE=1 SV=2	0	U	K.QYSEGQAQITLR.Y	30.1771	31.2074	31.9552	28.039	21.2906	22.3862	24.7238	39.0777	36.106	31.6962	31.4916	34.8499	40.9379	35.0537	36.8263	33.2139	30.8312	30.0902
sp|P38009|PUR92_YEAST	ADE17	Bifunctional purine biosynthesis protein ADE17 OS=Saccharomyces cerevisiae (strain ATCC 204508 / S288c) OX=559292 GN=ADE17 PE=1 SV=2	0	U	K.TLHPAVHGGILAR.D	156.479	134.878	134.788	138.334	84.0346	94.3865	150.662	141.534	144.573	142.672	149.356	151.797	168.697	155.333	160.391	177.721	156.971	155.909
sp|P38009|PUR92_YEAST	ADE17	Bifunctional purine biosynthesis protein ADE17 OS=Saccharomyces cerevisiae (strain ATCC 204508 / S288c) OX=559292 GN=ADE17 PE=1 SV=2	0	U	K.YIAAPSGSVM*DK.V	16.7811	21.8771	12.8565	14.2845	6.84984	8.74307	21.6982	15.3872	9.19439	15.4106	13.899	12.7029	14.0435	14.1953	15.121	12.5033	13.2971	18.7402
sp|P38009|PUR92_YEAST	ADE17	Bifunctional purine biosynthesis protein ADE17 OS=Saccharomyces cerevisiae (strain ATCC 204508 / S288c) OX=559292 GN=ADE17 PE=1 SV=2	0	U	R.QVYGVTLEQK.R	89.0018	89.0131	81.217	77.5506	52.1111	54.3818	80.4986	86.5698	81.4521	81.7129	100.684	104.136	102.343	94.5086	102.812	94.0198	101.362	99.8314
sp|P38009|PUR92_YEAST	ADE17	Bifunctional purine biosynthesis protein ADE17 OS=Saccharomyces cerevisiae (strain ATCC 204508 / S288c) OX=559292 GN=ADE17 PE=1 SV=2	0	U	R.QVYGVTLEQK.R	13.297	9.31077	10.4681	10.9517	8.63766	5.29962	11.3212	11.8194	6.86053	13.8698	12.4601	15.0927	20.0192	12.6979	9.47056	10.6535	15.8148	14.1993
sp|P38009|PUR92_YEAST	ADE17	Bifunctional purine biosynthesis protein ADE17 OS=Saccharomyces cerevisiae (strain ATCC 204508 / S288c) OX=559292 GN=ADE17 PE=1 SV=2	0	U	K.QYSEGQAQITLR.Y	35.4554	50.0702	39.0918	35.9745	21.6802	34.0144	52.7607	41.4536	49.1829	40.6767	48.4219	42.7091	48.0456	48.624	47.6342	45.8361	48.2736	39.5103
sp|P38009|PUR92_YEAST	ADE17	Bifunctional purine biosynthesis protein ADE17 OS=Saccharomyces cerevisiae (strain ATCC 204508 / S288c) OX=559292 GN=ADE17 PE=1 SV=2	0	U	R.QVYGVTLEQK.R	126.499	152.749	122.078	115.976	93.3878	95.2446	135.65	144.431	133.515	147.063	149.21	170.821	164.697	161.41	162.232	170.081	157.477	139.17
sp|P38009|PUR92_YEAST	ADE17	Bifunctional purine biosynthesis protein ADE17 OS=Saccharomyces cerevisiae (strain ATCC 204508 / S288c) OX=559292 GN=ADE17 PE=1 SV=2	0	U	K.DYSEFLSELSSNGEISQDLR.N	18.4321	15.7933	18.1096	18.683	11.9233	11.659	18.9525	18.7846	15.7953	17.3214	20.6235	20.2544	17.9091	20.1719	17.3053	13.9016	17.5695	15.9411
sp|P38009|PUR92_YEAST	ADE17	Bifunctional purine biosynthesis protein ADE17 OS=Saccharomyces cerevisiae (strain ATCC 204508 / S288c) OX=559292 GN=ADE17 PE=1 SV=2	0	U	R.EVSDGVIAPGYEPEALAILSK.K	18.2385	21.4616	12.6698	17.0581	9.65859	12.5904	12.5798	14.7827	13.7425	14.368	15.8098	17.1217	13.8168	15.7117	16.5122	19.7712	12.0798	15.2386
sp|P38009|PUR92_YEAST	ADE17	Bifunctional purine biosynthesis protein ADE17 OS=Saccharomyces cerevisiae (strain ATCC 204508 / S288c) OX=559292 GN=ADE17 PE=1 SV=2	0	U	R.EVSDGVIAPGYEPEALAILSK.K	18.1349	27.4668	21.7222	21.3998	12.0465	17.1439	20.3873	24.5431	17.954	29.0234	19.1625	19.334	12.4206	26.4635	21.004	25.4973	20.0822	24.796
sp|P38009|PUR92_YEAST	ADE17	Bifunctional purine biosynthesis protein ADE17 OS=Saccharomyces cerevisiae (strain ATCC 204508 / S288c) OX=559292 GN=ADE17 PE=1 SV=2	0	U	K.HVSPAGAAVGIPLSDVEK.Q	45.1374	45.8098	39.8026	33.1415	25.4277	32.1102	42.2885	43.9822	45.919	43.7561	40.138	44.8975	49.7769	44.0738	52.649	47.3295	47.7496	48.4699
sp|P21264|PUR6_YEAST	ADE2	Phosphoribosylaminoimidazole carboxylase OS=Saccharomyces cerevisiae (strain ATCC 204508 / S288c) OX=559292 GN=ADE2 PE=1 SV=1	0	U	K.DRPLYAEK.W	24.6171	29.8851	23.1293	24.8029	33.1479	25.9185	26.8248	28.825	26.8154	33.5135	29.9913	33.1278	31.4314	26.1691	30.9961	36.11	30.859	27.035
sp|P21264|PUR6_YEAST	ADE2	Phosphoribosylaminoimidazole carboxylase OS=Saccharomyces cerevisiae (strain ATCC 204508 / S288c) OX=559292 GN=ADE2 PE=1 SV=1	0	U	K.TVILDAENSPAK.Q	28.9944	25.5245	24.2045	17.6362	22.9998	23.4424	19.6506	25.6868	24.4148	23.5303	23.2793	25.0289	23.2901	19.1686	25.2699	22.8796	28.3475	25.571
sp|P21264|PUR6_YEAST	ADE2	Phosphoribosylaminoimidazole carboxylase OS=Saccharomyces cerevisiae (strain ATCC 204508 / S288c) OX=559292 GN=ADE2 PE=1 SV=1	0	U	K.TVILDAENSPAK.Q	8.1863	7.4386	7.31508	6.29141	12.4413	8.16574	10.0327	6.81069	8.67386	5.6023	11.1807	8.36416	8.50935	5.37785	8.96294	7.09021	8.57619	8.43901
sp|P21264|PUR6_YEAST	ADE2	Phosphoribosylaminoimidazole carboxylase OS=Saccharomyces cerevisiae (strain ATCC 204508 / S288c) OX=559292 GN=ADE2 PE=1 SV=1	0	U	R.MSAYAISASK.R	35.2943	33.9486	42.8076	44.353	40.6685	45.0554	49.9911	36.5622	35.9907	31.0862	35.1091	31.4531	36.3212	36.9905	36.8964	38.5008	38.4252	34.2543
sp|P21264|PUR6_YEAST	ADE2	Phosphoribosylaminoimidazole carboxylase OS=Saccharomyces cerevisiae (strain ATCC 204508 / S288c) OX=559292 GN=ADE2 PE=1 SV=1	0	U	R.MSAYAISASK.R	57.2729	52.8437	54.3146	56.938	63.3671	59.8149	70.8761	52.6649	45.701	41.0312	49.5444	46.7025	48.7869	44.3312	57.6129	58.1276	54.417	55.2307
sp|P21264|PUR6_YEAST	ADE2	Phosphoribosylaminoimidazole carboxylase OS=Saccharomyces cerevisiae (strain ATCC 204508 / S288c) OX=559292 GN=ADE2 PE=1 SV=1	0	U	K.LLAENAIK.S	161.16	164.519	173.106	157.76	185.628	187.817	183.397	171.147	171.641	158.968	176.634	173.027	180.822	189.826	176.411	195.991	178.864	187.025
sp|P21264|PUR6_YEAST	ADE2	Phosphoribosylaminoimidazole carboxylase OS=Saccharomyces cerevisiae (strain ATCC 204508 / S288c) OX=559292 GN=ADE2 PE=1 SV=1	0	U	K.LLAENAIK.S	200.159	198.291	191.793	190.532	227.785	226.56	195.023	222.751	186.445	203.318	209.505	205.465	202.353	209.623	226.872	235.497	210.009	197.441
sp|P21264|PUR6_YEAST	ADE2	Phosphoribosylaminoimidazole carboxylase OS=Saccharomyces cerevisiae (strain ATCC 204508 / S288c) OX=559292 GN=ADE2 PE=1 SV=1	0	U	K.LLAENAIK.S	63.6101	69.3775	54.4747	62.0198	65.1201	69.1537	72.3735	65.7289	72.9305	66.0143	66.7559	67.6434	67.7536	69.2165	74.3208	73.3829	76.9767	68.6181
sp|P21264|PUR6_YEAST	ADE2	Phosphoribosylaminoimidazole carboxylase OS=Saccharomyces cerevisiae (strain ATCC 204508 / S288c) OX=559292 GN=ADE2 PE=1 SV=1	0	U	R.DLGFPFVLK.S	181.283	180.715	178.487	176.876	198.476	210.689	179.972	175.934	163.277	173.468	184.954	185.774	191.545	186.917	190.127	198.089	189.352	188.243
sp|P21264|PUR6_YEAST	ADE2	Phosphoribosylaminoimidazole carboxylase OS=Saccharomyces cerevisiae (strain ATCC 204508 / S288c) OX=559292 GN=ADE2 PE=1 SV=1	0	U	R.DLGFPFVLK.S	103.339	109.51	94.1666	107.335	121.536	118.325	106.119	97.2657	89.8295	108.76	105.177	83.4654	101.173	109.179	113.737	118.951	109.459	111.354
sp|P21264|PUR6_YEAST	ADE2	Phosphoribosylaminoimidazole carboxylase OS=Saccharomyces cerevisiae (strain ATCC 204508 / S288c) OX=559292 GN=ADE2 PE=1 SV=1	0	U	R.LNYITGR.T	34.9718	32.4366	34.0283	33.9097	36.0044	35.2023	27.7434	30.7612	31.8157	31.0303	38.3969	37.4967	38.041	37.9451	36.3385	37.633	31.4892	32.873
sp|P21264|PUR6_YEAST	ADE2	Phosphoribosylaminoimidazole carboxylase OS=Saccharomyces cerevisiae (strain ATCC 204508 / S288c) OX=559292 GN=ADE2 PE=1 SV=1	0	U	K.TVILDAENSPAK.Q	34.8479	36.6429	31.086	27.7649	44.7545	27.9396	29.1204	31.8374	38.2981	36.258	47.1732	39.3531	31.5136	28.4136	35.1216	29.0754	40.4966	29.7522
sp|P21264|PUR6_YEAST	ADE2	Phosphoribosylaminoimidazole carboxylase OS=Saccharomyces cerevisiae (strain ATCC 204508 / S288c) OX=559292 GN=ADE2 PE=1 SV=1	0	U	K.TVILDAENSPAK.Q	36.5078	26.3187	25.2926	27.6188	34.3672	30.6699	32.5248	31.7248	28.4209	34.8514	38.6733	39.9816	27.8102	33.3847	27.0337	30.4799	34.1582	36.384
sp|P21264|PUR6_YEAST	ADE2	Phosphoribosylaminoimidazole carboxylase OS=Saccharomyces cerevisiae (strain ATCC 204508 / S288c) OX=559292 GN=ADE2 PE=1 SV=1	0	U	K.EMIPEALEVLK.D	287.794	313.959	275.299	259.87	324.048	316.773	299.78	314.723	283.196	291.061	322.312	311.982	307.546	289.137	318.863	315.967	319.729	315.934
sp|P21264|PUR6_YEAST	ADE2	Phosphoribosylaminoimidazole carboxylase OS=Saccharomyces cerevisiae (strain ATCC 204508 / S288c) OX=559292 GN=ADE2 PE=1 SV=1	0	U	K.EMIPEALEVLK.D	260.52	276.512	251.758	264.69	298.028	301.278	276.94	256.021	263.954	267.178	288.397	293.463	293.045	293.75	295.489	294.671	313.549	307.262
sp|P21264|PUR6_YEAST	ADE2	Phosphoribosylaminoimidazole carboxylase OS=Saccharomyces cerevisiae (strain ATCC 204508 / S288c) OX=559292 GN=ADE2 PE=1 SV=1	0	U	K.EMIPEALEVLK.D	178.674	176.694	166.842	165.81	180.841	164.66	157.307	162.784	155.381	157.237	196.549	188.467	169.435	176.767	185.032	169.946	184.304	178.328
sp|P21264|PUR6_YEAST	ADE2	Phosphoribosylaminoimidazole carboxylase OS=Saccharomyces cerevisiae (strain ATCC 204508 / S288c) OX=559292 GN=ADE2 PE=1 SV=1	0	U	K.TVILDAENSPAK.Q	46.4793	74.8256	53.5616	59.8332	70.2063	64.8042	61.593	57.0789	65.1462	66.0879	70.0195	63.3115	69.3801	60.4944	55.7609	56.7652	77.7352	70.97
sp|P21264|PUR6_YEAST	ADE2	Phosphoribosylaminoimidazole carboxylase OS=Saccharomyces cerevisiae (strain ATCC 204508 / S288c) OX=559292 GN=ADE2 PE=1 SV=1	0	U	R.ALATPGSSVYLYGK.E	84.3784	71.8986	85.97	87.296	78.7273	84.0635	84.8048	87.394	72.5491	56.6257	77.5209	68.153	80.3766	83.6319	80.5554	77.876	83.4132	87.8084
sp|P21264|PUR6_YEAST	ADE2	Phosphoribosylaminoimidazole carboxylase OS=Saccharomyces cerevisiae (strain ATCC 204508 / S288c) OX=559292 GN=ADE2 PE=1 SV=1	0	U	R.ALATPGSSVYLYGK.E	8.74433	7.53796	12.8925	10.6064	11.3818	14.5726	7.77375	6.7731	8.7045	7.8493	7.57494	7.21971	6.35441	8.89047	12.3144	9.12713	6.96861	9.37128
sp|P21264|PUR6_YEAST	ADE2	Phosphoribosylaminoimidazole carboxylase OS=Saccharomyces cerevisiae (strain ATCC 204508 / S288c) OX=559292 GN=ADE2 PE=1 SV=1	0	U	K.TVILDAENSPAK.Q	49.5614	55.9051	52.8184	56.3768	56.9937	60.8121	50.1577	62.0791	56.1154	53.3497	54.1587	61.1922	55.3833	58.6814	58.2836	58.0284	57.7337	57.9494
sp|P21264|PUR6_YEAST	ADE2	Phosphoribosylaminoimidazole carboxylase OS=Saccharomyces cerevisiae (strain ATCC 204508 / S288c) OX=559292 GN=ADE2 PE=1 SV=1	0	U	K.QISNSNDHVNGSFSNPLDIEK.L	16.0487	8.46787	16.204	10.5501	9.81312	15.6866	17.6789	11.2697	9.50879	4.38953	5.36212	5.07819	10.521	8.27582	6.06818	11.3357	5.79435	9.15536
sp|P21264|PUR6_YEAST	ADE2	Phosphoribosylaminoimidazole carboxylase OS=Saccharomyces cerevisiae (strain ATCC 204508 / S288c) OX=559292 GN=ADE2 PE=1 SV=1	0	U	K.IYPSPETIR.L	244.222	234.372	237.492	230.55	261.815	263.912	230.463	234.254	240.925	228.132	265.849	256.331	250.837	250.889	254.355	287.061	271.453	250.413
sp|P21264|PUR6_YEAST	ADE2	Phosphoribosylaminoimidazole carboxylase OS=Saccharomyces cerevisiae (strain ATCC 204508 / S288c) OX=559292 GN=ADE2 PE=1 SV=1	0	U	R.LLGAYDSSYTTK.M	22.7145	31.4914	30.4257	33.4402	30.8362	27.4261	29.3775	27.9868	33.3695	30.5329	27.598	33.9104	27.9464	24.0653	31.8201	31.5563	33.0266	26.4056
sp|P21264|PUR6_YEAST	ADE2	Phosphoribosylaminoimidazole carboxylase OS=Saccharomyces cerevisiae (strain ATCC 204508 / S288c) OX=559292 GN=ADE2 PE=1 SV=1	0	U	K.EMIPEALEVLK.D	105.971	116.487	103.548	97.3673	131.909	140.186	96.0853	107.37	104.364	93.0066	98.8811	100.658	102.405	98.389	101.256	107.273	107.066	92.7154
sp|P21264|PUR6_YEAST	ADE2	Phosphoribosylaminoimidazole carboxylase OS=Saccharomyces cerevisiae (strain ATCC 204508 / S288c) OX=559292 GN=ADE2 PE=1 SV=1	0	U	R.SVNGLVFSYPIVETIHK.D	35.9953	28.9713	28.5498	34.6269	40.258	36.3917	31.958	35.0237	24.9977	26.2177	25.832	29.5556	36.5602	31.5589	36.6422	27.4797	34.4683	30.5491
sp|P21264|PUR6_YEAST	ADE2	Phosphoribosylaminoimidazole carboxylase OS=Saccharomyces cerevisiae (strain ATCC 204508 / S288c) OX=559292 GN=ADE2 PE=1 SV=1	0	U	R.SVNGLVFSYPIVETIHK.D	19.4899	25.3824	27.094	20.7415	20.202	21.2607	22.1885	19.3518	18.7291	15.9645	25.5102	21.9292	24.1306	24.0086	19.3689	22.116	20.3492	22.7136
sp|P21264|PUR6_YEAST	ADE2	Phosphoribosylaminoimidazole carboxylase OS=Saccharomyces cerevisiae (strain ATCC 204508 / S288c) OX=559292 GN=ADE2 PE=1 SV=1	0	U	K.ELAVMIVR.S	39.3859	39.7548	27.4425	31.9776	34.0084	37.0566	26.3402	29.3616	31.0235	36.1367	32.9194	36.4498	37.7489	29.5258	29.4438	27.5353	28.255	31.082
sp|P21264|PUR6_YEAST	ADE2	Phosphoribosylaminoimidazole carboxylase OS=Saccharomyces cerevisiae (strain ATCC 204508 / S288c) OX=559292 GN=ADE2 PE=1 SV=1	0	U	K.QEEEVLVK.A	10.9661	8.06428	8.27691	8.35639	8.96785	7.24587	12.206	7.67665	12.7087	12.3096	11.5035	11.3434	7.92343	11.994	8.52971	6.00534	11.2782	11.7834
sp|P21264|PUR6_YEAST	ADE2	Phosphoribosylaminoimidazole carboxylase OS=Saccharomyces cerevisiae (strain ATCC 204508 / S288c) OX=559292 GN=ADE2 PE=1 SV=1	0	U	R.SVNGLVFSYPIVETIHK.D	9.58431	5.29846	5.9406	3.66122	7.20482	8.85114	7.7977	5.88161	8.12751	5.76212	5.84678	5.93531	4.7677	7.28765	6.40172	2.93135	8.35934	2.52819
sp|P21264|PUR6_YEAST	ADE2	Phosphoribosylaminoimidazole carboxylase OS=Saccharomyces cerevisiae (strain ATCC 204508 / S288c) OX=559292 GN=ADE2 PE=1 SV=1	0	U	R.SVNGLVFSYPIVETIHK.D	31.269	33.5497	33.8513	37.2176	39.8093	40.031	31.7228	29.8872	34.7964	26.8997	29.222	30.3234	37.8544	31.4071	33.617	32.0818	32.6716	33.1575
sp|P21264|PUR6_YEAST	ADE2	Phosphoribosylaminoimidazole carboxylase OS=Saccharomyces cerevisiae (strain ATCC 204508 / S288c) OX=559292 GN=ADE2 PE=1 SV=1	0	U	K.TVILDAENSPAK.Q	12.9428	12.9411	12.6688	13.0594	12.235	9.6618	11.609	13.0138	17.5062	13.8902	14.2397	15.5737	14.7203	10.5285	10.6017	14.725	14.3069	9.23928
sp|P21264|PUR6_YEAST	ADE2	Phosphoribosylaminoimidazole carboxylase OS=Saccharomyces cerevisiae (strain ATCC 204508 / S288c) OX=559292 GN=ADE2 PE=1 SV=1	0	U	K.DRPLYAEK.W	59.7606	54.673	49.2063	43.797	59.9153	61.5665	56.8893	54.6187	44.8579	42.2148	61.0796	59.6602	61.8219	63.4308	61.22	58.1538	52.922	50.3518
sp|P21264|PUR6_YEAST	ADE2	Phosphoribosylaminoimidazole carboxylase OS=Saccharomyces cerevisiae (strain ATCC 204508 / S288c) OX=559292 GN=ADE2 PE=1 SV=1	0	U	K.QISNSNDHVNGSFSNPLDIEK.L	24.7022	27.2012	35.1706	33.3755	23.9957	32.8927	37.8218	26.6197	32.2397	20.063	16.3533	15.9262	24.4885	20.6619	28.8358	30.4711	29.704	23.1854
sp|P07245|C1TC_YEAST	ADE3	C-1-tetrahydrofolate synthase, cytoplasmic OS=Saccharomyces cerevisiae (strain ATCC 204508 / S288c) OX=559292 GN=ADE3 PE=1 SV=1	0	U	K.LVGTEPEAK.T	21.9499	30.4121	20.3002	27.2	17.7173	19.3995	19.6191	27.6738	33.4495	31.4905	23.9757	26.671	26.883	24.269	26.9635	21.7594	27.7142	21.5538
sp|P07245|C1TC_YEAST	ADE3	C-1-tetrahydrofolate synthase, cytoplasmic OS=Saccharomyces cerevisiae (strain ATCC 204508 / S288c) OX=559292 GN=ADE3 PE=1 SV=1	0	U	K.SLNSTVTITHSK.T	197.038	174.034	201.102	212.45	137.452	152.71	195.478	185.476	239.292	216.984	163.06	158.716	188.907	190.374	176.472	184.875	191.867	190.196
sp|P07245|C1TC_YEAST	ADE3	C-1-tetrahydrofolate synthase, cytoplasmic OS=Saccharomyces cerevisiae (strain ATCC 204508 / S288c) OX=559292 GN=ADE3 PE=1 SV=1	0	U	K.TEAGYVVTEAGFDFTM*GGER.F	13.912	6.962	8.30259	13.2543	6.82156	9.86627	4.83392	5.8752	10.16	13.5613	6.97062	10.4172	11.7361	10.6731	11.0141	8.61958	6.31898	11.8579
sp|P07245|C1TC_YEAST	ADE3	C-1-tetrahydrofolate synthase, cytoplasmic OS=Saccharomyces cerevisiae (strain ATCC 204508 / S288c) OX=559292 GN=ADE3 PE=1 SV=1	0	U	K.FETDTEGEIAAIRK.A	21.5444	12.952	29.8499	35.5921	15.5303	25.4993	28.6937	16.7202	12.5217	12.196	8.47127	11.6109	15.7869	13.6403	18.5911	22.1382	15.717	16.0824
sp|P07245|C1TC_YEAST	ADE3	C-1-tetrahydrofolate synthase, cytoplasmic OS=Saccharomyces cerevisiae (strain ATCC 204508 / S288c) OX=559292 GN=ADE3 PE=1 SV=1	1	R	R.QPSLGPTLGVK.G	328.255	304.842	293.855	315.271	253.572	252.723	309.448	316.899	390.872	361.516	320.255	336.933	333.681	345.021	322.435	308.29	345.456	325.498
sp|P07245|C1TC_YEAST	ADE3	C-1-tetrahydrofolate synthase, cytoplasmic OS=Saccharomyces cerevisiae (strain ATCC 204508 / S288c) OX=559292 GN=ADE3 PE=1 SV=1	0	U	R.VVVAADVNR.S	145.916	164.3	152.967	154.365	109.243	110.34	162.191	157.343	203.975	203.178	147.361	161.217	141.233	163.781	157.875	154.139	152.95	155.681
sp|P07245|C1TC_YEAST	ADE3	C-1-tetrahydrofolate synthase, cytoplasmic OS=Saccharomyces cerevisiae (strain ATCC 204508 / S288c) OX=559292 GN=ADE3 PE=1 SV=1	0	U	K.NDATFYNR.L	7.61429	8.38653	8.79401	10.3682	7.02712	6.48284	4.51919	9.00955	10.1222	9.4801	6.05715	6.30831	8.42087	8.16485	8.66739	8.09395	7.08221	5.81924
sp|P07245|C1TC_YEAST	ADE3	C-1-tetrahydrofolate synthase, cytoplasmic OS=Saccharomyces cerevisiae (strain ATCC 204508 / S288c) OX=559292 GN=ADE3 PE=1 SV=1	1	R	R.QPSLGPTLGVK.G	213.407	214.646	212.002	194.659	166.56	169.627	215.577	226.547	257.542	229.003	204.69	218.865	253.03	235.525	220.123	207.825	214.65	214.874
sp|P07245|C1TC_YEAST	ADE3	C-1-tetrahydrofolate synthase, cytoplasmic OS=Saccharomyces cerevisiae (strain ATCC 204508 / S288c) OX=559292 GN=ADE3 PE=1 SV=1	0	U	R.VVVAADVNR.S	64.8795	64.0678	66.6997	69.275	43.1497	42.736	56.8889	58.2357	85.0039	92.0658	62.0346	59.8467	60.9329	65.8875	66.4902	64.074	69.3134	67.2694
sp|P07245|C1TC_YEAST	ADE3	C-1-tetrahydrofolate synthase, cytoplasmic OS=Saccharomyces cerevisiae (strain ATCC 204508 / S288c) OX=559292 GN=ADE3 PE=1 SV=1	0	U	R.LNIDPDTITIK.R	78.8732	86.6804	79.3913	82.171	66.5095	63.7029	84.327	90.3728	100.289	102.189	76.9677	86.0461	88.5023	80.9126	82.8215	77.7211	81.7539	83.0758
sp|P07245|C1TC_YEAST	ADE3	C-1-tetrahydrofolate synthase, cytoplasmic OS=Saccharomyces cerevisiae (strain ATCC 204508 / S288c) OX=559292 GN=ADE3 PE=1 SV=1	0	U	R.SSGLTPNAVVLVATVR.A	7.4972	8.06724	14.5362	14.7182	8.09362	6.48637	8.12734	11.1727	7.89148	7.20051	7.41574	5.6262	9.18214	8.57716	9.62289	5.82469	7.05851	12.3085
sp|P07245|C1TC_YEAST	ADE3	C-1-tetrahydrofolate synthase, cytoplasmic OS=Saccharomyces cerevisiae (strain ATCC 204508 / S288c) OX=559292 GN=ADE3 PE=1 SV=1	0	U	R.SDIVGSPVAELLK.S	20.9647	20.5177	22.4463	19.7906	17.1423	15.7552	21.3558	26.9418	26.9409	19.7074	18.8768	22.0552	25.299	20.5791	23.8537	23.2928	24.0251	25.303
sp|P07245|C1TC_YEAST	ADE3	C-1-tetrahydrofolate synthase, cytoplasmic OS=Saccharomyces cerevisiae (strain ATCC 204508 / S288c) OX=559292 GN=ADE3 PE=1 SV=1	0	U	K.ANVTIEGSR.S	29.4424	23.1395	23.5288	17.9282	19.7329	16.8021	25.1061	29.4056	36.6732	35.9022	33.6719	27.1969	26.0663	30.4655	25.3527	28.229	25.4334	29.6457
sp|P07245|C1TC_YEAST	ADE3	C-1-tetrahydrofolate synthase, cytoplasmic OS=Saccharomyces cerevisiae (strain ATCC 204508 / S288c) OX=559292 GN=ADE3 PE=1 SV=1	0	U	K.GAIDLAK.A	108.461	125.635	121.947	122.673	85.5697	82.886	122.947	118.923	149.806	143.157	122.627	120.973	141.883	140.829	122.205	122.282	134.52	119.806
sp|P07245|C1TC_YEAST	ADE3	C-1-tetrahydrofolate synthase, cytoplasmic OS=Saccharomyces cerevisiae (strain ATCC 204508 / S288c) OX=559292 GN=ADE3 PE=1 SV=1	0	U	K.NDATFYNR.L	4.91971	9.10904	10.1051	6.20268	8.14785	5.01051	9.13617	7.4229	8.29735	8.71724	8.9133	5.79282	7.71684	9.04176	8.55905	9.43923	10.7229	5.05025
sp|P07245|C1TC_YEAST	ADE3	C-1-tetrahydrofolate synthase, cytoplasmic OS=Saccharomyces cerevisiae (strain ATCC 204508 / S288c) OX=559292 GN=ADE3 PE=1 SV=1	0	U	K.TVVIDVGTNYVADPSK.K	143.537	161.052	134.976	162.612	126.404	114.687	151.233	145.466	162.828	184.175	136.491	146.558	151.146	160.67	146.05	147.803	143.976	151.683
sp|P07245|C1TC_YEAST	ADE3	C-1-tetrahydrofolate synthase, cytoplasmic OS=Saccharomyces cerevisiae (strain ATCC 204508 / S288c) OX=559292 GN=ADE3 PE=1 SV=1	0	U	K.LVGTEPEAK.T	66.2979	65.3865	56.466	53.9793	65.2891	55.422	46.8205	61.2025	80.4756	76.5243	66.7761	80.9277	64.2118	60.5993	63.9705	62.6194	68.3743	60.4811
sp|P07245|C1TC_YEAST	ADE3	C-1-tetrahydrofolate synthase, cytoplasmic OS=Saccharomyces cerevisiae (strain ATCC 204508 / S288c) OX=559292 GN=ADE3 PE=1 SV=1	0	U	K.TNPDDLTPEEINK.F	67.4424	87.7354	72.2279	88.6202	67.3634	60.8367	72.5121	98.7894	98.169	96.9481	70.9061	83.7096	78.3707	89.001	72.4508	84.428	71.8743	86.887
sp|P07245|C1TC_YEAST	ADE3	C-1-tetrahydrofolate synthase, cytoplasmic OS=Saccharomyces cerevisiae (strain ATCC 204508 / S288c) OX=559292 GN=ADE3 PE=1 SV=1	0	U	K.FETDTEGEIAAIR.K	14.25	14.1727	11.0562	12.801	9.59605	10.2233	11.8426	14.3631	16.395	12.6118	15.9853	13.1219	13.0718	19.4141	16.1011	12.3403	12.3123	18.2375
sp|P07245|C1TC_YEAST	ADE3	C-1-tetrahydrofolate synthase, cytoplasmic OS=Saccharomyces cerevisiae (strain ATCC 204508 / S288c) OX=559292 GN=ADE3 PE=1 SV=1	0	U	K.LVGTEPEAK.T	31.9572	33.0814	35.8729	41	27.4735	20.1782	29.4039	36.1923	44.9058	35.2097	31.7555	31.319	33.983	41.5155	30.2284	30.9309	36.4267	30.1401
sp|P07245|C1TC_YEAST	ADE3	C-1-tetrahydrofolate synthase, cytoplasmic OS=Saccharomyces cerevisiae (strain ATCC 204508 / S288c) OX=559292 GN=ADE3 PE=1 SV=1	1	R	K.FTPSMQR.R	60.5771	59.2536	55.7813	59.1565	50.1375	49.1515	59.0789	51.2844	67.7551	68.8182	54.9551	57.6627	74.4661	51.1389	61.309	57.0444	57.8133	59.2296
sp|P07245|C1TC_YEAST	ADE3	C-1-tetrahydrofolate synthase, cytoplasmic OS=Saccharomyces cerevisiae (strain ATCC 204508 / S288c) OX=559292 GN=ADE3 PE=1 SV=1	1	R	R.KFTPSMQR.R	32.1625	23.8298	38.5972	45.4154	15.8122	27.5576	35.3008	32.2067	27.8609	10.4061	23.107	21.4231	23.3185	17.2597	16.6592	25.2044	24.4854	17.857
sp|P07245|C1TC_YEAST	ADE3	C-1-tetrahydrofolate synthase, cytoplasmic OS=Saccharomyces cerevisiae (strain ATCC 204508 / S288c) OX=559292 GN=ADE3 PE=1 SV=1	0	U	K.LVGTEPEAK.T	53.7953	71.6393	71.4535	67.6179	60.245	53.6307	64.086	72.6185	94.1169	92.8524	70.2769	77.1859	71.3996	73.0676	73.0879	69.7557	67.1104	61.3964
sp|P07245|C1TC_YEAST	ADE3	C-1-tetrahydrofolate synthase, cytoplasmic OS=Saccharomyces cerevisiae (strain ATCC 204508 / S288c) OX=559292 GN=ADE3 PE=1 SV=1	0	U	R.DGTSSDK.K	13.7755	13.6448	15.233	20.1152	16.9993	11.0201	14.7336	14.6609	20.7824	22.6579	14.0703	21.9246	18.418	14.5488	13.5973	20.1616	17.5939	15.3366
sp|P07245|C1TC_YEAST	ADE3	C-1-tetrahydrofolate synthase, cytoplasmic OS=Saccharomyces cerevisiae (strain ATCC 204508 / S288c) OX=559292 GN=ADE3 PE=1 SV=1	0	U	R.QITIGQAPTEK.N	248.714	405.743	238.373	256.927	209.667	213.285	192.658	309.314	241.294	281.141	237.695	220.691	210.43	228.59	280.928	209.467	248.222	232.998
sp|P07245|C1TC_YEAST	ADE3	C-1-tetrahydrofolate synthase, cytoplasmic OS=Saccharomyces cerevisiae (strain ATCC 204508 / S288c) OX=559292 GN=ADE3 PE=1 SV=1	0	U	R.QITIGQAPTEK.N	185.337	258.857	179.865	194.043	167.952	151.011	158.325	219.211	196.848	219.174	188.247	193.996	184.142	176.83	210.659	182.664	185.212	196.07
sp|P07245|C1TC_YEAST	ADE3	C-1-tetrahydrofolate synthase, cytoplasmic OS=Saccharomyces cerevisiae (strain ATCC 204508 / S288c) OX=559292 GN=ADE3 PE=1 SV=1	0	U	K.TQYSLSHDATLK.G	424.131	342.929	481.684	470.781	240.363	302.404	449.207	331.791	481.542	356.583	245.961	244.577	384.457	391.953	383.245	417.743	365.661	297.571
sp|P07245|C1TC_YEAST	ADE3	C-1-tetrahydrofolate synthase, cytoplasmic OS=Saccharomyces cerevisiae (strain ATCC 204508 / S288c) OX=559292 GN=ADE3 PE=1 SV=1	0	U	R.QITIGQAPTEK.N	163.068	163.973	175.251	173.602	148.276	125.096	167.216	170.293	205.019	192.735	183.039	186.817	172.993	179.107	184.752	175.431	183.119	182.852
sp|P07245|C1TC_YEAST	ADE3	C-1-tetrahydrofolate synthase, cytoplasmic OS=Saccharomyces cerevisiae (strain ATCC 204508 / S288c) OX=559292 GN=ADE3 PE=1 SV=1	0	U	K.FETDTEGEIAAIR.K	12.3713	11.7242	14.058	12.8063	10.0279	11.6466	13.321	9.97255	13.0324	11.8138	11.3592	12.3849	13.8048	13.6951	9.03177	11.8227	15.089	11.2597
sp|P07245|C1TC_YEAST	ADE3	C-1-tetrahydrofolate synthase, cytoplasmic OS=Saccharomyces cerevisiae (strain ATCC 204508 / S288c) OX=559292 GN=ADE3 PE=1 SV=1	0	U	K.TNPDDLTPEEINK.F	100.463	117.507	119.965	133.934	100.742	97.9387	122.426	108.304	127.037	142.529	125.074	133.647	117.206	129.602	115.273	109.196	124.746	128.747
sp|P07245|C1TC_YEAST	ADE3	C-1-tetrahydrofolate synthase, cytoplasmic OS=Saccharomyces cerevisiae (strain ATCC 204508 / S288c) OX=559292 GN=ADE3 PE=1 SV=1	0	U	K.DVDGFGPTNIGELNK.K	6.53486	6.27387	10.8175	9.62357	8.6527	4.27551	9.28341	7.66522	8.58035	8.01435	8.03658	8.78695	7.64906	7.83305	8.98914	4.48025	11.5899	10.2833
sp|P07245|C1TC_YEAST	ADE3	C-1-tetrahydrofolate synthase, cytoplasmic OS=Saccharomyces cerevisiae (strain ATCC 204508 / S288c) OX=559292 GN=ADE3 PE=1 SV=1	0	U	K.SHGGAPDVKPGQPLPSAYTEENIEFVEK.G	165.36	150.315	189.325	183.375	110.6	129.046	168.782	152.458	201.242	186.3	137.96	128.625	179.762	167.818	183.032	177.738	178.703	175.38
sp|P07245|C1TC_YEAST	ADE3	C-1-tetrahydrofolate synthase, cytoplasmic OS=Saccharomyces cerevisiae (strain ATCC 204508 / S288c) OX=559292 GN=ADE3 PE=1 SV=1	0	U	R.SDIVGSPVAELLK.S	12.3736	15.224	14.8706	11.1817	8.09041	10.2555	12.8405	13.9898	15.0584	16.4286	12.089	13.2687	12.5838	12.2315	5.99829	14.0628	12.5759	12.2534
sp|P07245|C1TC_YEAST	ADE3	C-1-tetrahydrofolate synthase, cytoplasmic OS=Saccharomyces cerevisiae (strain ATCC 204508 / S288c) OX=559292 GN=ADE3 PE=1 SV=1	0	U	K.SLNSTVTITHSK.T	88.6576	76.6336	105.076	101.822	66.8309	73.014	90.5299	92.6897	116.489	100.456	89.3628	87.1216	89.0937	97.0937	96.0872	77.9298	94.2056	97.9025
sp|P07245|C1TC_YEAST	ADE3	C-1-tetrahydrofolate synthase, cytoplasmic OS=Saccharomyces cerevisiae (strain ATCC 204508 / S288c) OX=559292 GN=ADE3 PE=1 SV=1	1	R	R.KFTPSMQR.R	22.389	14.3703	20.9703	26.0436	12.1748	16.2065	22.5104	15.9175	17.174	11.4472	8.77345	11.9094	16.89	12.7396	15.5272	19.247	17.691	16.1352
sp|P07245|C1TC_YEAST	ADE3	C-1-tetrahydrofolate synthase, cytoplasmic OS=Saccharomyces cerevisiae (strain ATCC 204508 / S288c) OX=559292 GN=ADE3 PE=1 SV=1	0	U	R.M*FHETTQK.N	133.221	140.885	127.289	116.878	124.743	108.928	130.703	130.439	157.781	125.726	117.006	104.248	149.472	154.636	121.55	127.802	127.517	125.945
sp|P07245|C1TC_YEAST	ADE3	C-1-tetrahydrofolate synthase, cytoplasmic OS=Saccharomyces cerevisiae (strain ATCC 204508 / S288c) OX=559292 GN=ADE3 PE=1 SV=1	0	U	R.SNIANEIK.S	508.913	464.548	462.621	512.465	358.751	376.95	475.069	503.394	565.086	576.066	482.75	499.564	531.869	514.053	466.804	515.431	487.98	500.041
sp|P04046|PUR1_YEAST	ADE4	Amidophosphoribosyltransferase OS=Saccharomyces cerevisiae (strain ATCC 204508 / S288c) OX=559292 GN=ADE4 PE=1 SV=2	0	U	K.VLIVDDSIVR.G	7.35996	7.7984	8.01094	8.06431	8.48816	7.90549	7.0007	6.67694	8.75928	6.76282	6.55589	10.5944	8.55157	6.79889	5.35824	7.36008	6.35488	8.37606
sp|P04046|PUR1_YEAST	ADE4	Amidophosphoribosyltransferase OS=Saccharomyces cerevisiae (strain ATCC 204508 / S288c) OX=559292 GN=ADE4 PE=1 SV=2	0	U	R.YMDEDVHR.H	81.2091	84.2466	75.6436	72.0079	81.6238	62.7341	68.2803	88.809	100.336	76.8357	77.8578	79.8207	79.4988	79.0449	72.4253	74.3669	79.0293	83.3031
sp|P04046|PUR1_YEAST	ADE4	Amidophosphoribosyltransferase OS=Saccharomyces cerevisiae (strain ATCC 204508 / S288c) OX=559292 GN=ADE4 PE=1 SV=2	0	U	R.DLKPGEAVIIPK.N	46.8833	41.2299	47.7363	41.856	44.8923	47.4088	42.5496	39.8061	39.3422	32.0666	35.5359	28.918	35.9328	41.1432	47.6286	43.4229	45.6283	31.4827
sp|P04046|PUR1_YEAST	ADE4	Amidophosphoribosyltransferase OS=Saccharomyces cerevisiae (strain ATCC 204508 / S288c) OX=559292 GN=ADE4 PE=1 SV=2	0	U	R.DVFTQQR.V	16.6671	20.1507	16.0855	12.1126	15.3528	18.3651	16.0836	23.057	18.0771	16.2576	18.6463	13.9189	23.1688	20.271	16.2576	11.4433	12.2958	17.0968
sp|P04046|PUR1_YEAST	ADE4	Amidophosphoribosyltransferase OS=Saccharomyces cerevisiae (strain ATCC 204508 / S288c) OX=559292 GN=ADE4 PE=1 SV=2	0	U	R.VSGLAGSMGIAHLR.Y	16.708	11.7072	12.1355	17.9132	11.773	13.1705	21.1068	15.2982	14.1306	13.4526	11.4899	14.0826	16.7811	15.45	12.793	19.4008	15.9125	14.4365
sp|P04046|PUR1_YEAST	ADE4	Amidophosphoribosyltransferase OS=Saccharomyces cerevisiae (strain ATCC 204508 / S288c) OX=559292 GN=ADE4 PE=1 SV=2	0	U	R.YPTAGSSANSEAQPFYVNSPYGINLAHNGNLVNTASLK.R	14.709	12.4651	11.5953	13.4393	11.1785	11.17	8.5916	11.8124	11.0324	10.0782	8.54381	9.5894	12.0587	9.0953	6.86185	13.2132	9.60208	12.2535
sp|P04046|PUR1_YEAST	ADE4	Amidophosphoribosyltransferase OS=Saccharomyces cerevisiae (strain ATCC 204508 / S288c) OX=559292 GN=ADE4 PE=1 SV=2	0	U	R.YPTAGSSANSEAQPFYVNSPYGINLAHNGNLVNTASLK.R	20.9322	10.631	21.7406	23.3645	18.3662	22.5392	21.7259	18.685	19.3607	16.4196	10.6883	13.5197	20.5723	18.4918	18.3979	18.5589	13.4573	17.4376
sp|P04046|PUR1_YEAST	ADE4	Amidophosphoribosyltransferase OS=Saccharomyces cerevisiae (strain ATCC 204508 / S288c) OX=559292 GN=ADE4 PE=1 SV=2	0	U	R.VSGLAGSM*GIAHLR.Y	94.2545	69.7089	84.4781	88.0203	83.861	82.4028	90.8764	68.0156	90.3022	73.0027	65.3461	51.5289	79.0009	82.2667	80.2883	87.5713	82.6192	86.7178
sp|P04046|PUR1_YEAST	ADE4	Amidophosphoribosyltransferase OS=Saccharomyces cerevisiae (strain ATCC 204508 / S288c) OX=559292 GN=ADE4 PE=1 SV=2	0	U	R.DLKPGEAVIIPK.N	212.822	170.725	236.772	201.765	189.705	205.412	212.96	185.501	173.559	156.216	165.173	153.174	207.17	200.623	215.126	227.522	201.425	225.267
sp|P04046|PUR1_YEAST	ADE4	Amidophosphoribosyltransferase OS=Saccharomyces cerevisiae (strain ATCC 204508 / S288c) OX=559292 GN=ADE4 PE=1 SV=2	0	U	R.ESIANNSSDMK.A	25.3297	23.2949	26.1478	22.1598	18.2155	20.0554	27.8637	23.6711	20.9329	20.8098	17.3052	17.8937	25.8203	20.5265	21.5929	19.2062	23.0646	25.3949
sp|P04046|PUR1_YEAST	ADE4	Amidophosphoribosyltransferase OS=Saccharomyces cerevisiae (strain ATCC 204508 / S288c) OX=559292 GN=ADE4 PE=1 SV=2	0	U	R.ESIANNSSDMK.A	106.752	114.744	105.28	99.7044	102.596	113.51	111.319	104.06	104.922	101.757	96.0817	95.987	124.764	109.628	106.506	109.76	122.371	111.478
sp|P04046|PUR1_YEAST	ADE4	Amidophosphoribosyltransferase OS=Saccharomyces cerevisiae (strain ATCC 204508 / S288c) OX=559292 GN=ADE4 PE=1 SV=2	0	U	K.FEDGVFTGNYVTGVEDGYIQELEEK.R	81.4116	91.9363	85.2465	91.2698	81.7812	89.4895	86.6824	98.531	97.0697	104.1	84.9935	101.542	90.1418	98.9639	106.542	94.1627	99.4192	97.2787
sp|P04046|PUR1_YEAST	ADE4	Amidophosphoribosyltransferase OS=Saccharomyces cerevisiae (strain ATCC 204508 / S288c) OX=559292 GN=ADE4 PE=1 SV=2	0	U	K.EIVNMAK.E	59.6728	58.4617	58.2887	52.1025	61.1916	58.1547	54.8669	55.2856	54.329	53.7193	53.3653	50.3296	65.2639	58.9391	66.4298	53.296	61.904	62.5967
sp|P04046|PUR1_YEAST	ADE4	Amidophosphoribosyltransferase OS=Saccharomyces cerevisiae (strain ATCC 204508 / S288c) OX=559292 GN=ADE4 PE=1 SV=2	0	U	R.YNHIYGIDLTDTK.N	130.573	137.52	125.884	125.737	130.11	116.375	125.445	131.288	123.017	136.244	121.781	124.616	129.935	124.924	128.799	144.761	133.915	136.393
sp|P04046|PUR1_YEAST	ADE4	Amidophosphoribosyltransferase OS=Saccharomyces cerevisiae (strain ATCC 204508 / S288c) OX=559292 GN=ADE4 PE=1 SV=2	0	U	K.EIVNMAK.E	84.0453	88.4386	73.9856	83.8177	80.2177	68.9781	86.2153	87.2679	83.5731	76.685	75.4485	92.8827	78.0763	92.9463	92.8129	87.5964	86.5539	92.3173
sp|P04046|PUR1_YEAST	ADE4	Amidophosphoribosyltransferase OS=Saccharomyces cerevisiae (strain ATCC 204508 / S288c) OX=559292 GN=ADE4 PE=1 SV=2	0	U	R.YNHIYGIDLTDTK.N	161.899	138.193	160.806	151.678	150.835	154.164	160.454	146.612	148.656	148.735	154.586	152.426	171.173	164.183	170.392	168.867	148.685	165.413
sp|P04046|PUR1_YEAST	ADE4	Amidophosphoribosyltransferase OS=Saccharomyces cerevisiae (strain ATCC 204508 / S288c) OX=559292 GN=ADE4 PE=1 SV=2	0	U	K.LNPMESEFK.G	50.0043	49.4474	43.4584	43.3487	53.3753	45.7338	51.0833	49.8018	45.8367	45.8411	57.2002	52.1815	49.3608	46.2723	48.3112	44.4668	53.7997	55.1328
sp|P04046|PUR1_YEAST	ADE4	Amidophosphoribosyltransferase OS=Saccharomyces cerevisiae (strain ATCC 204508 / S288c) OX=559292 GN=ADE4 PE=1 SV=2	0	U	K.QLKPEDIDVVIPVPDTAR.T	98.6275	99.6521	82.7838	83.9996	108.815	99.2756	97.3149	88.06	100.758	95.2822	94.0565	87.7903	104.043	88.8222	96.4797	86.6526	87.0918	96.035
sp|P04046|PUR1_YEAST	ADE4	Amidophosphoribosyltransferase OS=Saccharomyces cerevisiae (strain ATCC 204508 / S288c) OX=559292 GN=ADE4 PE=1 SV=2	0	U	K.VLIVDDSIVR.G	51.071	57.6174	45.9416	56.9182	54.0761	43.8437	56.0346	50.3477	51.0865	49.2207	52.64	58.2307	52.1927	52.1024	53.9075	52.2716	47.9191	53.7
sp|P04046|PUR1_YEAST	ADE4	Amidophosphoribosyltransferase OS=Saccharomyces cerevisiae (strain ATCC 204508 / S288c) OX=559292 GN=ADE4 PE=1 SV=2	0	U	R.KLNPMESEFK.G	115.878	84.8813	142.467	143.469	71.1065	136.067	143.329	108.965	80.801	55.407	72.4507	67.4773	65.5384	78.4308	95.4877	125.966	74.7311	82.3991
sp|P04046|PUR1_YEAST	ADE4	Amidophosphoribosyltransferase OS=Saccharomyces cerevisiae (strain ATCC 204508 / S288c) OX=559292 GN=ADE4 PE=1 SV=2	0	U	R.VNNEDVFHALEGVYR.L	705.439	706.02	642.289	651.474	690.06	667.445	693.165	700.636	668.812	709.196	702.959	742.969	787.128	777.995	776.796	732.46	709.947	757.019
sp|P04046|PUR1_YEAST	ADE4	Amidophosphoribosyltransferase OS=Saccharomyces cerevisiae (strain ATCC 204508 / S288c) OX=559292 GN=ADE4 PE=1 SV=2	0	U	R.DPNGIRPLLFGER.E	74.4852	99.474	106.209	95.7442	116.249	77.6319	102.079	85.3928	92.0285	85.1131	92.7833	85.5024	97.7904	85.7715	113.318	99.7389	89.1787	80.2994
sp|P04046|PUR1_YEAST	ADE4	Amidophosphoribosyltransferase OS=Saccharomyces cerevisiae (strain ATCC 204508 / S288c) OX=559292 GN=ADE4 PE=1 SV=2	0	U	K.EIVNMAK.E	116.186	120.38	109.593	111.49	131.259	105.525	107.856	128.619	109.995	114.409	119.975	122.777	115.179	114.128	131.778	117.933	116.815	121.004
sp|P04046|PUR1_YEAST	ADE4	Amidophosphoribosyltransferase OS=Saccharomyces cerevisiae (strain ATCC 204508 / S288c) OX=559292 GN=ADE4 PE=1 SV=2	0	U	R.TFIMPNQR.E	129.065	111.478	117.241	117.729	123.66	129.994	119.629	111.906	122.828	105.919	116.438	114.105	110.825	129.663	124.93	120.856	115.949	119.386
sp|P04046|PUR1_YEAST	ADE4	Amidophosphoribosyltransferase OS=Saccharomyces cerevisiae (strain ATCC 204508 / S288c) OX=559292 GN=ADE4 PE=1 SV=2	0	U	K.QLKPEDIDVVIPVPDTAR.T	15.2918	10.6333	9.50418	10.3579	8.3147	9.81066	16.7474	9.98429	14.7139	12.1137	9.14303	10.5119	13.7929	10.3336	10.9934	14.4497	9.15683	10.7007
sp|P04046|PUR1_YEAST	ADE4	Amidophosphoribosyltransferase OS=Saccharomyces cerevisiae (strain ATCC 204508 / S288c) OX=559292 GN=ADE4 PE=1 SV=2	0	U	K.LNPMESEFK.G	39.5437	40.248	41.4554	41.6855	43.273	39.9536	41.9789	40.6557	43.7431	41.6178	47.6484	55.7413	51.785	44.614	42.1567	46.1325	54.0959	55.9011
sp|P04046|PUR1_YEAST	ADE4	Amidophosphoribosyltransferase OS=Saccharomyces cerevisiae (strain ATCC 204508 / S288c) OX=559292 GN=ADE4 PE=1 SV=2	0	U	K.QLKPEDIDVVIPVPDTAR.T	51.5617	46.3752	47.2742	51.2766	51.1099	56.5331	54.1651	49.0491	54.013	49.218	55.4131	50.4844	52.6451	52.8352	52.2	61.974	60.1763	54.9275
sp|P04046|PUR1_YEAST	ADE4	Amidophosphoribosyltransferase OS=Saccharomyces cerevisiae (strain ATCC 204508 / S288c) OX=559292 GN=ADE4 PE=1 SV=2	0	U	R.PLLFGER.E	20.4615	16.0808	14.6374	9.08996	18.9607	13.1419	16.1646	13.8671	14.9867	15.1172	21.3215	23.0712	22.6286	17.5174	16.5562	17.8904	21.0569	20.2352
sp|P07244|PUR2_YEAST	ADE5,7	Bifunctional purine biosynthetic protein ADE5,7 OS=Saccharomyces cerevisiae (strain ATCC 204508 / S288c) OX=559292 GN=ADE5,7 PE=1 SV=1	0	U	R.AFQNSESSK.V	77.1939	75.1589	54.368	58.5625	59.9493	69.1284	73.287	64.4264	63.6471	73.9211	72.3448	60.1724	76.7036	70.4334	62.8649	62.908	63.5299	69.8711
sp|P07244|PUR2_YEAST	ADE5,7	Bifunctional purine biosynthetic protein ADE5,7 OS=Saccharomyces cerevisiae (strain ATCC 204508 / S288c) OX=559292 GN=ADE5,7 PE=1 SV=1	0	U	K.IYVAPGNGGTATMDPSR.V	6.22631	5.74709	7.22424	6.25332	4.00308	4.61566	11.1808	8.77937	5.24972	6.81082	6.5728	8.75103	8.0761	5.061	8.02573	5.07741	8.95525	7.43167
sp|P07244|PUR2_YEAST	ADE5,7	Bifunctional purine biosynthetic protein ADE5,7 OS=Saccharomyces cerevisiae (strain ATCC 204508 / S288c) OX=559292 GN=ADE5,7 PE=1 SV=1	0	U	K.LAQSPTVGK.I	70.4832	72.9269	61.2719	69.9028	56.397	56.4805	74.517	69.3598	80.6543	66.9833	68.3323	63.8785	90.5054	70.9374	72.7999	59.9429	72.4248	74.7866
sp|P07244|PUR2_YEAST	ADE5,7	Bifunctional purine biosynthetic protein ADE5,7 OS=Saccharomyces cerevisiae (strain ATCC 204508 / S288c) OX=559292 GN=ADE5,7 PE=1 SV=1	0	U	K.LAQSPTVGK.I	497.129	515.12	432.244	462.079	370.313	456.786	454.457	477.49	524.531	564.101	485.098	508.297	531.619	531.983	491.076	513.038	512.425	523.743
sp|P07244|PUR2_YEAST	ADE5,7	Bifunctional purine biosynthetic protein ADE5,7 OS=Saccharomyces cerevisiae (strain ATCC 204508 / S288c) OX=559292 GN=ADE5,7 PE=1 SV=1	0	U	R.SAVTVVVAAGGYPESYAK.G	9.46271	11.4428	14.9022	15.7214	16.1473	13.4173	15.3418	15.7031	12.189	10.9125	10.5923	12.1637	13.0112	14.617	10.7528	15.4782	10.8524	8.6264
sp|P07244|PUR2_YEAST	ADE5,7	Bifunctional purine biosynthetic protein ADE5,7 OS=Saccharomyces cerevisiae (strain ATCC 204508 / S288c) OX=559292 GN=ADE5,7 PE=1 SV=1	0	U	K.LAQSPTVGK.I	80.4605	76.5062	67.7983	76.9232	53.1811	67.7487	63.1232	72.0493	81.0257	84.5278	84.9918	61.7948	78.8872	82.4419	64.7134	68.9355	83.2243	74.5649
sp|P07244|PUR2_YEAST	ADE5,7	Bifunctional purine biosynthetic protein ADE5,7 OS=Saccharomyces cerevisiae (strain ATCC 204508 / S288c) OX=559292 GN=ADE5,7 PE=1 SV=1	0	U	K.QFGEEAGK.Q	195.111	222.565	191.182	210.215	197.592	181.76	200.465	211.643	226.826	220.943	202.439	217.535	227.203	222.724	199.782	201.224	216.014	215.393
sp|P07244|PUR2_YEAST	ADE5,7	Bifunctional purine biosynthetic protein ADE5,7 OS=Saccharomyces cerevisiae (strain ATCC 204508 / S288c) OX=559292 GN=ADE5,7 PE=1 SV=1	0	U	R.RPGADSDIGGFGGLFDLAQAGFR.Q	22.691	23.5069	21.0163	23.439	19.43	14.1901	20.019	19.6405	23.6309	20.137	18.9408	23.9048	22.394	20.1285	24.4017	21.0427	23.713	22.5392
sp|P07244|PUR2_YEAST	ADE5,7	Bifunctional purine biosynthetic protein ADE5,7 OS=Saccharomyces cerevisiae (strain ATCC 204508 / S288c) OX=559292 GN=ADE5,7 PE=1 SV=1	0	U	R.AIPDHLQAR.V	79.0779	82.2495	73.0444	67.606	67.1263	60.1339	76.9965	71.1091	64.8613	78.7611	73.4473	80.8453	73.2883	67.5317	71.9535	74.8749	70.9842	71.2202
sp|P07244|PUR2_YEAST	ADE5,7	Bifunctional purine biosynthetic protein ADE5,7 OS=Saccharomyces cerevisiae (strain ATCC 204508 / S288c) OX=559292 GN=ADE5,7 PE=1 SV=1	0	U	R.LQSMAVEHK.I	107.753	127.614	108.726	111.448	94.524	101.363	113.875	110.272	117.181	124.445	115.303	102.677	121.72	118.552	110.189	117.767	122.287	113.914
sp|P07244|PUR2_YEAST	ADE5,7	Bifunctional purine biosynthetic protein ADE5,7 OS=Saccharomyces cerevisiae (strain ATCC 204508 / S288c) OX=559292 GN=ADE5,7 PE=1 SV=1	0	U	R.LQSMAVEHK.I	96.4249	99.2858	97.1093	93.1536	91.2949	82.5441	86.2671	94.6856	112.545	112.024	90.1309	87.6381	107.386	99.203	97.5573	86.3323	87.6361	94.6007
sp|P07244|PUR2_YEAST	ADE5,7	Bifunctional purine biosynthetic protein ADE5,7 OS=Saccharomyces cerevisiae (strain ATCC 204508 / S288c) OX=559292 GN=ADE5,7 PE=1 SV=1	0	U	K.YDSATDSLLTNGGR.V	25.21	26.0482	12.5041	19.433	21.7179	17.9976	17.4761	24.9022	32.6172	21.846	22.6991	22.3081	26.397	25.5675	24.4725	20.4201	27.4909	25.1133
sp|P07244|PUR2_YEAST	ADE5,7	Bifunctional purine biosynthetic protein ADE5,7 OS=Saccharomyces cerevisiae (strain ATCC 204508 / S288c) OX=559292 GN=ADE5,7 PE=1 SV=1	0	U	R.LQSM*AVEHK.I	27.0888	24.7877	19.5481	21.9162	23.0302	22.3177	22.6729	27.9103	18.4122	27.2199	23.8556	27.1999	22.9485	27.0897	24.6267	23.7139	24.0778	23.1376
sp|P07244|PUR2_YEAST	ADE5,7	Bifunctional purine biosynthetic protein ADE5,7 OS=Saccharomyces cerevisiae (strain ATCC 204508 / S288c) OX=559292 GN=ADE5,7 PE=1 SV=1	0	U	R.LQSMAVEHK.I	468.995	471.041	478.401	436.322	393.839	442.487	455.999	445.14	513.064	520.15	429.107	419.875	501.053	498.698	495.837	416.654	431.669	430.128
sp|P07244|PUR2_YEAST	ADE5,7	Bifunctional purine biosynthetic protein ADE5,7 OS=Saccharomyces cerevisiae (strain ATCC 204508 / S288c) OX=559292 GN=ADE5,7 PE=1 SV=1	0	U	K.YDSATDSLLTNGGR.V	33.2137	32.2004	32.8834	33.9754	31.8664	31.6271	38.5505	38.5074	45.781	34.6313	40.1108	37.514	37.6153	34.2463	37.7125	33.666	36.8744	31.9712
sp|P07244|PUR2_YEAST	ADE5,7	Bifunctional purine biosynthetic protein ADE5,7 OS=Saccharomyces cerevisiae (strain ATCC 204508 / S288c) OX=559292 GN=ADE5,7 PE=1 SV=1	0	U	K.TIDSQIVKPTIDGM*R.R	6.79089	12.456	8.12393	8.74836	10.383	8.70347	9.55764	10.1094	8.79193	6.56283	11.9442	7.37653	12.1435	13.0425	7.96537	7.67176	7.502	7.73569
sp|P07244|PUR2_YEAST	ADE5,7	Bifunctional purine biosynthetic protein ADE5,7 OS=Saccharomyces cerevisiae (strain ATCC 204508 / S288c) OX=559292 GN=ADE5,7 PE=1 SV=1	0	U	K.TNQLVPEVLEYNVR.F	9.59361	15.7716	13.2591	16.2073	12.1208	7.7836	12.4991	12.8202	12.0178	15.9167	14.3338	16.4949	14.3646	11.8202	14.5333	16.4101	17.1031	10.0743
sp|P07244|PUR2_YEAST	ADE5,7	Bifunctional purine biosynthetic protein ADE5,7 OS=Saccharomyces cerevisiae (strain ATCC 204508 / S288c) OX=559292 GN=ADE5,7 PE=1 SV=1	0	U	K.WFGQAGNVPHDDILR.T	51.439	51.5966	50.5948	45.4617	35.6279	49.3885	52.6605	48.984	50.3932	54.0166	54.2058	57.1985	53.2925	51.7665	42.3262	50.4916	51.5568	48.8594
sp|P07244|PUR2_YEAST	ADE5,7	Bifunctional purine biosynthetic protein ADE5,7 OS=Saccharomyces cerevisiae (strain ATCC 204508 / S288c) OX=559292 GN=ADE5,7 PE=1 SV=1	0	U	K.ITLDTDK.L	170.59	217.08	141.629	139.725	179.897	153.712	158.285	177.535	208.863	217.536	194.403	212.616	198.984	190.585	174.187	188.303	175.851	175.69
sp|P07244|PUR2_YEAST	ADE5,7	Bifunctional purine biosynthetic protein ADE5,7 OS=Saccharomyces cerevisiae (strain ATCC 204508 / S288c) OX=559292 GN=ADE5,7 PE=1 SV=1	0	U	R.VLSVTSTAQDLR.T	16.7156	14.0048	13.6164	10.0756	13.4651	13.9845	18.8017	16.9056	12.7413	17.6529	15.1498	16.6342	12.8148	16.4951	14.2358	14.167	12.3408	12.0451
sp|P07244|PUR2_YEAST	ADE5,7	Bifunctional purine biosynthetic protein ADE5,7 OS=Saccharomyces cerevisiae (strain ATCC 204508 / S288c) OX=559292 GN=ADE5,7 PE=1 SV=1	0	U	K.LPPHTQIFQAGTK.Y	411.72	509.146	371.395	388.85	433.39	388.025	393.823	463.072	489.833	527.458	519.688	527.162	497.387	507.363	471.729	461.314	481.063	469.416
sp|P07244|PUR2_YEAST	ADE5,7	Bifunctional purine biosynthetic protein ADE5,7 OS=Saccharomyces cerevisiae (strain ATCC 204508 / S288c) OX=559292 GN=ADE5,7 PE=1 SV=1	0	U	R.AFQNSESSK.V	30.0721	32.2393	23.7139	23.9223	27.4543	29.6653	24.7779	24.675	29.8715	26.5907	24.9618	31.861	26.921	31.7269	29.7401	17.1554	27.1805	29.8233
sp|P07244|PUR2_YEAST	ADE5,7	Bifunctional purine biosynthetic protein ADE5,7 OS=Saccharomyces cerevisiae (strain ATCC 204508 / S288c) OX=559292 GN=ADE5,7 PE=1 SV=1	0	U	K.IYVAPGNGGTATMDPSR.V	64.0238	54.8469	58.2228	55.6579	43.0449	48.5872	63.797	52.5696	67.3107	55.2948	53.8833	45.101	62.7882	50.5557	57.8143	58.9392	59.1793	51.8144
sp|P07244|PUR2_YEAST	ADE5,7	Bifunctional purine biosynthetic protein ADE5,7 OS=Saccharomyces cerevisiae (strain ATCC 204508 / S288c) OX=559292 GN=ADE5,7 PE=1 SV=1	0	U	K.AAQLEASK.A	64.8768	66.6679	56.5893	63.1382	46.2392	58.1244	50.8089	56.7071	66.9361	63.1378	67.409	65.0551	62.8145	60.176	57.629	50.5429	59.2477	64.3574
sp|P07244|PUR2_YEAST	ADE5,7	Bifunctional purine biosynthetic protein ADE5,7 OS=Saccharomyces cerevisiae (strain ATCC 204508 / S288c) OX=559292 GN=ADE5,7 PE=1 SV=1	0	U	R.VDMSTWEVPR.V	14.8187	13.7536	12.7309	13.4928	12.7862	10.9196	13.885	12.898	14.762	12.8763	15.6114	13.5085	16.2041	17.5437	14.5397	10.5459	11.8069	18.023
sp|P07244|PUR2_YEAST	ADE5,7	Bifunctional purine biosynthetic protein ADE5,7 OS=Saccharomyces cerevisiae (strain ATCC 204508 / S288c) OX=559292 GN=ADE5,7 PE=1 SV=1	0	U	K.TNQLVPEVLEYNVR.F	32.8379	31.1307	32.0455	28.4828	27.2441	31.6612	31.8785	33.7633	36.758	32.0971	26.4133	35.5828	35.1477	31.5605	27.3956	31.326	33.5456	34.7216
sp|P07244|PUR2_YEAST	ADE5,7	Bifunctional purine biosynthetic protein ADE5,7 OS=Saccharomyces cerevisiae (strain ATCC 204508 / S288c) OX=559292 GN=ADE5,7 PE=1 SV=1	0	U	K.TNQLVPEVLEYNVR.F	51.4718	43.379	46.8517	51.1435	44.7096	44.4355	50.6279	45.6618	46.5552	37.7354	47.7703	48.3607	49.8202	49.6421	47.3123	46.9082	48.9369	44.777
sp|P07244|PUR2_YEAST	ADE5,7	Bifunctional purine biosynthetic protein ADE5,7 OS=Saccharomyces cerevisiae (strain ATCC 204508 / S288c) OX=559292 GN=ADE5,7 PE=1 SV=1	0	U	K.YDSATDSLLTNGGR.V	49.8148	45.5008	42.3088	40.5307	46.5048	44.5801	47.3531	46.9451	42.6453	39.5656	43.7693	53.1626	42.1163	39.214	46.1089	42.8063	41.9658	46.0205
sp|P07244|PUR2_YEAST	ADE5,7	Bifunctional purine biosynthetic protein ADE5,7 OS=Saccharomyces cerevisiae (strain ATCC 204508 / S288c) OX=559292 GN=ADE5,7 PE=1 SV=1	0	U	K.VAITYADSGVSVDNGNNLVQTIK.E	168.971	181.244	149.139	154.046	147.859	149.758	152.246	189.017	168.604	167.962	146.223	158.943	187.375	176.168	178.744	168.654	161.08	157.579
sp|P07244|PUR2_YEAST	ADE5,7	Bifunctional purine biosynthetic protein ADE5,7 OS=Saccharomyces cerevisiae (strain ATCC 204508 / S288c) OX=559292 GN=ADE5,7 PE=1 SV=1	0	U	R.VLSVTSTAQDLR.T	18.787	21.4577	16.5777	14.9502	13.7813	15.0211	16.5956	21.0995	20.7856	17.4498	18.741	18.7128	17.2251	14.8516	17.2785	14.5275	18.1375	16.7323
sp|P07244|PUR2_YEAST	ADE5,7	Bifunctional purine biosynthetic protein ADE5,7 OS=Saccharomyces cerevisiae (strain ATCC 204508 / S288c) OX=559292 GN=ADE5,7 PE=1 SV=1	0	U	K.ITLDTDK.L	117.323	123.374	110.699	95.7294	111.698	99.5253	109.679	102.979	137.914	134.532	125.235	139.405	140.602	121.453	112.09	119.856	131.654	125.162
sp|P07244|PUR2_YEAST	ADE5,7	Bifunctional purine biosynthetic protein ADE5,7 OS=Saccharomyces cerevisiae (strain ATCC 204508 / S288c) OX=559292 GN=ADE5,7 PE=1 SV=1	0	U	R.EHVLVTK.L	249.757	269.069	248.632	258.184	210.867	262.016	248.422	262.348	280.746	283.581	240.033	274.149	309.162	304.107	271.974	285.275	268.602	302.449
sp|P07244|PUR2_YEAST	ADE5,7	Bifunctional purine biosynthetic protein ADE5,7 OS=Saccharomyces cerevisiae (strain ATCC 204508 / S288c) OX=559292 GN=ADE5,7 PE=1 SV=1	0	U	R.VLSVTSTAQDLR.T	20.7818	16.2545	20.5003	20.948	21.4945	17.8711	20.1975	24.16	19.6157	31.7229	25.4593	21.4774	19.5667	25.0843	20.9965	16.4441	25.6493	28.8053
sp|P07244|PUR2_YEAST	ADE5,7	Bifunctional purine biosynthetic protein ADE5,7 OS=Saccharomyces cerevisiae (strain ATCC 204508 / S288c) OX=559292 GN=ADE5,7 PE=1 SV=1	0	U	R.VDMSTWEVPR.V	93.7214	91.2533	81.0922	83.0649	81.3229	73.7102	89.9464	102.857	95.4366	80.7773	79.4945	89.9649	91.1229	89.6877	96.81	92.5619	85.658	98.1869
sp|P07244|PUR2_YEAST	ADE5,7	Bifunctional purine biosynthetic protein ADE5,7 OS=Saccharomyces cerevisiae (strain ATCC 204508 / S288c) OX=559292 GN=ADE5,7 PE=1 SV=1	0	U	K.LAQSPTVGK.I	100.176	96.6629	92.8216	81.4749	77.4296	87.5635	98.9932	96.1356	99.6799	93.4654	95.9522	86.9119	109.833	94.9106	99.2128	100.389	102.595	105.533
sp|P07244|PUR2_YEAST	ADE5,7	Bifunctional purine biosynthetic protein ADE5,7 OS=Saccharomyces cerevisiae (strain ATCC 204508 / S288c) OX=559292 GN=ADE5,7 PE=1 SV=1	0	U	K.LAQSPTVGK.I	107.095	104.798	94.1941	96.3959	83.2741	90.4569	102.468	96.2518	115.537	102.864	91.8363	122.569	106.105	101.804	108.776	98.9527	114.5	124.697
sp|P07244|PUR2_YEAST	ADE5,7	Bifunctional purine biosynthetic protein ADE5,7 OS=Saccharomyces cerevisiae (strain ATCC 204508 / S288c) OX=559292 GN=ADE5,7 PE=1 SV=1	0	U	K.IYVAPGNGGTATM*DPSR.V	11.2945	7.38916	6.97327	7.41757	3.97482	7.93669	8.98187	6.98229	9.88507	10.2522	6.85324	8.70355	11.1814	5.71833	7.28124	11.2229	9.59103	10.0138
sp|P07244|PUR2_YEAST	ADE5,7	Bifunctional purine biosynthetic protein ADE5,7 OS=Saccharomyces cerevisiae (strain ATCC 204508 / S288c) OX=559292 GN=ADE5,7 PE=1 SV=1	0	U	K.IYVAPGNGGTATM*DPSR.V	16.2618	17.5822	18.8424	19.9052	10.0108	17.67	16.4821	16.049	15.5342	15.9224	15.9581	16.7006	17.2956	18.8393	15.5334	15.8661	17.4315	15.9467
sp|P38972|PUR4_YEAST	ADE6	Phosphoribosylformylglycinamidine synthase OS=Saccharomyces cerevisiae (strain ATCC 204508 / S288c) OX=559292 GN=ADE6 PE=1 SV=2	0	U	K.TSYEMQK.L	27.4497	25.7738	26.1997	27.4284	24.3928	18.5343	25.8739	26.1744	26.1663	25.275	25.6377	30.6775	28.3028	23.7691	23.3939	27.2047	29.1697	23.4893
sp|P38972|PUR4_YEAST	ADE6	Phosphoribosylformylglycinamidine synthase OS=Saccharomyces cerevisiae (strain ATCC 204508 / S288c) OX=559292 GN=ADE6 PE=1 SV=2	0	U	R.VLAM*MPHPER.V	148.34	148.183	119.606	129.258	156.215	126.137	130.616	129.748	150.64	142.35	141.876	138.949	152.158	155.866	145.489	147.002	131.84	136.752
sp|P38972|PUR4_YEAST	ADE6	Phosphoribosylformylglycinamidine synthase OS=Saccharomyces cerevisiae (strain ATCC 204508 / S288c) OX=559292 GN=ADE6 PE=1 SV=2	0	U	K.ILNENGVAK.E	22.8794	28.1157	26.749	18.6513	22.2277	19.9953	24.9715	21.1915	19.4116	22.2101	19.7055	23.7495	24.3705	18.9687	24.9864	26.8508	24.7905	22.4115
sp|P38972|PUR4_YEAST	ADE6	Phosphoribosylformylglycinamidine synthase OS=Saccharomyces cerevisiae (strain ATCC 204508 / S288c) OX=559292 GN=ADE6 PE=1 SV=2	0	U	R.VLAMMPHPER.V	61.9059	63.7968	69.8218	71.8271	43.5247	46.5692	73.6698	69.6792	63.5026	68.5861	64.382	59.8258	57.5848	64.7948	67.6681	63.4408	53.3928	57.2516
sp|P38972|PUR4_YEAST	ADE6	Phosphoribosylformylglycinamidine synthase OS=Saccharomyces cerevisiae (strain ATCC 204508 / S288c) OX=559292 GN=ADE6 PE=1 SV=2	0	U	K.IGLELSSQRPK.V	13.1776	12.1736	10.6845	11.7143	12.267	7.8694	10.0485	8.20256	8.41783	8.1021	9.12858	5.39934	17.6359	9.93073	4.22719	10.0996	7.93976	10.2015
sp|P38972|PUR4_YEAST	ADE6	Phosphoribosylformylglycinamidine synthase OS=Saccharomyces cerevisiae (strain ATCC 204508 / S288c) OX=559292 GN=ADE6 PE=1 SV=2	0	U	R.SGTISPWSSK.A	28.0125	32.1866	22.3801	30.3513	14.0397	19.1849	29.5722	24.2892	26.7774	29.155	22.3544	24.4255	21.2057	32.3848	27.9124	26.7263	18.488	32.0408
sp|P38972|PUR4_YEAST	ADE6	Phosphoribosylformylglycinamidine synthase OS=Saccharomyces cerevisiae (strain ATCC 204508 / S288c) OX=559292 GN=ADE6 PE=1 SV=2	0	U	R.SVTGLIDR.D	30.0995	34.0585	25.4716	24.217	24.0848	22.1821	30.3183	27.1497	29.7607	34.1647	42.1991	31.5162	26.1589	26.4214	24.9134	29.5483	32.1799	31.0775
sp|P38972|PUR4_YEAST	ADE6	Phosphoribosylformylglycinamidine synthase OS=Saccharomyces cerevisiae (strain ATCC 204508 / S288c) OX=559292 GN=ADE6 PE=1 SV=2	0	U	R.APFAVVGHATAEQK.L	14.6057	7.84738	9.01499	12.1273	3.3216	9.81512	15.2825	5.53643	11.5793	6.10188	8.18767	5.33018	8.60016	5.15713	4.16743	8.83269	8.58519	6.31921
sp|P38972|PUR4_YEAST	ADE6	Phosphoribosylformylglycinamidine synthase OS=Saccharomyces cerevisiae (strain ATCC 204508 / S288c) OX=559292 GN=ADE6 PE=1 SV=2	0	U	K.EYISIVGK.P	69.818	64.94	72.1009	68.6614	57.3075	47.8978	71.579	79.6432	70.7336	78.1209	81.8091	73.5755	70.2599	71.2749	67.7614	77.8518	77.9031	73.4091
sp|P38972|PUR4_YEAST	ADE6	Phosphoribosylformylglycinamidine synthase OS=Saccharomyces cerevisiae (strain ATCC 204508 / S288c) OX=559292 GN=ADE6 PE=1 SV=2	0	U	R.SGTISPWSSK.A	37.5233	44.3422	34.3754	30.7368	28.4644	31.8987	36.7254	39.8112	36.5183	37.0068	39.3699	37.2859	41.9386	37.2661	41.7301	49.2446	46.9878	33.7157
sp|P38972|PUR4_YEAST	ADE6	Phosphoribosylformylglycinamidine synthase OS=Saccharomyces cerevisiae (strain ATCC 204508 / S288c) OX=559292 GN=ADE6 PE=1 SV=2	0	U	R.YVDNYGNVTER.F	18.2191	25.6013	22.2277	12.957	14.3078	15.2032	15.737	14.6532	21.7757	23.5588	19.4679	22.3962	19.3845	20.6306	20.417	20.1525	18.5444	24.5026
sp|P38972|PUR4_YEAST	ADE6	Phosphoribosylformylglycinamidine synthase OS=Saccharomyces cerevisiae (strain ATCC 204508 / S288c) OX=559292 GN=ADE6 PE=1 SV=2	0	U	R.APFAVVGHATAEQK.L	286.29	215.009	283.577	313.227	183.413	208.833	292.03	226.36	246.676	178.516	145.991	142.096	219.49	237.334	241.415	267.503	186.172	199.124
sp|P38972|PUR4_YEAST	ADE6	Phosphoribosylformylglycinamidine synthase OS=Saccharomyces cerevisiae (strain ATCC 204508 / S288c) OX=559292 GN=ADE6 PE=1 SV=2	0	U	R.VLAMMPHPER.V	102.748	103.548	89.4832	88.1082	73.0898	81.8384	103.405	99.1978	104.891	114.858	117.834	97.0181	97.2428	102.604	94.8847	102.915	98.7786	101.133
sp|P38972|PUR4_YEAST	ADE6	Phosphoribosylformylglycinamidine synthase OS=Saccharomyces cerevisiae (strain ATCC 204508 / S288c) OX=559292 GN=ADE6 PE=1 SV=2	0	U	R.SVTGLIDR.D	212.596	231.93	185.846	180.681	153.082	155.857	176.596	212.499	219.725	238.933	222.764	214.373	221.353	212.295	214.217	208.405	212.814	219.757
sp|P38972|PUR4_YEAST	ADE6	Phosphoribosylformylglycinamidine synthase OS=Saccharomyces cerevisiae (strain ATCC 204508 / S288c) OX=559292 GN=ADE6 PE=1 SV=2	0	U	R.VLAMMPHPER.V	54.7406	75.0475	53.2201	46.1488	41.0635	47.5981	63.1026	55.6163	57.1949	58.8374	60.4396	57.685	58.6271	57.3473	57.9516	56.8635	50.1687	55.7865
sp|P38972|PUR4_YEAST	ADE6	Phosphoribosylformylglycinamidine synthase OS=Saccharomyces cerevisiae (strain ATCC 204508 / S288c) OX=559292 GN=ADE6 PE=1 SV=2	0	U	R.VLAMM*PHPER.V	117.025	114.984	108.765	111.367	93.7018	94.539	100.282	126.691	128.952	110.84	117.115	112.274	115.649	122.709	126.779	116.052	112.198	112.921
sp|P38972|PUR4_YEAST	ADE6	Phosphoribosylformylglycinamidine synthase OS=Saccharomyces cerevisiae (strain ATCC 204508 / S288c) OX=559292 GN=ADE6 PE=1 SV=2	0	U	R.VLAM*MPHPER.V	17.7425	15.3465	14.3678	11.2895	7.54531	11.223	13.8326	14.3149	12.6747	14.6465	17.7367	16.3593	17.092	19.3548	18.0702	11.263	18.6942	15.8781
sp|P38972|PUR4_YEAST	ADE6	Phosphoribosylformylglycinamidine synthase OS=Saccharomyces cerevisiae (strain ATCC 204508 / S288c) OX=559292 GN=ADE6 PE=1 SV=2	0	U	K.VLNHQGK.E	180.133	210.015	175.597	168.419	138.315	134.971	199.54	182.091	191.278	211.261	209.726	192.358	199.268	207.867	188.945	191.925	187.187	170.042
sp|P38972|PUR4_YEAST	ADE6	Phosphoribosylformylglycinamidine synthase OS=Saccharomyces cerevisiae (strain ATCC 204508 / S288c) OX=559292 GN=ADE6 PE=1 SV=2	0	U	K.ILNENGVAK.E	105.867	110.192	115.828	84.6985	84.8596	86.3068	100.482	108.239	110.228	104.292	100.835	99.7724	107.227	116.746	115.112	101.125	99.2669	118.634
sp|P38972|PUR4_YEAST	ADE6	Phosphoribosylformylglycinamidine synthase OS=Saccharomyces cerevisiae (strain ATCC 204508 / S288c) OX=559292 GN=ADE6 PE=1 SV=2	0	U	K.LIVEDPLLK.T	9.34405	8.82921	5.78856	7.87331	5.41721	6.37763	8.21863	7.18121	9.38347	10.3646	10.4684	7.66811	4.63755	11.186	8.85082	8.84951	5.01398	4.89251
sp|P38972|PUR4_YEAST	ADE6	Phosphoribosylformylglycinamidine synthase OS=Saccharomyces cerevisiae (strain ATCC 204508 / S288c) OX=559292 GN=ADE6 PE=1 SV=2	0	U	K.ILNENGVAK.E	82.6777	89.8967	64.4564	72.6895	58.0318	67.8468	82.1174	83.9339	73.2575	70.5186	69.7947	71.6321	73.5083	82.4886	71.5611	72.1103	60.2562	73.5753
sp|P38972|PUR4_YEAST	ADE6	Phosphoribosylformylglycinamidine synthase OS=Saccharomyces cerevisiae (strain ATCC 204508 / S288c) OX=559292 GN=ADE6 PE=1 SV=2	0	U	K.LSANWM*SPASHQGEGSK.L	13.0481	12.9327	14.5845	10.2122	10.8218	13.0939	12.15	13.2335	14.9751	12.0647	9.79808	12.0227	16.1117	13.0198	13.3611	16.0199	12.7092	11.9368
sp|P38972|PUR4_YEAST	ADE6	Phosphoribosylformylglycinamidine synthase OS=Saccharomyces cerevisiae (strain ATCC 204508 / S288c) OX=559292 GN=ADE6 PE=1 SV=2	0	U	K.EDIVLAYHDR.S	359.978	345.056	288.923	301.641	246.295	262.052	339.675	351.93	334.567	345.498	356.845	377.147	369.294	343.384	352.94	351.535	352.756	355.211
sp|P38972|PUR4_YEAST	ADE6	Phosphoribosylformylglycinamidine synthase OS=Saccharomyces cerevisiae (strain ATCC 204508 / S288c) OX=559292 GN=ADE6 PE=1 SV=2	0	U	R.LEANSWYPEGK.Y	44.8843	50.7058	42.002	32.8102	33.3829	36.8148	47.7705	32.6629	46.4351	40.4971	46.4284	42.8383	46.2814	49.9749	42.3521	42.7978	56.2748	47.5606
sp|P38972|PUR4_YEAST	ADE6	Phosphoribosylformylglycinamidine synthase OS=Saccharomyces cerevisiae (strain ATCC 204508 / S288c) OX=559292 GN=ADE6 PE=1 SV=2	0	U	R.YVDNYGNVTER.F	61.5481	60.1343	45.038	51.2091	44.4463	32.716	54.8304	54.3474	55.0473	51.4881	71.0923	62.9825	62.4978	55.8411	43.687	58.0901	61.0221	55.4229
sp|P38972|PUR4_YEAST	ADE6	Phosphoribosylformylglycinamidine synthase OS=Saccharomyces cerevisiae (strain ATCC 204508 / S288c) OX=559292 GN=ADE6 PE=1 SV=2	0	U	R.LEANSWYPEGK.Y	55.1607	61.173	48.0258	50.5194	42.6345	34.6956	46.0013	54.7665	44.0335	56.7681	46.1254	44.8111	54.5557	64.4328	45.1119	60.5097	45.7159	53.6491
sp|P38972|PUR4_YEAST	ADE6	Phosphoribosylformylglycinamidine synthase OS=Saccharomyces cerevisiae (strain ATCC 204508 / S288c) OX=559292 GN=ADE6 PE=1 SV=2	0	U	R.LEANSWYPEGK.Y	25.2215	26.9986	26.5245	24.2175	23.8891	21.4631	25.4434	24.0187	28.1243	29.5152	24.5291	24.7045	23.9747	29.1753	30.6144	26.2104	18.6059	28.0887
sp|P38972|PUR4_YEAST	ADE6	Phosphoribosylformylglycinamidine synthase OS=Saccharomyces cerevisiae (strain ATCC 204508 / S288c) OX=559292 GN=ADE6 PE=1 SV=2	0	U	K.IINSTTNDVIYANSR.S	63.6741	66.1141	62.0515	65.8587	53.1452	52.4836	74.599	68.4946	68.1687	62.7824	58.0538	56.5092	72.953	71.2323	73.933	66.4031	64.2376	70.3068
sp|P38972|PUR4_YEAST	ADE6	Phosphoribosylformylglycinamidine synthase OS=Saccharomyces cerevisiae (strain ATCC 204508 / S288c) OX=559292 GN=ADE6 PE=1 SV=2	0	U	R.NVSEQYEAR.V	12.8616	15.2376	12.682	9.17635	11.8339	9.8477	14.6705	15.7871	14.2531	14.1463	13.9384	13.2097	10.2244	13.7833	14.4288	12.253	10.3929	11.1637
sp|P38972|PUR4_YEAST	ADE6	Phosphoribosylformylglycinamidine synthase OS=Saccharomyces cerevisiae (strain ATCC 204508 / S288c) OX=559292 GN=ADE6 PE=1 SV=2	0	U	K.PIMIAGGFGTVRPQFALK.N	7.5718	8.82956	15.7688	9.17052	9.61521	12.7391	10.1492	7.42607	12.0244	7.55485	8.04888	7.66971	10.8332	8.79128	9.4627	7.85135	8.07053	18.8611
sp|P38972|PUR4_YEAST	ADE6	Phosphoribosylformylglycinamidine synthase OS=Saccharomyces cerevisiae (strain ATCC 204508 / S288c) OX=559292 GN=ADE6 PE=1 SV=2	0	U	R.VLAM*MPHPER.V	120.025	130.988	100.847	108.471	127.269	103.731	111.725	109.592	126.553	108.535	116.742	114.799	148.846	147.417	125.66	122.212	110.47	109.952
sp|P38972|PUR4_YEAST	ADE6	Phosphoribosylformylglycinamidine synthase OS=Saccharomyces cerevisiae (strain ATCC 204508 / S288c) OX=559292 GN=ADE6 PE=1 SV=2	0	U	R.DPGLQYALTYNPADDMK.I	129.108	151.886	90.1688	97.8599	96.1705	96.5676	94.2141	126.084	132.875	158.865	122.486	150.982	147.797	143.435	113.616	146.29	166.722	172.815
sp|P38972|PUR4_YEAST	ADE6	Phosphoribosylformylglycinamidine synthase OS=Saccharomyces cerevisiae (strain ATCC 204508 / S288c) OX=559292 GN=ADE6 PE=1 SV=2	0	U	R.DPGLQYALTYNPADDMK.I	108.329	132.624	89.9561	100.194	86.2535	66.1781	94.8189	117.205	136.945	130.908	121.812	130.466	147.582	130.272	133.015	137.621	147.467	158.758
sp|P38972|PUR4_YEAST	ADE6	Phosphoribosylformylglycinamidine synthase OS=Saccharomyces cerevisiae (strain ATCC 204508 / S288c) OX=559292 GN=ADE6 PE=1 SV=2	0	U	R.GNPEMER.R	32.2613	36.5872	35.9051	32.9033	25.7444	20.3269	30.6004	39.4917	36.0047	40.5143	45.0192	37.8163	34.4128	39.5675	39.796	36.0221	34.8778	44.1839
sp|P38972|PUR4_YEAST	ADE6	Phosphoribosylformylglycinamidine synthase OS=Saccharomyces cerevisiae (strain ATCC 204508 / S288c) OX=559292 GN=ADE6 PE=1 SV=2	0	U	K.LPIAVAHGEGK.A	543.734	549.035	473.935	448.016	423.507	418.788	525.453	538.003	616.94	560.335	611.282	595.361	570.845	578.788	578.459	580.465	606.191	615.302
sp|P38972|PUR4_YEAST	ADE6	Phosphoribosylformylglycinamidine synthase OS=Saccharomyces cerevisiae (strain ATCC 204508 / S288c) OX=559292 GN=ADE6 PE=1 SV=2	0	U	R.SELEQTWSK.T	66.1451	76.9257	55.6333	63.5467	60	62.0566	64.8731	72.5668	61.5324	80.26	74.1292	66.3202	67.5996	57.8854	57.8674	59.9118	62.1465	60.4186
sp|P38972|PUR4_YEAST	ADE6	Phosphoribosylformylglycinamidine synthase OS=Saccharomyces cerevisiae (strain ATCC 204508 / S288c) OX=559292 GN=ADE6 PE=1 SV=2	0	U	K.IGLELSSQRPK.V	36.8211	38.5275	35.6635	35.9966	26.0669	29.9721	39.728	46.2554	45.8039	34.8441	38.8342	37.1218	37.5451	34.0417	40.0264	38.0467	43.0102	41.3574
sp|P38972|PUR4_YEAST	ADE6	Phosphoribosylformylglycinamidine synthase OS=Saccharomyces cerevisiae (strain ATCC 204508 / S288c) OX=559292 GN=ADE6 PE=1 SV=2	0	U	K.LPIAVAHGEGK.A	814.913	824.646	648.924	684.218	620.712	609.886	735.309	830.408	810.238	798.374	778.866	773.465	802.514	842.518	803.431	855.171	740.792	746.827
sp|P38972|PUR4_YEAST	ADE6	Phosphoribosylformylglycinamidine synthase OS=Saccharomyces cerevisiae (strain ATCC 204508 / S288c) OX=559292 GN=ADE6 PE=1 SV=2	0	U	K.DNSSEESVFLNGM*AGSK.L	27.9313	28.9779	25.1626	20.9473	22.7333	17.7893	17.7341	24.6548	18.9572	20.4471	24.0736	23.0033	25.0178	25.9488	20.9208	19.3651	18.2704	13.0711
sp|P38972|PUR4_YEAST	ADE6	Phosphoribosylformylglycinamidine synthase OS=Saccharomyces cerevisiae (strain ATCC 204508 / S288c) OX=559292 GN=ADE6 PE=1 SV=2	0	U	R.VLAMM*PHPER.V	91.6711	93.5785	71.7414	83.0395	106.295	86.6477	93.0156	80.3323	100.054	104.709	104.207	95.6378	98.764	97.0797	85.0809	87.4179	93.2066	90.5748
sp|P38972|PUR4_YEAST	ADE6	Phosphoribosylformylglycinamidine synthase OS=Saccharomyces cerevisiae (strain ATCC 204508 / S288c) OX=559292 GN=ADE6 PE=1 SV=2	0	U	K.EDIVLAYHDR.S	149.172	146.215	129.151	114.541	113.738	111.383	131.743	128.672	122.159	148.344	162.664	144.906	162.83	131.536	144.227	140.452	138.111	141.291
sp|P38972|PUR4_YEAST	ADE6	Phosphoribosylformylglycinamidine synthase OS=Saccharomyces cerevisiae (strain ATCC 204508 / S288c) OX=559292 GN=ADE6 PE=1 SV=2	0	U	K.SPTVYDNAILK.G	46.0587	45.6838	33.8557	24.7046	26.0476	26.9076	35.5633	39.6542	34.814	35.981	33.5889	28.7322	35.369	35.0987	40.5924	36.1921	34.9592	43.8802
sp|P38972|PUR4_YEAST	ADE6	Phosphoribosylformylglycinamidine synthase OS=Saccharomyces cerevisiae (strain ATCC 204508 / S288c) OX=559292 GN=ADE6 PE=1 SV=2	0	U	R.VLNLPSVGSK.S	47.2279	55.31	44.9576	42.3031	35.0231	35.5744	40.0552	46.9238	56.9991	49.2173	51.3312	42.9637	50.5689	53.0107	41.5587	51.8465	52.2513	52.5891
sp|P38972|PUR4_YEAST	ADE6	Phosphoribosylformylglycinamidine synthase OS=Saccharomyces cerevisiae (strain ATCC 204508 / S288c) OX=559292 GN=ADE6 PE=1 SV=2	0	U	R.LEANSWYPEGK.Y	133.537	125.863	109.563	111.952	102.613	91.2331	127.19	120.858	127.378	109.386	126.442	120.17	124.961	113.263	129.979	122.77	114.53	114.581
sp|P38972|PUR4_YEAST	ADE6	Phosphoribosylformylglycinamidine synthase OS=Saccharomyces cerevisiae (strain ATCC 204508 / S288c) OX=559292 GN=ADE6 PE=1 SV=2	0	U	R.YVDNYGNVTER.F	86.6769	77.1856	70.3349	64.7992	62.5157	52.9302	71.8658	73.4759	83.2507	74.3192	85.4946	77.8205	71.3228	82.0809	74.1421	83.0099	79.9068	69.8571
sp|P38972|PUR4_YEAST	ADE6	Phosphoribosylformylglycinamidine synthase OS=Saccharomyces cerevisiae (strain ATCC 204508 / S288c) OX=559292 GN=ADE6 PE=1 SV=2	0	U	K.IGLELSSQRPK.V	90.4662	92.5306	80.2039	78.3005	71.6913	62.3663	83.5542	88.9955	94.1135	80.0951	93.2917	87.023	89.1847	91.6023	85.5814	96.6855	92.5487	83.3283
sp|P38972|PUR4_YEAST	ADE6	Phosphoribosylformylglycinamidine synthase OS=Saccharomyces cerevisiae (strain ATCC 204508 / S288c) OX=559292 GN=ADE6 PE=1 SV=2	0	U	R.SELEQTWSK.T	24.5532	25.5559	20.6244	21.4425	19.4255	22.1928	26.932	26.5602	22.1648	26.351	24.1872	24.2427	19.0528	25.5441	23.0723	29.9424	25.827	22.8955
sp|P38972|PUR4_YEAST	ADE6	Phosphoribosylformylglycinamidine synthase OS=Saccharomyces cerevisiae (strain ATCC 204508 / S288c) OX=559292 GN=ADE6 PE=1 SV=2	0	U	K.VETHNHPTAVSPFPGAATGSGGEIR.D	18.6243	16.8367	16.8137	14.0507	14.0794	14.7858	17.1309	12.7244	19.1872	16.9797	14.0486	12.7247	17.3842	16.8981	12.6689	16.0391	13.2285	12.4913
sp|P38972|PUR4_YEAST	ADE6	Phosphoribosylformylglycinamidine synthase OS=Saccharomyces cerevisiae (strain ATCC 204508 / S288c) OX=559292 GN=ADE6 PE=1 SV=2	0	U	K.VETHNHPTAVSPFPGAATGSGGEIR.D	51.6259	40.3051	51.1501	40.4339	31.5609	27.5261	36.5866	31.7149	52.6791	28.8015	30.4131	29.0761	39.5038	43.2548	30.4026	41.0267	35.068	30.1358
sp|P38972|PUR4_YEAST	ADE6	Phosphoribosylformylglycinamidine synthase OS=Saccharomyces cerevisiae (strain ATCC 204508 / S288c) OX=559292 GN=ADE6 PE=1 SV=2	0	U	K.VLNHQGK.E	180.669	173.072	189.478	181.718	142.821	120.49	198.171	174.362	209.648	193.461	215.874	190.434	219.79	195.058	209.572	197.3	195.143	193.748
sp|P38972|PUR4_YEAST	ADE6	Phosphoribosylformylglycinamidine synthase OS=Saccharomyces cerevisiae (strain ATCC 204508 / S288c) OX=559292 GN=ADE6 PE=1 SV=2	0	U	R.SELEQTWSK.T	78.1484	81.982	81.0433	75.1582	93.5599	72.9714	82.5324	86.1018	92.7179	80.8208	91.2061	87.6727	74.2605	109.106	82.0462	73.1837	82.0102	77.3265
sp|P38972|PUR4_YEAST	ADE6	Phosphoribosylformylglycinamidine synthase OS=Saccharomyces cerevisiae (strain ATCC 204508 / S288c) OX=559292 GN=ADE6 PE=1 SV=2	0	U	K.TSYEMQK.L	47.0859	45.5422	51.2688	42.0075	33.7421	34.3929	54.4238	47.8549	47.0468	45.2401	48.5398	46.898	52.1991	42.8361	46.9401	47.164	45.378	48.4348
sp|P04161|PUR3_YEAST	ADE8	Phosphoribosylglycinamide formyltransferase OS=Saccharomyces cerevisiae (strain ATCC 204508 / S288c) OX=559292 GN=ADE8 PE=1 SV=1	0	U	K.KLEIIPGEETLEQYEQR.V	15.9885	13.6556	21.2441	11.2239	14.1197	16.3858	19.9518	16.2019	15.8504	17.1207	13.811	14.2242	19.8737	11.4715	15.5099	17.3917	17.1654	16.808
sp|P04161|PUR3_YEAST	ADE8	Phosphoribosylglycinamide formyltransferase OS=Saccharomyces cerevisiae (strain ATCC 204508 / S288c) OX=559292 GN=ADE8 PE=1 SV=1	0	U	R.AADNNIPTK.V	322.726	325.221	266.758	279.597	366.265	354.634	330.477	302.447	279.872	305.784	350.786	331.765	321.216	316.032	331.712	331.943	336.141	332.312
sp|P04161|PUR3_YEAST	ADE8	Phosphoribosylglycinamide formyltransferase OS=Saccharomyces cerevisiae (strain ATCC 204508 / S288c) OX=559292 GN=ADE8 PE=1 SV=1	0	U	R.SQFENDLAK.L	46.1331	55.3289	38.8366	48.6628	49.3793	50.1022	45.5084	42.2686	39.8444	43.6743	43.1192	50.4125	40.5771	45.8154	37.1706	48.9569	42.1848	47.564
sp|P04161|PUR3_YEAST	ADE8	Phosphoribosylglycinamide formyltransferase OS=Saccharomyces cerevisiae (strain ATCC 204508 / S288c) OX=559292 GN=ADE8 PE=1 SV=1	0	U	K.LEIIPGEETLEQYEQR.V	382.15	419.294	328.451	335.776	423.953	406.695	341.271	370.238	335.706	365.047	393.028	410.632	412.764	363.995	355.697	415.955	372.391	371.674
sp|P04161|PUR3_YEAST	ADE8	Phosphoribosylglycinamide formyltransferase OS=Saccharomyces cerevisiae (strain ATCC 204508 / S288c) OX=559292 GN=ADE8 PE=1 SV=1	0	U	K.GEPLVVK.K	229.66	271.045	189.764	213.592	279.292	288.816	227.256	238.96	222.911	234.878	254.777	285.452	244.981	259.949	237.747	258.421	235.981	225.476
sp|P04161|PUR3_YEAST	ADE8	Phosphoribosylglycinamide formyltransferase OS=Saccharomyces cerevisiae (strain ATCC 204508 / S288c) OX=559292 GN=ADE8 PE=1 SV=1	0	U	K.QGQLGEDAHIVSVISSSK.K	245.264	254.777	222.453	226.259	274.462	291.853	260.123	257.602	221.203	234.411	248.2	247.334	261.127	240.815	271.686	277.6	235.356	259.336
sp|P04161|PUR3_YEAST	ADE8	Phosphoribosylglycinamide formyltransferase OS=Saccharomyces cerevisiae (strain ATCC 204508 / S288c) OX=559292 GN=ADE8 PE=1 SV=1	0	U	K.KLEIIPGEETLEQYEQR.V	17.1287	12.4844	11.8099	18.8716	18.8696	20.0124	17.6259	17.8268	20.7339	17.0187	18.6878	22.6189	18.0401	18.7338	17.2646	12.0697	17.7266	21.4024
sp|P04161|PUR3_YEAST	ADE8	Phosphoribosylglycinamide formyltransferase OS=Saccharomyces cerevisiae (strain ATCC 204508 / S288c) OX=559292 GN=ADE8 PE=1 SV=1	0	U	K.KLEIIPGEETLEQYEQR.V	11.7967	13.1641	8.44603	11.3756	21.718	16.4459	8.7165	8.17235	10.7244	8.33818	12.5474	13.404	16.029	10.072	13.7737	9.24843	9.63223	13.3819
sp|P04161|PUR3_YEAST	ADE8	Phosphoribosylglycinamide formyltransferase OS=Saccharomyces cerevisiae (strain ATCC 204508 / S288c) OX=559292 GN=ADE8 PE=1 SV=1	0	U	K.KLEIIPGEETLEQYEQR.V	13.327	11.7838	12.1797	13.5527	17.5905	15.8907	10.7715	13.7396	15.0581	11.9544	14.1725	12.7234	16.5534	10.4024	14.9937	14.9667	13.022	14.0165
sp|P04161|PUR3_YEAST	ADE8	Phosphoribosylglycinamide formyltransferase OS=Saccharomyces cerevisiae (strain ATCC 204508 / S288c) OX=559292 GN=ADE8 PE=1 SV=1	0	U	R.AADNNIPTK.V	70.4123	78.9026	71.326	68.2875	90.6503	93.2602	83.3789	71.8475	80.74	63.2159	77.7138	82.8046	74.1203	79.6799	84.9731	83.3058	80.9046	80.6972
sp|P04161|PUR3_YEAST	ADE8	Phosphoribosylglycinamide formyltransferase OS=Saccharomyces cerevisiae (strain ATCC 204508 / S288c) OX=559292 GN=ADE8 PE=1 SV=1	0	U	R.VHDAEHIAIVEATYK.V	93.3324	104.743	76.3594	95.7138	118.436	110.979	92.2283	107.539	96.8075	108.168	117.041	100.732	99.8694	93.3748	97.1102	96.5071	110.495	99.0079
sp|P04161|PUR3_YEAST	ADE8	Phosphoribosylglycinamide formyltransferase OS=Saccharomyces cerevisiae (strain ATCC 204508 / S288c) OX=559292 GN=ADE8 PE=1 SV=1	0	U	K.GEPLVVK.K	193.097	179.504	171.988	160.474	231.721	200.557	173.111	199.071	182.823	187.472	201.789	230.103	207.345	176.371	200.782	207.352	191.02	202.283
sp|P04161|PUR3_YEAST	ADE8	Phosphoribosylglycinamide formyltransferase OS=Saccharomyces cerevisiae (strain ATCC 204508 / S288c) OX=559292 GN=ADE8 PE=1 SV=1	0	U	K.KLEIIPGEETLEQYEQR.V	28.1653	25.1008	20.5069	29.3296	29.6474	30.579	24.7646	27.1345	26.6411	24.2674	26.6958	28.2948	19.9404	30.4105	25.5345	26.2054	22.4742	22.8922
sp|Q2V2Q1|ADF1_YEAST	ADF1	Antisense of depressing factor protein 1 OS=Saccharomyces cerevisiae (strain ATCC 204508 / S288c) OX=559292 GN=ADF1 PE=3 SV=4	0	U	R.EASTQEPAK.L	39.9039	41.7169	28.9407	33.0929	20.2353	18.4161	27.9427	40.108	29.2319	36.4177	32.4486	32.3586	35.051	36.5024	31.9602	50.4649	32.8712	28.4759
sp|P00330|ADH1_YEAST	ADH1	Alcohol dehydrogenase 1 OS=Saccharomyces cerevisiae (strain ATCC 204508 / S288c) OX=559292 GN=ADH1 PE=1 SV=5	0	U	K.ATDGGAHGVINVSVSEAAIEASTR.Y	42.8977	33.0429	49.6532	53.7889	34.173	31.1689	47.035	43.9536	48.4666	60.5339	44.4086	48.4402	47.0426	44.8125	44.1047	40.2997	38.336	43.3632
sp|P00330|ADH1_YEAST	ADH1	Alcohol dehydrogenase 1 OS=Saccharomyces cerevisiae (strain ATCC 204508 / S288c) OX=559292 GN=ADH1 PE=1 SV=5	0	U	K.ATDGGAHGVINVSVSEAAIEASTR.Y	80.2899	88.6085	99.2564	105.473	56.6745	61.5619	82.9345	85.8703	88.3645	107.835	71.3219	81.4115	81.5431	84.578	83.7057	81.7628	83.0659	86.3843
sp|P00330|ADH1_YEAST	ADH1	Alcohol dehydrogenase 1 OS=Saccharomyces cerevisiae (strain ATCC 204508 / S288c) OX=559292 GN=ADH1 PE=1 SV=5	0	U	R.VLGIDGGEGK.E	141.343	148.517	143.645	148.71	113.592	90.6127	114.409	148.256	184.943	204.744	157.618	159.236	139.064	146.602	151.512	140.038	148.156	145.756
sp|P00330|ADH1_YEAST	ADH1	Alcohol dehydrogenase 1 OS=Saccharomyces cerevisiae (strain ATCC 204508 / S288c) OX=559292 GN=ADH1 PE=1 SV=5	0	U	K.ANELLINVK.Y	129.747	133.521	148.793	155.782	85.3345	90.2097	119.186	126.812	161.273	167.053	120.113	139.895	129.613	120.06	128.49	117.62	128.432	135.219
sp|P00330|ADH1_YEAST	ADH1	Alcohol dehydrogenase 1 OS=Saccharomyces cerevisiae (strain ATCC 204508 / S288c) OX=559292 GN=ADH1 PE=1 SV=5	0	U	K.GVIFYESHGK.L	67.3613	69.7699	59.1709	75.1891	51.09	42.1086	67.346	62.9799	83.8475	83.1322	72.2936	70.3656	61.1025	63.6256	72.315	69.0016	79.374	78.5542
sp|P00330|ADH1_YEAST	ADH1	Alcohol dehydrogenase 1 OS=Saccharomyces cerevisiae (strain ATCC 204508 / S288c) OX=559292 GN=ADH1 PE=1 SV=5	0	U	K.ATDGGAHGVINVSVSEAAIEASTR.Y	75.8994	52.0683	79.099	66.587	45.1144	47.8709	62.3945	63.3265	75.3333	75.1352	47.9731	63.7983	69.5373	59.5845	49.8797	65.9709	64.0224	58.1608
sp|P00330|ADH1_YEAST	ADH1	Alcohol dehydrogenase 1 OS=Saccharomyces cerevisiae (strain ATCC 204508 / S288c) OX=559292 GN=ADH1 PE=1 SV=5	0	U	K.ANELLINVK.Y	5.47441	7.08944	6.90651	11.0736	4.62271	6.1324	8.20565	6.60265	10.8125	8.7132	6.50249	4.29519	8.46729	7.7319	11.4585	7.63468	8.11465	10.1113
sp|P00330|ADH1_YEAST	ADH1	Alcohol dehydrogenase 1 OS=Saccharomyces cerevisiae (strain ATCC 204508 / S288c) OX=559292 GN=ADH1 PE=1 SV=5	0	U	K.ATDGGAHGVINVSVSEAAIEASTR.Y	40.1653	37.2502	49.9719	49.5463	34.0454	23.5144	42.5819	37.8673	56.9403	46.4298	33.5451	46.8704	46.4545	38.8098	48.7089	42.6585	40.4307	44.6115
sp|P00330|ADH1_YEAST	ADH1	Alcohol dehydrogenase 1 OS=Saccharomyces cerevisiae (strain ATCC 204508 / S288c) OX=559292 GN=ADH1 PE=1 SV=5	0	U	K.GVIFYESHGK.L	135.539	130.945	144.536	139.575	88.7501	82.2779	117.322	113.154	152.56	147.138	127.34	118.074	114.879	124.855	123.109	134.086	134.08	121.322
sp|P00330|ADH1_YEAST	ADH1	Alcohol dehydrogenase 1 OS=Saccharomyces cerevisiae (strain ATCC 204508 / S288c) OX=559292 GN=ADH1 PE=1 SV=5	0	U	R.ANGTTVLVGM*PAGAK.C	59.4154	55.5654	66.7581	68.1399	52.6803	45.7167	70.0103	58.235	68.6706	67.4519	54.7673	67.1199	61.5098	66.686	62.2651	66.1017	61.8099	59.6108
sp|P00330|ADH1_YEAST	ADH1	Alcohol dehydrogenase 1 OS=Saccharomyces cerevisiae (strain ATCC 204508 / S288c) OX=559292 GN=ADH1 PE=1 SV=5	0	U	K.GVIFYESHGK.L	33.1086	33.7981	30.931	39.1622	21.6804	15.7981	26.3459	31.1234	27.7669	45.3192	31.8524	33.9839	35.3221	32.6654	31.974	33.3921	29.1712	28.5546
sp|P00330|ADH1_YEAST	ADH1	Alcohol dehydrogenase 1 OS=Saccharomyces cerevisiae (strain ATCC 204508 / S288c) OX=559292 GN=ADH1 PE=1 SV=5	0	U	K.GVIFYESHGK.L	467.482	534.462	504.984	511.369	303.186	288.867	398.153	452.298	560.427	559.684	412.957	457.546	418.425	453.634	476.335	476.312	402.561	434.868
sp|P00330|ADH1_YEAST	ADH1	Alcohol dehydrogenase 1 OS=Saccharomyces cerevisiae (strain ATCC 204508 / S288c) OX=559292 GN=ADH1 PE=1 SV=5	0	U	K.GVIFYESHGK.L	41.7966	44.6575	47.9875	53.4865	26.4028	19.4654	42.465	42.9738	47.8527	60.8269	41.3423	45.0657	40.3184	35.4242	37.6174	47.4924	36.9148	36.715
sp|P00330|ADH1_YEAST	ADH1	Alcohol dehydrogenase 1 OS=Saccharomyces cerevisiae (strain ATCC 204508 / S288c) OX=559292 GN=ADH1 PE=1 SV=5	0	U	K.GVIFYESHGK.L	24.4351	29.462	30.6525	29.8782	14.3092	17.6951	26.4938	24.2396	30.5594	36.2955	29.3313	23.0084	23.6682	25.8602	24.8987	30.484	26.4479	26.3791
sp|P00330|ADH1_YEAST	ADH1	Alcohol dehydrogenase 1 OS=Saccharomyces cerevisiae (strain ATCC 204508 / S288c) OX=559292 GN=ADH1 PE=1 SV=5	0	U	R.ANGTTVLVGM*PAGAK.C	140.844	119.879	129.572	149.9	146.263	96.3808	120.407	123.553	166.262	135.732	113.98	128.257	148.971	134.255	127.644	137.575	131.671	125.76
sp|P00330|ADH1_YEAST	ADH1	Alcohol dehydrogenase 1 OS=Saccharomyces cerevisiae (strain ATCC 204508 / S288c) OX=559292 GN=ADH1 PE=1 SV=5	0	U	R.VLGIDGGEGK.E	65.2699	75.4072	66.181	62.6367	53.1575	42.4278	55.1942	65.4369	83.0056	86.3539	69.0425	91.6691	72.5546	69.8276	69.5759	66.114	75.177	64.9481
sp|P00330|ADH1_YEAST	ADH1	Alcohol dehydrogenase 1 OS=Saccharomyces cerevisiae (strain ATCC 204508 / S288c) OX=559292 GN=ADH1 PE=1 SV=5	0	U	R.ANGTTVLVGM*PAGAK.C	58.2361	54.0464	58.5923	65.3426	64.9451	51.2725	58.1324	53.2311	63.5373	55.3482	56.3158	61.9791	56.9733	55.5153	59.5209	60.7154	54.236	56.298
sp|P00330|ADH1_YEAST	ADH1	Alcohol dehydrogenase 1 OS=Saccharomyces cerevisiae (strain ATCC 204508 / S288c) OX=559292 GN=ADH1 PE=1 SV=5	0	U	R.VLGIDGGEGK.E	82.4343	78.9549	76.1858	71.0979	59.5115	44.9359	69.5646	80.5491	99.7003	110.752	90.441	83.2283	87.5022	76.0315	86.5286	79.0356	74.0161	74.1035
sp|P00330|ADH1_YEAST	ADH1	Alcohol dehydrogenase 1 OS=Saccharomyces cerevisiae (strain ATCC 204508 / S288c) OX=559292 GN=ADH1 PE=1 SV=5	0	U	R.VLGIDGGEGK.E	8.46854	12.006	17.5652	17.3707	5.82829	8.29042	16.679	16.7922	22.8007	18.5737	21.7484	20.2234	17.23	12.1849	16.2158	17.2311	17.6585	16.3368
sp|P00330|ADH1_YEAST	ADH1	Alcohol dehydrogenase 1 OS=Saccharomyces cerevisiae (strain ATCC 204508 / S288c) OX=559292 GN=ADH1 PE=1 SV=5	0	U	R.VLGIDGGEGK.E	77.4814	81.8035	64.4808	72.6749	81.0993	61.0914	65.3519	76.6475	91.6459	96.9708	84.257	78.703	79.7869	77.3891	72.2932	74.9277	59.6399	72.8096
sp|P00330|ADH1_YEAST	ADH1	Alcohol dehydrogenase 1 OS=Saccharomyces cerevisiae (strain ATCC 204508 / S288c) OX=559292 GN=ADH1 PE=1 SV=5	0	U	R.VLGIDGGEGK.E	199.135	239.202	208.483	268.052	164.507	166.285	184.396	221.944	282.424	354.544	241.045	271.315	236.464	261.648	228.667	242.628	222.006	254.963
sp|P00330|ADH1_YEAST	ADH1	Alcohol dehydrogenase 1 OS=Saccharomyces cerevisiae (strain ATCC 204508 / S288c) OX=559292 GN=ADH1 PE=1 SV=5	0	U	R.VLGIDGGEGK.E	180.772	200.134	173.243	158.804	115.66	111.194	129.745	140.703	191.417	221.23	167.104	163.274	140.484	158.97	149.624	155.646	151.977	154.975
sp|P00330|ADH1_YEAST	ADH1	Alcohol dehydrogenase 1 OS=Saccharomyces cerevisiae (strain ATCC 204508 / S288c) OX=559292 GN=ADH1 PE=1 SV=5	0	U	R.SIGGEVFIDFTK.E	28.8918	29.6038	24.763	33.7507	23.8998	30.1251	46.9452	38.9431	39.9184	38.4004	33.523	36.356	43.216	37.9781	48.0133	31.6902	27.1772	28.2092
sp|P00330|ADH1_YEAST	ADH1	Alcohol dehydrogenase 1 OS=Saccharomyces cerevisiae (strain ATCC 204508 / S288c) OX=559292 GN=ADH1 PE=1 SV=5	0	U	R.SIGGEVFIDFTK.E	5.75208	3.47862	5.627	8.68386	7.17136	5.13618	7.6	6.95437	5.26668	10.8815	5.06356	8.3404	6.965	8.75481	7.01134	3.2376	8.13341	8.63217
sp|P00330|ADH1_YEAST	ADH1	Alcohol dehydrogenase 1 OS=Saccharomyces cerevisiae (strain ATCC 204508 / S288c) OX=559292 GN=ADH1 PE=1 SV=5	0	U	K.ANELLINVK.Y	21.514	18.4264	21.2032	17.6775	11.5858	13.4733	12.9523	19.161	19.7365	26.7599	17.1537	15.6157	15.3018	16.9645	15.6681	14.9737	19.41	15.0079
sp|P00330|ADH1_YEAST	ADH1	Alcohol dehydrogenase 1 OS=Saccharomyces cerevisiae (strain ATCC 204508 / S288c) OX=559292 GN=ADH1 PE=1 SV=5	0	U	K.ATDGGAHGVINVSVSEAAIEASTR.Y	31.1244	22.5535	25.3149	21.5554	18.3988	16.8132	18.3298	19.4367	28.6007	30.891	19.1559	19.2428	21.1925	19.7571	26.3698	23.1716	21.4663	23.8624
sp|P00330|ADH1_YEAST	ADH1	Alcohol dehydrogenase 1 OS=Saccharomyces cerevisiae (strain ATCC 204508 / S288c) OX=559292 GN=ADH1 PE=1 SV=5	0	U	K.ATDGGAHGVINVSVSEAAIEASTR.Y	49.5309	53.6186	54.9576	59.5021	32.3441	27.2621	56.22	54.1207	55.5692	62.4057	48.1415	48.1289	46.9599	60.6567	53.6398	50.6239	53.5174	54.8246
sp|P00330|ADH1_YEAST	ADH1	Alcohol dehydrogenase 1 OS=Saccharomyces cerevisiae (strain ATCC 204508 / S288c) OX=559292 GN=ADH1 PE=1 SV=5	0	U	R.ANGTTVLVGMPAGAK.C	80.8473	64.1107	65.2639	80.5127	47.1692	49.8898	71.3849	66.5138	76.8084	88.1714	68.3096	70.3483	67.7253	71.3247	63.0198	68.4018	66.4297	68.4784
sp|P00330|ADH1_YEAST	ADH1	Alcohol dehydrogenase 1 OS=Saccharomyces cerevisiae (strain ATCC 204508 / S288c) OX=559292 GN=ADH1 PE=1 SV=5	0	U	K.ATDGGAHGVINVSVSEAAIEASTR.Y	6.50854	4.92227	3.72787	7.93859	5.87816	7.3944	9.72959	8.43598	9.74023	7.90868	6.39006	6.64974	4.93568	4.59722	4.77479	10.6521	5.63149	3.39035
sp|P00330|ADH1_YEAST	ADH1	Alcohol dehydrogenase 1 OS=Saccharomyces cerevisiae (strain ATCC 204508 / S288c) OX=559292 GN=ADH1 PE=1 SV=5	0	U	K.ATDGGAHGVINVSVSEAAIEASTR.Y	18.8438	11.4487	12.4193	15.8463	10.921	7.18495	15.4897	8.22443	17.4856	13.1059	10.8582	10.4097	12.5299	9.47716	11.2769	11.117	11.4804	13.3593
sp|P00330|ADH1_YEAST	ADH1	Alcohol dehydrogenase 1 OS=Saccharomyces cerevisiae (strain ATCC 204508 / S288c) OX=559292 GN=ADH1 PE=1 SV=5	0	U	K.ATDGGAHGVINVSVSEAAIEASTR.Y	30.031	25.6398	31.5285	28.9129	20.0804	22.6789	21.8372	24.3781	28.4917	32.7743	26.369	23.8807	25.7563	29.5912	26.3362	31.7869	27.361	30.1292
sp|P00330|ADH1_YEAST	ADH1	Alcohol dehydrogenase 1 OS=Saccharomyces cerevisiae (strain ATCC 204508 / S288c) OX=559292 GN=ADH1 PE=1 SV=5	0	U	K.ATDGGAHGVINVSVSEAAIEASTR.Y	63.6635	51.6648	59.9816	67.337	33.3975	34.0905	60.0928	51.6327	66.3477	69.3578	49.319	55.2863	54.3558	43.95	58.5519	53.2655	51.5888	56.5829
sp|P00330|ADH1_YEAST	ADH1	Alcohol dehydrogenase 1 OS=Saccharomyces cerevisiae (strain ATCC 204508 / S288c) OX=559292 GN=ADH1 PE=1 SV=5	0	U	K.ATDGGAHGVINVSVSEAAIEASTR.Y	31.2465	30.9502	34.3308	38.4603	20.5299	20.4929	26.4416	31.2816	39.6563	33.9164	29.3026	34.1196	27.2843	25.7303	26.6572	29.5313	28.4047	31.2167
sp|P00330|ADH1_YEAST	ADH1	Alcohol dehydrogenase 1 OS=Saccharomyces cerevisiae (strain ATCC 204508 / S288c) OX=559292 GN=ADH1 PE=1 SV=5	0	U	R.ANGTTVLVGM*PAGAK.C	40.6138	30.4602	31.1787	36.4465	23.7799	28.8017	33.7823	33.7247	44.8519	48.2266	29.1334	31.9747	35.3148	35.6453	34.6791	34.8881	30.5196	29.7917
sp|P00330|ADH1_YEAST	ADH1	Alcohol dehydrogenase 1 OS=Saccharomyces cerevisiae (strain ATCC 204508 / S288c) OX=559292 GN=ADH1 PE=1 SV=5	0	U	R.ANGTTVLVGM*PAGAK.C	16.7316	12.8016	7.7463	12.5193	13.7363	9.9841	15.0563	17.9518	15.0978	15.0446	11.3464	14.0193	19.3784	12.0228	15.9607	19.3693	13.3555	11.6033
sp|P00330|ADH1_YEAST	ADH1	Alcohol dehydrogenase 1 OS=Saccharomyces cerevisiae (strain ATCC 204508 / S288c) OX=559292 GN=ADH1 PE=1 SV=5	0	U	K.GVIFYESHGK.L	145.634	181.237	181.065	169.343	134.584	119.504	181.17	185.837	233.293	281.091	217.101	194.137	168.69	173.694	195.105	175.693	200.929	179.343
sp|P00330|ADH1_YEAST	ADH1	Alcohol dehydrogenase 1 OS=Saccharomyces cerevisiae (strain ATCC 204508 / S288c) OX=559292 GN=ADH1 PE=1 SV=5	0	U	K.DIVGAVLK.A	80.0929	69.6775	92.7209	90.7139	66.6739	66.3124	78.2136	76.3676	97.4374	101.725	76.8109	87.593	75.9052	79.1627	76.7617	71.6552	73.8449	81.5147
sp|P00330|ADH1_YEAST	ADH1	Alcohol dehydrogenase 1 OS=Saccharomyces cerevisiae (strain ATCC 204508 / S288c) OX=559292 GN=ADH1 PE=1 SV=5	0	U	K.GVIFYESHGK.L	13.9448	16.2979	24.9586	27.9589	20.4354	17.2182	23.5784	20.5031	23.1026	23.9251	26.5319	17.5465	3.73405	4.34592	2.62085	7.39199	9.33902	4.68043
sp|P00330|ADH1_YEAST	ADH1	Alcohol dehydrogenase 1 OS=Saccharomyces cerevisiae (strain ATCC 204508 / S288c) OX=559292 GN=ADH1 PE=1 SV=5	0	U	K.ATDGGAHGVINVSVSEAAIEASTR.Y	45.7213	41.9392	49.4087	47.3232	32.2008	33.1237	40.0473	44.0082	59.0253	56.7858	44.5745	53.0405	47.1067	50.1666	49.36	44.0012	54.507	49.4441
sp|P00330|ADH1_YEAST	ADH1	Alcohol dehydrogenase 1 OS=Saccharomyces cerevisiae (strain ATCC 204508 / S288c) OX=559292 GN=ADH1 PE=1 SV=5	0	U	R.VLGIDGGEGK.E	67.5438	67.0068	75.3582	65.0902	55.6602	47.4767	49.4707	64.9834	91.6046	98.5142	87.9326	76.2563	80.6016	75.0939	73.4225	72.6669	76.3172	73.3615
sp|P00330|ADH1_YEAST	ADH1	Alcohol dehydrogenase 1 OS=Saccharomyces cerevisiae (strain ATCC 204508 / S288c) OX=559292 GN=ADH1 PE=1 SV=5	0	U	R.VLGIDGGEGK.E	756.946	820.612	784.969	803.862	519.787	440.527	699.81	759.731	1113.75	1177.08	918.598	953.738	841.831	812.391	853.436	823.178	890.63	862.404
sp|P00330|ADH1_YEAST	ADH1	Alcohol dehydrogenase 1 OS=Saccharomyces cerevisiae (strain ATCC 204508 / S288c) OX=559292 GN=ADH1 PE=1 SV=5	0	U	K.ATDGGAHGVINVSVSEAAIEASTR.Y	23.6824	20.0225	24.2061	27.2799	19.3194	19.4496	23.3973	21.3063	27.8946	37.5244	24.5213	22.3852	29.3628	24.0229	18.3096	27.6484	24.054	21.4552
sp|P00330|ADH1_YEAST	ADH1	Alcohol dehydrogenase 1 OS=Saccharomyces cerevisiae (strain ATCC 204508 / S288c) OX=559292 GN=ADH1 PE=1 SV=5	0	U	R.ANGTTVLVGMPAGAK.C	14.0963	4.65458	5.16999	7.76957	2.38859	4.68817	7.96162	7.50798	11.8932	12.6194	9.29098	9.63369	6.31917	10.147	6.2361	9.52542	8.42804	10.8926
sp|P00330|ADH1_YEAST	ADH1	Alcohol dehydrogenase 1 OS=Saccharomyces cerevisiae (strain ATCC 204508 / S288c) OX=559292 GN=ADH1 PE=1 SV=5	0	U	K.ATDGGAHGVINVSVSEAAIEASTR.Y	75.4348	76.4218	78.0185	83.8112	44.0736	44.2235	70.8004	56.981	84.2708	79.4746	68.8928	67.8165	66.231	63.5659	63.9793	69.0347	70.3213	68.0958
sp|P00330|ADH1_YEAST	ADH1	Alcohol dehydrogenase 1 OS=Saccharomyces cerevisiae (strain ATCC 204508 / S288c) OX=559292 GN=ADH1 PE=1 SV=5	0	U	K.DIVGAVLK.A	31.7509	33.3176	43.9949	39.3169	23.5685	20.1484	28.8314	35.8941	53.7474	41.4893	35.4026	37.531	31.7755	33.446	33.7327	35.9433	38.8924	40.4184
sp|P00330|ADH1_YEAST	ADH1	Alcohol dehydrogenase 1 OS=Saccharomyces cerevisiae (strain ATCC 204508 / S288c) OX=559292 GN=ADH1 PE=1 SV=5	0	U	K.GVIFYESHGK.L	49.5924	51.7927	64.9823	66.0986	38.1328	33.4806	54.9116	58.8288	76.9767	79.1413	57.5728	51.1355	53.9067	52.6295	61.0145	66.3329	61.3024	57.2372
sp|P00330|ADH1_YEAST	ADH1	Alcohol dehydrogenase 1 OS=Saccharomyces cerevisiae (strain ATCC 204508 / S288c) OX=559292 GN=ADH1 PE=1 SV=5	0	U	R.ANGTTVLVGMPAGAK.C	8.63515	8.59618	11.0943	8.81061	3.99036	4.13514	10.7175	8.11866	9.29335	11.4946	7.47745	6.61336	6.97831	9.91957	11.0897	3.58241	9.34926	12.6613
sp|P00330|ADH1_YEAST	ADH1	Alcohol dehydrogenase 1 OS=Saccharomyces cerevisiae (strain ATCC 204508 / S288c) OX=559292 GN=ADH1 PE=1 SV=5	0	U	K.ATDGGAHGVINVSVSEAAIEASTR.Y	83.926	72.9604	92.1937	93.7679	53.577	63.2274	102.102	83.2743	96.4552	103.705	74.3695	79.2945	76.0676	75.4995	91.8285	85.9756	78.947	81.0125
sp|P00331|ADH2_YEAST	ADH2	Alcohol dehydrogenase 2 OS=Saccharomyces cerevisiae (strain ATCC 204508 / S288c) OX=559292 GN=ADH2 PE=1 SV=3	0	U	R.ANGTVVLVGLPAGAK.C	7.15577	7.9477	0	1.59586	16.6314	24.8721	2.19574	5.13173	2.31523	0	7.99478	9.89756	5.08104	4.0145	6.6221	8.76372	3.57378	5.70416
sp|P00331|ADH2_YEAST	ADH2	Alcohol dehydrogenase 2 OS=Saccharomyces cerevisiae (strain ATCC 204508 / S288c) OX=559292 GN=ADH2 PE=1 SV=3	1	R	K.LPLVGGHEGAGVVVGMGENVK.G	223.168	235.951	267.514	257.639	167.375	151.956	214.884	230.061	298.776	309.728	234.005	249.725	227.808	221.791	232.836	229.46	238.518	222.791
sp|P00331|ADH2_YEAST	ADH2	Alcohol dehydrogenase 2 OS=Saccharomyces cerevisiae (strain ATCC 204508 / S288c) OX=559292 GN=ADH2 PE=1 SV=3	1	R	K.LPLVGGHEGAGVVVGMGENVK.G	98.0058	100.576	100.934	124.787	67.9408	57.3851	90.0573	84.5986	124.297	129.856	105.125	92.3645	94.3501	89.7355	94.2769	89.5525	111.214	101.698
sp|P00331|ADH2_YEAST	ADH2	Alcohol dehydrogenase 2 OS=Saccharomyces cerevisiae (strain ATCC 204508 / S288c) OX=559292 GN=ADH2 PE=1 SV=3	1	R	K.LPLVGGHEGAGVVVGMGENVK.G	17.3303	12.6675	22.3985	18.9951	12.2373	12.3904	18.0551	21.1007	22.2318	25.8759	19.0275	15.1212	19.2096	16.6392	16.4932	19.6946	17.792	24.6716
sp|P00331|ADH2_YEAST	ADH2	Alcohol dehydrogenase 2 OS=Saccharomyces cerevisiae (strain ATCC 204508 / S288c) OX=559292 GN=ADH2 PE=1 SV=3	1	R	K.IGDYAGIK.W	164.677	153.971	186.514	178.275	115.085	108.131	150.162	149.912	208.597	213.84	177.789	157.969	172.552	156.741	177.341	165.071	173.887	155.071
sp|P00331|ADH2_YEAST	ADH2	Alcohol dehydrogenase 2 OS=Saccharomyces cerevisiae (strain ATCC 204508 / S288c) OX=559292 GN=ADH2 PE=1 SV=3	1	R	K.LPLVGGHEGAGVVVGMGENVK.G	18.442	23.8639	31.0303	25.7668	20.0499	17.1537	23.0511	21.0739	33.6234	22.7082	28.2294	25.6558	20.9369	22.9822	25.0664	20.3361	24.2429	22.7949
sp|P00331|ADH2_YEAST	ADH2	Alcohol dehydrogenase 2 OS=Saccharomyces cerevisiae (strain ATCC 204508 / S288c) OX=559292 GN=ADH2 PE=1 SV=3	1	R	K.SISIVGSYVGNR.A	32.6133	30.2704	28.4731	25.2315	19.6699	22.8458	26.3916	32.2727	43.0035	28.9084	26.6622	29.2246	21.9866	32.7232	21.7572	25.8865	26.0562	28.1385
sp|P00331|ADH2_YEAST	ADH2	Alcohol dehydrogenase 2 OS=Saccharomyces cerevisiae (strain ATCC 204508 / S288c) OX=559292 GN=ADH2 PE=1 SV=3	0	U	K.AIIFYESNGK.L	7.75581	13.2816	7.14237	5.8853	37.2738	24.8799	3.92775	5.45011	2.53079	0	8.53802	11.8019	5.52408	4.40038	7.51727	9.95501	5.98453	5.91316
sp|P00331|ADH2_YEAST	ADH2	Alcohol dehydrogenase 2 OS=Saccharomyces cerevisiae (strain ATCC 204508 / S288c) OX=559292 GN=ADH2 PE=1 SV=3	0	U	K.ATNGGAHGIINVSVSEAAIEASTR.Y	54.718	44.2506	35.1662	21.0612	123.743	136.114	25.0431	20.0014	3.52199	3.34108	34.8014	40.389	11.1127	11.2919	40.5589	28.0127	27.6228	26.9208
sp|P00331|ADH2_YEAST	ADH2	Alcohol dehydrogenase 2 OS=Saccharomyces cerevisiae (strain ATCC 204508 / S288c) OX=559292 GN=ADH2 PE=1 SV=3	1	R	K.IGDYAGIK.W	167.713	191.762	185.763	200.916	130.349	128.131	160.994	182.759	224.325	230.309	180.227	195.507	174.778	173.992	191.298	177.83	173.108	175.738
sp|P00331|ADH2_YEAST	ADH2	Alcohol dehydrogenase 2 OS=Saccharomyces cerevisiae (strain ATCC 204508 / S288c) OX=559292 GN=ADH2 PE=1 SV=3	1	R	K.SISIVGSYVGNR.A	55.9232	53.2188	58.6262	53.971	45.7698	41.5674	57.9116	52.6557	58.513	58.7793	61.8744	52.8448	35.7761	37.0714	38.5252	36.6348	31.4002	37.9793
sp|P00331|ADH2_YEAST	ADH2	Alcohol dehydrogenase 2 OS=Saccharomyces cerevisiae (strain ATCC 204508 / S288c) OX=559292 GN=ADH2 PE=1 SV=3	1	R	K.IGDYAGIK.W	160.387	168.548	203.408	209.048	122.115	112.177	180.701	168.269	224.671	239.134	188.884	199.395	190.227	177.803	172.387	184.198	187.041	179.191
sp|P00331|ADH2_YEAST	ADH2	Alcohol dehydrogenase 2 OS=Saccharomyces cerevisiae (strain ATCC 204508 / S288c) OX=559292 GN=ADH2 PE=1 SV=3	1	R	K.IGDYAGIK.W	133.83	144.848	161.948	161.987	91.5431	78.8477	143.306	140.051	187.843	180.567	158.364	166.467	152.824	134.524	161.979	154.732	144.564	151.929
sp|P00331|ADH2_YEAST	ADH2	Alcohol dehydrogenase 2 OS=Saccharomyces cerevisiae (strain ATCC 204508 / S288c) OX=559292 GN=ADH2 PE=1 SV=3	1	R	K.SISIVGSYVGNR.A	49.023	50.9734	59.8957	57.365	31.284	35.6775	47.2356	53.1102	75.3531	66.7687	56.3961	61.8314	43.7629	51.0814	52.9197	44.1379	49.0394	50.6599
sp|P00331|ADH2_YEAST	ADH2	Alcohol dehydrogenase 2 OS=Saccharomyces cerevisiae (strain ATCC 204508 / S288c) OX=559292 GN=ADH2 PE=1 SV=3	1	R	K.IGDYAGIK.W	179.009	193.481	217.274	204.311	136.689	118.295	172.295	178.301	231.612	249.295	206.013	190.604	194.873	202.095	183.81	202.301	202.826	191.225
sp|P00331|ADH2_YEAST	ADH2	Alcohol dehydrogenase 2 OS=Saccharomyces cerevisiae (strain ATCC 204508 / S288c) OX=559292 GN=ADH2 PE=1 SV=3	1	R	K.LPLVGGHEGAGVVVGM*GENVK.G	12.9566	12.6615	14.9109	13.6594	10.1953	8.49962	12.3172	11.3731	17.5615	16.3551	11.6202	10.1384	14.0713	6.45282	10.8519	12.0471	12.3528	18.9028
sp|P00331|ADH2_YEAST	ADH2	Alcohol dehydrogenase 2 OS=Saccharomyces cerevisiae (strain ATCC 204508 / S288c) OX=559292 GN=ADH2 PE=1 SV=3	1	R	K.SISIVGSYVGNR.A	10.9875	7.30618	12.833	15.556	7.69024	6.59376	9.75436	8.29991	12.8519	13.0037	8.2429	11.2397	13.3025	8.84551	9.37497	13.4388	13.2793	9.08195
sp|P00331|ADH2_YEAST	ADH2	Alcohol dehydrogenase 2 OS=Saccharomyces cerevisiae (strain ATCC 204508 / S288c) OX=559292 GN=ADH2 PE=1 SV=3	1	R	K.IGDYAGIK.W	47.3454	51.7261	57.9655	62.2752	30.9451	28.8359	55.8336	53.3018	56.2035	65.2938	56.0969	52.6266	51.6462	46.9752	59.8474	55.7175	53.75	53.2298
sp|P00331|ADH2_YEAST	ADH2	Alcohol dehydrogenase 2 OS=Saccharomyces cerevisiae (strain ATCC 204508 / S288c) OX=559292 GN=ADH2 PE=1 SV=3	1	R	K.SISIVGSYVGNR.A	10.9121	10.9593	6.62942	7.53206	7.11903	5.74566	8.96636	8.48731	9.64557	8.11517	5.37445	10.0359	8.52288	8.38506	8.16544	7.91527	8.11621	8.61323
sp|P00331|ADH2_YEAST	ADH2	Alcohol dehydrogenase 2 OS=Saccharomyces cerevisiae (strain ATCC 204508 / S288c) OX=559292 GN=ADH2 PE=1 SV=3	1	R	K.IGDYAGIK.W	196.369	210.912	235.314	242.896	162.956	136.471	187.891	220.49	291.445	286.243	231.025	218.076	224.57	220.13	226.963	261.222	228.828	205.638
sp|P00331|ADH2_YEAST	ADH2	Alcohol dehydrogenase 2 OS=Saccharomyces cerevisiae (strain ATCC 204508 / S288c) OX=559292 GN=ADH2 PE=1 SV=3	1	R	K.IGDYAGIK.W	860.516	887.226	1029.5	1019.06	608.306	538.1	836.469	825.058	1181.87	1260.55	1067.67	1052.56	934.38	920.325	985.609	1016.32	1036.44	1018.95
sp|P00331|ADH2_YEAST	ADH2	Alcohol dehydrogenase 2 OS=Saccharomyces cerevisiae (strain ATCC 204508 / S288c) OX=559292 GN=ADH2 PE=1 SV=3	1	R	K.IGDYAGIK.W	7.85911	9.64063	9.81655	9.23748	2.1023	5.46328	7.09878	10.5468	11.018	11.7311	7.11005	10.7227	11.2232	8.3639	7.39536	12.6249	10.1122	10.5911
sp|P00331|ADH2_YEAST	ADH2	Alcohol dehydrogenase 2 OS=Saccharomyces cerevisiae (strain ATCC 204508 / S288c) OX=559292 GN=ADH2 PE=1 SV=3	1	R	K.IGDYAGIK.W	180.341	200.545	217.79	194.493	138.773	120.879	157.857	170.131	233.71	240.264	207.058	214.076	189.164	177.857	212.687	206.216	199.481	207.68
sp|P00331|ADH2_YEAST	ADH2	Alcohol dehydrogenase 2 OS=Saccharomyces cerevisiae (strain ATCC 204508 / S288c) OX=559292 GN=ADH2 PE=1 SV=3	1	R	K.SISIVGSYVGNR.A	22.6395	20.0509	18.0595	17.691	12.4701	12.3871	19.3407	19.9891	20.1505	18.9986	16.4388	15.9733	17.0945	16.9688	17.3528	17.3171	19.9472	16.0792
sp|P00331|ADH2_YEAST	ADH2	Alcohol dehydrogenase 2 OS=Saccharomyces cerevisiae (strain ATCC 204508 / S288c) OX=559292 GN=ADH2 PE=1 SV=3	1	R	K.SISIVGSYVGNR.A	41.3086	43.2273	45.0988	48.7513	24.036	26.7542	41.5249	40.677	55.6364	50.5617	36.8981	48.8426	49.6037	41.8227	45.4599	40.5776	48.7668	48.2203
sp|P00331|ADH2_YEAST	ADH2	Alcohol dehydrogenase 2 OS=Saccharomyces cerevisiae (strain ATCC 204508 / S288c) OX=559292 GN=ADH2 PE=1 SV=3	1	R	K.LPLVGGHEGAGVVVGMGENVK.G	116.25	103.423	146.938	145.103	85.5667	76.1424	118.752	116.441	140.935	162.889	130.151	118.794	116.293	115.119	118.109	124.772	138.097	124.312
sp|P00331|ADH2_YEAST	ADH2	Alcohol dehydrogenase 2 OS=Saccharomyces cerevisiae (strain ATCC 204508 / S288c) OX=559292 GN=ADH2 PE=1 SV=3	1	R	-.MSIPETQK.A	31.4356	25.2475	29.8919	7.56332	1043.17	1079.87	23.6603	5.80235	34.512	37.9202	32.0032	33.7436	38.4319	36.8093	28.8146	33.7697	29.3397	40.2102
sp|P00331|ADH2_YEAST	ADH2	Alcohol dehydrogenase 2 OS=Saccharomyces cerevisiae (strain ATCC 204508 / S288c) OX=559292 GN=ADH2 PE=1 SV=3	1	R	K.SISIVGSYVGNR.A	10.2118	11.3405	7.83032	13.322	9.00546	6.6381	13.1572	12.7119	19.2865	18.7171	12.0669	10.6558	8.67364	14.0825	10.9543	11.0692	14.7165	10.0335
sp|P00331|ADH2_YEAST	ADH2	Alcohol dehydrogenase 2 OS=Saccharomyces cerevisiae (strain ATCC 204508 / S288c) OX=559292 GN=ADH2 PE=1 SV=3	0	U	R.ANGTVVLVGLPAGAK.C	114.115	103.36	51.5065	65.4694	357.251	386.505	70.9411	60.3747	19.4876	16.8633	139.157	132.421	49.7692	33.0841	103.567	99.1845	84.6885	85.5411
sp|P00331|ADH2_YEAST	ADH2	Alcohol dehydrogenase 2 OS=Saccharomyces cerevisiae (strain ATCC 204508 / S288c) OX=559292 GN=ADH2 PE=1 SV=3	1	R	K.IGDYAGIK.W	64.1915	85.6935	88.3874	72.9303	65.8522	62.886	76.756	67.8448	80.01	73.441	80.9187	95.4709	89.9325	75.7956	96.7469	78.588	59.7648	85.6946
sp|P00331|ADH2_YEAST	ADH2	Alcohol dehydrogenase 2 OS=Saccharomyces cerevisiae (strain ATCC 204508 / S288c) OX=559292 GN=ADH2 PE=1 SV=3	1	R	K.LPLVGGHEGAGVVVGMGENVK.G	187.955	278.497	243.969	225.381	131.998	125.006	161.114	219.553	242.995	261.569	216.295	225.821	181.168	202.148	238.313	196.337	226.648	225.404
sp|P00331|ADH2_YEAST	ADH2	Alcohol dehydrogenase 2 OS=Saccharomyces cerevisiae (strain ATCC 204508 / S288c) OX=559292 GN=ADH2 PE=1 SV=3	1	R	K.LPLVGGHEGAGVVVGM*GENVK.G	82.617	83.7943	93.3425	101.26	59.3642	47.0876	85.3335	76.1273	110.934	108.121	99.414	94.0457	75.3493	75.7029	93.6125	84.0792	84.2256	87.9464
sp|P00331|ADH2_YEAST	ADH2	Alcohol dehydrogenase 2 OS=Saccharomyces cerevisiae (strain ATCC 204508 / S288c) OX=559292 GN=ADH2 PE=1 SV=3	1	R	K.IGDYAGIK.W	200.358	226.785	222.81	228.606	140.031	160.503	188.008	192.135	280.277	305.642	219.451	233.862	229.474	224.767	209.69	227.42	208.133	207.668
sp|P00331|ADH2_YEAST	ADH2	Alcohol dehydrogenase 2 OS=Saccharomyces cerevisiae (strain ATCC 204508 / S288c) OX=559292 GN=ADH2 PE=1 SV=3	1	R	K.IGDYAGIK.W	326.037	399.999	441.24	467.135	274.269	262.827	365.028	374.345	504.977	581.086	458.134	469.919	429.235	440.087	414.222	444.089	467.559	475.624
sp|P00331|ADH2_YEAST	ADH2	Alcohol dehydrogenase 2 OS=Saccharomyces cerevisiae (strain ATCC 204508 / S288c) OX=559292 GN=ADH2 PE=1 SV=3	1	R	K.IGDYAGIK.W	106.973	125.424	107.401	112.222	76.5647	72.6568	94.6124	95.1628	119.862	127.157	114.428	107.374	99.9569	101.51	101.251	113.548	95.2925	100.033
sp|P00331|ADH2_YEAST	ADH2	Alcohol dehydrogenase 2 OS=Saccharomyces cerevisiae (strain ATCC 204508 / S288c) OX=559292 GN=ADH2 PE=1 SV=3	1	R	K.SISIVGSYVGNR.A	24.5116	27.6969	26.0905	19.6923	13.1676	18.9937	23.8378	23.8297	26.9042	29.8191	22.3227	24.705	25.5999	29.0749	26.3632	20.2593	23.4107	31.3218
sp|P00331|ADH2_YEAST	ADH2	Alcohol dehydrogenase 2 OS=Saccharomyces cerevisiae (strain ATCC 204508 / S288c) OX=559292 GN=ADH2 PE=1 SV=3	1	R	K.SISIVGSYVGNR.A	8.34822	11.1689	10.2493	7.96483	8.88901	7.49219	3.94711	8.39861	16.9502	16.6749	10.6588	12.0744	8.55283	7.17452	10.7333	4.89347	9.40998	9.80163
sp|P00331|ADH2_YEAST	ADH2	Alcohol dehydrogenase 2 OS=Saccharomyces cerevisiae (strain ATCC 204508 / S288c) OX=559292 GN=ADH2 PE=1 SV=3	1	R	K.LPLVGGHEGAGVVVGMGENVK.G	155.29	164.657	197.267	204.954	120.089	117.929	160.949	161.169	244.399	243.328	188.262	202.379	148.787	162.236	177.479	185.414	187.41	176.48
sp|P00331|ADH2_YEAST	ADH2	Alcohol dehydrogenase 2 OS=Saccharomyces cerevisiae (strain ATCC 204508 / S288c) OX=559292 GN=ADH2 PE=1 SV=3	1	R	K.LPLVGGHEGAGVVVGMGENVK.G	89.7978	96.8181	119.656	107.667	66.6321	64.9239	90.3724	100.618	117.976	127.719	105.664	110.421	92.6365	95.7967	109.41	93.0821	124.793	115.952
sp|P00331|ADH2_YEAST	ADH2	Alcohol dehydrogenase 2 OS=Saccharomyces cerevisiae (strain ATCC 204508 / S288c) OX=559292 GN=ADH2 PE=1 SV=3	1	R	K.LPLVGGHEGAGVVVGMGENVK.G	16.1577	15.604	16.2588	14.8215	14.0245	12.1584	16.8867	16.7975	24.212	24.0833	15.7054	17.0745	18.7974	15.5263	17.8534	18.5279	15.8186	16.4402
sp|P00331|ADH2_YEAST	ADH2	Alcohol dehydrogenase 2 OS=Saccharomyces cerevisiae (strain ATCC 204508 / S288c) OX=559292 GN=ADH2 PE=1 SV=3	1	R	K.SISIVGSYVGNR.A	16.3136	13.9472	14.7199	15.6999	12.4372	13.013	12.9643	11.3021	19.1537	19.618	14.0989	11.4468	20.4959	13.7721	17.4355	14.4534	13.6886	17.6261
sp|P00331|ADH2_YEAST	ADH2	Alcohol dehydrogenase 2 OS=Saccharomyces cerevisiae (strain ATCC 204508 / S288c) OX=559292 GN=ADH2 PE=1 SV=3	0	U	K.AIIFYESNGK.L	37.9096	36.4292	20.9881	18.1759	107.052	119.509	20.4436	29.2207	8.58465	4.24713	38.7252	49.8546	21.0623	8.18711	41.8497	44.6932	30.4032	25.0943
sp|P00331|ADH2_YEAST	ADH2	Alcohol dehydrogenase 2 OS=Saccharomyces cerevisiae (strain ATCC 204508 / S288c) OX=559292 GN=ADH2 PE=1 SV=3	0	U	K.DIVSAVVK.A	420.199	438.797	272.342	232.252	1649.2	1629.21	278.136	292.498	37.3815	23.2858	682.85	732.112	184.99	163.177	535.518	500.973	402.622	389.081
sp|P00331|ADH2_YEAST	ADH2	Alcohol dehydrogenase 2 OS=Saccharomyces cerevisiae (strain ATCC 204508 / S288c) OX=559292 GN=ADH2 PE=1 SV=3	1	R	K.IGDYAGIK.W	43.1368	59.7447	66.1429	60.4659	37.6465	34.3949	44.3962	58.9961	77.4803	72.3382	65.669	62.6545	57.4158	61.1911	55.4784	57.2102	55.1539	57.0517
sp|P00331|ADH2_YEAST	ADH2	Alcohol dehydrogenase 2 OS=Saccharomyces cerevisiae (strain ATCC 204508 / S288c) OX=559292 GN=ADH2 PE=1 SV=3	0	U	R.VLGIDGGPGK.E	84.3376	97.2618	53.2701	38.0627	330.753	290.206	62.4611	63.6243	14.0619	10.6636	118.457	148.723	37.9845	40.1278	103.736	105.023	68.2152	75.7523
sp|P00331|ADH2_YEAST	ADH2	Alcohol dehydrogenase 2 OS=Saccharomyces cerevisiae (strain ATCC 204508 / S288c) OX=559292 GN=ADH2 PE=1 SV=3	1	R	K.DIPVPKPK.P	69.8371	79.9921	69.5251	95.4354	39.1696	52.4234	79.3774	92.6259	113.685	83.3729	91.2844	84.649	62.9808	82.7901	109.631	52.6114	65.7831	113.656
sp|P00331|ADH2_YEAST	ADH2	Alcohol dehydrogenase 2 OS=Saccharomyces cerevisiae (strain ATCC 204508 / S288c) OX=559292 GN=ADH2 PE=1 SV=3	1	R	K.LPLVGGHEGAGVVVGM*GENVK.G	63.4647	72.2131	65.0133	77.4989	53.6238	48.9176	60.7181	61.3793	83.5599	82.6987	72.8828	71.996	66.5493	66.4671	68.1104	72.8873	64.5628	61.3067
sp|P00331|ADH2_YEAST	ADH2	Alcohol dehydrogenase 2 OS=Saccharomyces cerevisiae (strain ATCC 204508 / S288c) OX=559292 GN=ADH2 PE=1 SV=3	1	R	K.LPLVGGHEGAGVVVGMGENVK.G	13.8909	18.6947	17.6827	17.2508	14.2698	11.6163	14.9812	12.2439	17.204	23.2538	19.1477	18.4812	15.6763	15.7583	12.2457	14.5723	17.7288	14.8916
sp|P07246|ADH3_YEAST	ADH3	Alcohol dehydrogenase 3, mitochondrial OS=Saccharomyces cerevisiae (strain ATCC 204508 / S288c) OX=559292 GN=ADH3 PE=1 SV=2	0	U	R.EALDFFSR.G	72.9139	81.9271	70.3902	58.559	48.2181	38.7694	66.3278	87.4345	60.7396	68.8875	66.7747	69.6132	64.8559	55.8834	65.3937	62.4165	62.1399	62.5497
sp|P07246|ADH3_YEAST	ADH3	Alcohol dehydrogenase 3, mitochondrial OS=Saccharomyces cerevisiae (strain ATCC 204508 / S288c) OX=559292 GN=ADH3 PE=1 SV=2	0	U	R.VLGIDAGEEK.E	300.435	304.546	260.166	291.413	225.153	239.99	301.596	336.7	329.593	322.214	329.329	313.259	284.248	300.423	330.912	313.189	299.799	291.411
sp|P07246|ADH3_YEAST	ADH3	Alcohol dehydrogenase 3, mitochondrial OS=Saccharomyces cerevisiae (strain ATCC 204508 / S288c) OX=559292 GN=ADH3 PE=1 SV=2	0	U	R.VLGIDAGEEK.E	16.881	16.4476	13.5082	13.7209	12.3876	9.52482	15.1772	14.2836	15.1852	13.7964	26.0467	19.677	16.4796	15.2316	14.4539	18.2004	12.9779	19.6312
sp|P07246|ADH3_YEAST	ADH3	Alcohol dehydrogenase 3, mitochondrial OS=Saccharomyces cerevisiae (strain ATCC 204508 / S288c) OX=559292 GN=ADH3 PE=1 SV=2	0	U	K.VGDLAGIK.W	118.587	105.873	127.379	114.857	91.0541	97.419	128.228	129.261	130.612	128.58	142.275	124.198	116.239	108.099	121.315	116.2	112.04	118.039
sp|P07246|ADH3_YEAST	ADH3	Alcohol dehydrogenase 3, mitochondrial OS=Saccharomyces cerevisiae (strain ATCC 204508 / S288c) OX=559292 GN=ADH3 PE=1 SV=2	0	U	K.SEVFSHVVK.S	79.9136	64.781	64.4243	58.8179	58.6188	58.809	64.558	73.5001	56.1657	69.2431	54.1073	68.3683	65.4144	61.465	64.3029	61.9925	61.1015	65.6194
sp|P07246|ADH3_YEAST	ADH3	Alcohol dehydrogenase 3, mitochondrial OS=Saccharomyces cerevisiae (strain ATCC 204508 / S288c) OX=559292 GN=ADH3 PE=1 SV=2	0	U	K.DIPVPEPKPNEILINVK.Y	288.316	178.889	346.735	287.843	173.95	222.767	317.088	241.865	235.684	165.441	178.445	149.111	219.29	198.165	251.251	270.294	246.542	227.149
sp|P07246|ADH3_YEAST	ADH3	Alcohol dehydrogenase 3, mitochondrial OS=Saccharomyces cerevisiae (strain ATCC 204508 / S288c) OX=559292 GN=ADH3 PE=1 SV=2	0	U	K.GVIFYENK.G	300.595	316.894	312.235	310.447	226.675	247.909	328.437	331.151	345.203	335.167	360.78	344.185	336.719	310.67	331.59	344.31	334.897	332.045
sp|P07246|ADH3_YEAST	ADH3	Alcohol dehydrogenase 3, mitochondrial OS=Saccharomyces cerevisiae (strain ATCC 204508 / S288c) OX=559292 GN=ADH3 PE=1 SV=2	0	U	K.GVIFYENK.G	32.6364	30.0194	31.9948	39.9734	22.7247	15.9698	34.4081	35.6821	30.4216	32.4411	39.903	36.108	29.7493	39.3328	28.8675	32.5657	40.3798	37.904
sp|P07246|ADH3_YEAST	ADH3	Alcohol dehydrogenase 3, mitochondrial OS=Saccharomyces cerevisiae (strain ATCC 204508 / S288c) OX=559292 GN=ADH3 PE=1 SV=2	0	U	K.VGDLAGIK.W	93.5052	95.8623	86.4783	85.7412	91.0396	78.6352	99.1211	106.528	108.527	113.914	104.994	100.441	91.7919	87.0787	91.8232	106.729	87.7613	93.1262
sp|P07246|ADH3_YEAST	ADH3	Alcohol dehydrogenase 3, mitochondrial OS=Saccharomyces cerevisiae (strain ATCC 204508 / S288c) OX=559292 GN=ADH3 PE=1 SV=2	2	R	R.YVVDTSK.-	126.831	128.323	145.076	166.544	73.0349	91.1361	128.837	129.273	194.207	167.408	136.864	136.023	141.028	126.344	132.11	133.971	127.75	138.793
sp|P07246|ADH3_YEAST	ADH3	Alcohol dehydrogenase 3, mitochondrial OS=Saccharomyces cerevisiae (strain ATCC 204508 / S288c) OX=559292 GN=ADH3 PE=1 SV=2	0	U	K.NMVSDIQEATK.G	15.6745	17.2671	13.6708	15.6803	7.50405	13.578	17.4471	20.0945	21.2771	18.4182	15.6689	18.9812	16.6966	14.3053	15.6326	16.9456	11.8301	16.5511
sp|P07246|ADH3_YEAST	ADH3	Alcohol dehydrogenase 3, mitochondrial OS=Saccharomyces cerevisiae (strain ATCC 204508 / S288c) OX=559292 GN=ADH3 PE=1 SV=2	0	U	K.VYDLMEK.G	93.4471	92.1304	95.2676	93.2987	71.8228	86.6254	102.341	106.935	102.093	85.5113	93.4749	85.6014	76.9785	80.4694	99.7897	85.0887	89.061	100.518
sp|P07246|ADH3_YEAST	ADH3	Alcohol dehydrogenase 3, mitochondrial OS=Saccharomyces cerevisiae (strain ATCC 204508 / S288c) OX=559292 GN=ADH3 PE=1 SV=2	2	R	R.YVVDTSK.-	189.176	198.433	253.137	237.46	138.55	139.916	209.572	197.678	286.046	290.953	221.693	222.389	203.282	211.56	235.073	218.013	240.592	239.74
sp|P07246|ADH3_YEAST	ADH3	Alcohol dehydrogenase 3, mitochondrial OS=Saccharomyces cerevisiae (strain ATCC 204508 / S288c) OX=559292 GN=ADH3 PE=1 SV=2	2	R	R.YVVDTSK.-	32.6036	40.3508	41.8547	42.4259	30.4503	28.5958	32.9212	40.0805	48.3442	47.2662	37.2232	42.586	39.131	40.908	44.86	46.1095	52.9853	47.0411
sp|P07246|ADH3_YEAST	ADH3	Alcohol dehydrogenase 3, mitochondrial OS=Saccharomyces cerevisiae (strain ATCC 204508 / S288c) OX=559292 GN=ADH3 PE=1 SV=2	0	U	R.EALDFFSR.G	10.3518	15.5181	11.893	10.7143	5.9041	8.29677	10.412	12.0112	12.4599	11.2229	14.0387	11.1392	8.12035	14.5156	13.1749	10.4008	9.92853	12.5796
sp|P07246|ADH3_YEAST	ADH3	Alcohol dehydrogenase 3, mitochondrial OS=Saccharomyces cerevisiae (strain ATCC 204508 / S288c) OX=559292 GN=ADH3 PE=1 SV=2	0	U	R.EALDFFSR.G	38.7957	35.6142	32.5611	43.5403	26.6252	30.3581	46.0629	40.153	36.3707	31.3979	39.8799	39.4435	36.6883	38.0884	35.8242	39.3426	36.0134	35.4566
sp|P07246|ADH3_YEAST	ADH3	Alcohol dehydrogenase 3, mitochondrial OS=Saccharomyces cerevisiae (strain ATCC 204508 / S288c) OX=559292 GN=ADH3 PE=1 SV=2	0	U	R.VLGIDAGEEK.E	65.8718	48.3038	40.2729	52.6765	39.5416	28.4579	61.5042	55.9669	57.3544	46.9858	47.3805	42.7071	36.4182	39.4109	38.0903	35.3895	40.0219	40.87
sp|P07246|ADH3_YEAST	ADH3	Alcohol dehydrogenase 3, mitochondrial OS=Saccharomyces cerevisiae (strain ATCC 204508 / S288c) OX=559292 GN=ADH3 PE=1 SV=2	0	U	K.IVGLSELPK.V	84.1264	73.134	75.2491	88.143	77.9733	66.3807	95.7639	85.5914	95.997	84.4395	87.1442	80.7925	86.0467	87.0909	78.1351	79.3841	81.1264	80.3286
sp|P07246|ADH3_YEAST	ADH3	Alcohol dehydrogenase 3, mitochondrial OS=Saccharomyces cerevisiae (strain ATCC 204508 / S288c) OX=559292 GN=ADH3 PE=1 SV=2	0	U	K.LPLVGGHEGAGVVVK.L	57.5543	59.0468	50.4724	53.4515	42.5446	36.6693	58.4179	64.9482	59.3304	60.992	55.8412	49.5866	42.9932	47.9869	65.9722	59.2021	54.4368	46.3665
sp|P07246|ADH3_YEAST	ADH3	Alcohol dehydrogenase 3, mitochondrial OS=Saccharomyces cerevisiae (strain ATCC 204508 / S288c) OX=559292 GN=ADH3 PE=1 SV=2	0	U	K.IVGLSELPK.V	328.615	333.274	302.712	307.264	240.397	239.633	333.426	323.676	340.159	347.216	345.612	332.013	334.748	335.422	352.973	323.472	346.159	329.329
sp|P07246|ADH3_YEAST	ADH3	Alcohol dehydrogenase 3, mitochondrial OS=Saccharomyces cerevisiae (strain ATCC 204508 / S288c) OX=559292 GN=ADH3 PE=1 SV=2	0	U	K.NMVSDIQEATK.G	133.911	129.753	123.01	120.228	106.065	83.1158	123.285	123.959	129.61	127.384	130.722	128.556	114.667	115.974	130.197	121.182	122.644	128.307
sp|P07246|ADH3_YEAST	ADH3	Alcohol dehydrogenase 3, mitochondrial OS=Saccharomyces cerevisiae (strain ATCC 204508 / S288c) OX=559292 GN=ADH3 PE=1 SV=2	0	U	K.NMVSDIQEATK.G	9.78	12.8851	6.12286	7.26435	7.09975	5.61673	8.55321	13.292	14.2613	5.56708	10.4497	9.19299	7.48556	8.58103	6.30647	9.93553	8.04996	8.81448
sp|P07246|ADH3_YEAST	ADH3	Alcohol dehydrogenase 3, mitochondrial OS=Saccharomyces cerevisiae (strain ATCC 204508 / S288c) OX=559292 GN=ADH3 PE=1 SV=2	0	U	K.VYDLMEK.G	50.6936	41.5424	35.4393	45.4505	25.8222	27.8535	56.3738	43.4403	40.3598	47.1404	48.6595	46.637	39.9777	42.9005	45.9237	41.8092	50.2857	39.0688
sp|P07246|ADH3_YEAST	ADH3	Alcohol dehydrogenase 3, mitochondrial OS=Saccharomyces cerevisiae (strain ATCC 204508 / S288c) OX=559292 GN=ADH3 PE=1 SV=2	2	R	R.YVVDTSK.-	197.401	175.543	221.949	201.078	121.457	122.867	186.841	186.157	261.221	247.022	195.454	197.482	200.279	186.141	214.019	196.195	223.127	207.353
sp|P07246|ADH3_YEAST	ADH3	Alcohol dehydrogenase 3, mitochondrial OS=Saccharomyces cerevisiae (strain ATCC 204508 / S288c) OX=559292 GN=ADH3 PE=1 SV=2	2	R	R.YVVDTSK.-	54.1263	60.4508	62.5344	60.8774	36.264	36.773	53.9302	48.3577	83.1474	68.1875	56.0099	68.0806	54.9905	52.0533	56.8061	56.7888	62.2891	65.5326
sp|P07246|ADH3_YEAST	ADH3	Alcohol dehydrogenase 3, mitochondrial OS=Saccharomyces cerevisiae (strain ATCC 204508 / S288c) OX=559292 GN=ADH3 PE=1 SV=2	2	R	R.YVVDTSK.-	158.172	162.911	179.879	166.424	107.513	90.1004	139.751	136.451	190.559	187.194	149.339	156.679	145.85	155.064	168.73	149.6	171.28	179.534
sp|P07246|ADH3_YEAST	ADH3	Alcohol dehydrogenase 3, mitochondrial OS=Saccharomyces cerevisiae (strain ATCC 204508 / S288c) OX=559292 GN=ADH3 PE=1 SV=2	0	U	K.IVGLSELPK.V	86.1594	111.871	94.984	92.8536	72.2902	75.439	96.169	108.023	107.351	106.432	87.7341	100.907	93.8914	103.863	88.5353	95.3129	86.5788	88.9104
sp|P07246|ADH3_YEAST	ADH3	Alcohol dehydrogenase 3, mitochondrial OS=Saccharomyces cerevisiae (strain ATCC 204508 / S288c) OX=559292 GN=ADH3 PE=1 SV=2	0	U	K.NMVSDIQEATK.G	51.6458	52.7257	49.0047	48.4348	38.6853	36.86	55.7481	56.83	59.6493	57.2965	65.6656	63.7899	44.9111	46.2756	53.4827	55.9923	61.4323	52.1469
sp|P07246|ADH3_YEAST	ADH3	Alcohol dehydrogenase 3, mitochondrial OS=Saccharomyces cerevisiae (strain ATCC 204508 / S288c) OX=559292 GN=ADH3 PE=1 SV=2	0	U	K.DIPVPEPK.P	73.5484	83.1565	66.7849	68.9182	70.7665	61.2654	77.757	84.9479	83.3259	101.965	100.748	100.825	87.8	75.0442	85.7949	76.3382	95.1972	87.3492
sp|P07246|ADH3_YEAST	ADH3	Alcohol dehydrogenase 3, mitochondrial OS=Saccharomyces cerevisiae (strain ATCC 204508 / S288c) OX=559292 GN=ADH3 PE=1 SV=2	0	U	K.IVGLSELPK.V	64.7547	53.7516	57.2465	65.6626	47.7306	46.6804	60.4229	68.3271	66.8526	61.236	63.1115	61.971	59.524	48.8787	50.4096	64.7509	59.9583	56.4284
sp|P07246|ADH3_YEAST	ADH3	Alcohol dehydrogenase 3, mitochondrial OS=Saccharomyces cerevisiae (strain ATCC 204508 / S288c) OX=559292 GN=ADH3 PE=1 SV=2	0	U	K.LPLVGGHEGAGVVVK.L	102.084	110.391	111.022	104.324	86.0239	84.01	106.136	120.468	111.724	119.519	124.112	122.335	111.565	115.045	125.568	120.081	111.555	109.872
sp|P10127|ADH4_YEAST	ADH4	Alcohol dehydrogenase 4 OS=Saccharomyces cerevisiae (strain ATCC 204508 / S288c) OX=559292 GN=ADH4 PE=1 SV=3	0	U	K.ALIVTDPGIAAIGLSGR.V	21.543	21.7212	9.80733	11.5935	16.268	12.8027	11.0476	11.3392	18.2587	9.41708	6.34949	7.65249	12.7841	13.1958	10.5177	9.19113	9.92794	11.0674
sp|P10127|ADH4_YEAST	ADH4	Alcohol dehydrogenase 4 OS=Saccharomyces cerevisiae (strain ATCC 204508 / S288c) OX=559292 GN=ADH4 PE=1 SV=3	0	U	K.ALIVTDPGIAAIGLSGR.V	17.626	17.1076	12.6738	16.5142	24.7149	19.6707	15.7996	21.0577	18.7023	16.9672	17.2272	17.8829	11.2598	20.222	15.3506	17.013	15.6991	17.1758
sp|P10127|ADH4_YEAST	ADH4	Alcohol dehydrogenase 4 OS=Saccharomyces cerevisiae (strain ATCC 204508 / S288c) OX=559292 GN=ADH4 PE=1 SV=3	0	U	K.AIALLATNGGEIGDYEGVNQSK.K	5.93441	5.67644	10.37	10.8371	6.87973	9.98181	3.17283	11.1552	12.88	7.94626	7.29917	8.72695	9.58317	7.90572	9.65351	6.22824	7.75349	3.68164
sp|P10127|ADH4_YEAST	ADH4	Alcohol dehydrogenase 4 OS=Saccharomyces cerevisiae (strain ATCC 204508 / S288c) OX=559292 GN=ADH4 PE=1 SV=3	0	U	K.AIALLATNGGEIGDYEGVNQSK.K	14.1823	10.8202	9.56746	13.8722	17.7855	13.7355	11.026	14.1234	15.6756	10.2231	10.1134	15.0905	12.4287	10.6677	9.67259	13.3338	13.6396	13.0926
sp|P10127|ADH4_YEAST	ADH4	Alcohol dehydrogenase 4 OS=Saccharomyces cerevisiae (strain ATCC 204508 / S288c) OX=559292 GN=ADH4 PE=1 SV=3	0	U	K.EQVVAIIK.K	48.3824	49.4019	40.4519	39.8294	46.2008	47.4893	39.7497	48.6326	50.7167	59.9577	36.4889	50.0432	46.8816	46.8709	45.01	44.0618	48.4404	41.3257
sp|P10127|ADH4_YEAST	ADH4	Alcohol dehydrogenase 4 OS=Saccharomyces cerevisiae (strain ATCC 204508 / S288c) OX=559292 GN=ADH4 PE=1 SV=3	0	U	R.LGEIALHFGASQEDPEETIK.A	14.4036	10.1559	8.52907	9.63275	10.1516	11.2143	10.757	9.86547	14.9015	9.10656	9.07505	8.24172	11.497	13.8001	10.9154	8.18283	10.6011	9.40416
sp|P10127|ADH4_YEAST	ADH4	Alcohol dehydrogenase 4 OS=Saccharomyces cerevisiae (strain ATCC 204508 / S288c) OX=559292 GN=ADH4 PE=1 SV=3	0	U	R.DLNVAIYDK.T	58.4051	59.6597	43.8143	47.594	62.6903	57.6736	60.5481	61.0614	76.6328	63.0788	57.645	54.7718	51.3388	54.7699	56.5648	55.1775	52.7566	59.047
sp|P10127|ADH4_YEAST	ADH4	Alcohol dehydrogenase 4 OS=Saccharomyces cerevisiae (strain ATCC 204508 / S288c) OX=559292 GN=ADH4 PE=1 SV=3	0	U	K.AALPLFAINTTAGTASEMTR.F	21.6317	23.3651	19.8379	20.7592	26.7631	26.247	33.4778	28.2615	32.4776	23.5186	25.375	27.4688	25.4152	26.3982	18.6533	24.1551	25.0707	21.4457
sp|P10127|ADH4_YEAST	ADH4	Alcohol dehydrogenase 4 OS=Saccharomyces cerevisiae (strain ATCC 204508 / S288c) OX=559292 GN=ADH4 PE=1 SV=3	0	U	R.FTIISNEEK.K	155.368	153.279	135.335	131.757	151.09	157.554	155.486	163.125	165.421	170.292	159.451	157.688	164.736	148.331	154.135	133.185	165.346	131.223
sp|P38113|ADH5_YEAST	ADH5	Alcohol dehydrogenase 5 OS=Saccharomyces cerevisiae (strain ATCC 204508 / S288c) OX=559292 GN=ADH5 PE=1 SV=1	2	R	R.EALDFFAR.G	31.0768	32.7805	37.1973	28.842	19.5411	19.4476	27.5612	23.5685	33.6156	31.1396	22.6239	32.9574	26.7517	33.5299	32.1941	31.7885	27.8124	24.3557
sp|P38113|ADH5_YEAST	ADH5	Alcohol dehydrogenase 5 OS=Saccharomyces cerevisiae (strain ATCC 204508 / S288c) OX=559292 GN=ADH5 PE=1 SV=1	2	R	R.EALDFFAR.G	62.9357	80.5738	89.2223	89.3525	57.6195	64.3993	82.6229	77.8171	94.135	106.495	89.025	95.8415	82.0811	73.9292	77.4975	80.3572	76.5854	88.7332
sp|P38113|ADH5_YEAST	ADH5	Alcohol dehydrogenase 5 OS=Saccharomyces cerevisiae (strain ATCC 204508 / S288c) OX=559292 GN=ADH5 PE=1 SV=1	2	R	R.EALDFFAR.G	902.233	951.107	1028.29	1054.05	578.633	584.43	834.414	893.78	1162.17	1209.69	992.264	1014.69	923.651	936.359	947.322	989.383	935.532	958.242
sp|P38113|ADH5_YEAST	ADH5	Alcohol dehydrogenase 5 OS=Saccharomyces cerevisiae (strain ATCC 204508 / S288c) OX=559292 GN=ADH5 PE=1 SV=1	2	R	R.EALDFFAR.G	260.651	284.102	303.189	300.48	160.943	170.808	252.207	278.073	335.054	329.548	247.213	259.344	246.899	259.62	251.29	203.365	227.661	247.567
sp|P38113|ADH5_YEAST	ADH5	Alcohol dehydrogenase 5 OS=Saccharomyces cerevisiae (strain ATCC 204508 / S288c) OX=559292 GN=ADH5 PE=1 SV=1	2	R	R.EALDFFAR.G	40.1547	44.7312	60.6283	43.7269	36.9807	36.8179	51.7621	30.717	47.9771	33.4738	28.1919	26.3295	27.1346	23.852	24.8403	25.8301	26.8677	24.3241
sp|P38113|ADH5_YEAST	ADH5	Alcohol dehydrogenase 5 OS=Saccharomyces cerevisiae (strain ATCC 204508 / S288c) OX=559292 GN=ADH5 PE=1 SV=1	2	R	R.EALDFFAR.G	27.8435	28.0983	39.0458	25.021	13.7227	15.9154	26.5329	24.4846	31.7602	34.662	29.7287	30.7503	29.6259	22.2174	24.0546	31.6226	23.285	23.3203
sp|P38113|ADH5_YEAST	ADH5	Alcohol dehydrogenase 5 OS=Saccharomyces cerevisiae (strain ATCC 204508 / S288c) OX=559292 GN=ADH5 PE=1 SV=1	2	R	R.EALDFFAR.G	132.03	123.74	118.705	149.97	131.255	123.179	127.707	148.802	143.445	153.746	130.075	125.291	57.667	44.125	57.3852	57.7082	51.6295	55.2075
sp|P38113|ADH5_YEAST	ADH5	Alcohol dehydrogenase 5 OS=Saccharomyces cerevisiae (strain ATCC 204508 / S288c) OX=559292 GN=ADH5 PE=1 SV=1	2	R	R.EALDFFAR.G	160.474	177.214	176.183	185.115	119.646	113.544	158.899	151.708	208.607	191.065	161.85	158.171	144.637	136.192	141.117	150.921	154.138	158.75
sp|P38113|ADH5_YEAST	ADH5	Alcohol dehydrogenase 5 OS=Saccharomyces cerevisiae (strain ATCC 204508 / S288c) OX=559292 GN=ADH5 PE=1 SV=1	0	U	K.VGDFAGIK.W	60.1172	65.7572	95.7769	95.4607	125.987	104.522	81.8442	77.7518	116.879	113.863	71.5672	69.6398	65.9007	74.5209	81.2173	85.3119	79.4733	88.8549
sp|P38113|ADH5_YEAST	ADH5	Alcohol dehydrogenase 5 OS=Saccharomyces cerevisiae (strain ATCC 204508 / S288c) OX=559292 GN=ADH5 PE=1 SV=1	2	R	R.EALDFFAR.G	18.8041	20.0792	23.9906	22.365	12.7486	14.6613	19.2697	18.9807	17.1557	20.6662	11.6819	8.89215	13.7277	8.06829	11.5535	15.5044	10.6822	12.6418
sp|P38113|ADH5_YEAST	ADH5	Alcohol dehydrogenase 5 OS=Saccharomyces cerevisiae (strain ATCC 204508 / S288c) OX=559292 GN=ADH5 PE=1 SV=1	0	U	R.VIGIDGGNAK.R	227.936	212.489	305.48	298.046	388.227	350.574	237.057	238.472	328.389	361.807	238.663	260.167	222.692	216.852	266.228	259.913	249.294	253.695
sp|P38113|ADH5_YEAST	ADH5	Alcohol dehydrogenase 5 OS=Saccharomyces cerevisiae (strain ATCC 204508 / S288c) OX=559292 GN=ADH5 PE=1 SV=1	0	U	K.ATNGGSHGVINVSVSEAAIEASTR.Y	9.5239	8.97175	12.4961	15.6476	9.49132	8.23129	9.02741	9.52194	13.2406	9.83932	9.7288	11.9063	6.83053	7.6142	13.4048	9.88658	7.84368	10.667
sp|P38113|ADH5_YEAST	ADH5	Alcohol dehydrogenase 5 OS=Saccharomyces cerevisiae (strain ATCC 204508 / S288c) OX=559292 GN=ADH5 PE=1 SV=1	0	U	K.ATNGGSHGVINVSVSEAAIEASTR.Y	23.9081	17.7134	23.1298	27.4056	14.2788	11.377	22.8036	19.3351	20.0501	19.8801	20.332	19.3672	26.9949	17.8563	20.5128	23.8773	18.2415	18.372
sp|P38113|ADH5_YEAST	ADH5	Alcohol dehydrogenase 5 OS=Saccharomyces cerevisiae (strain ATCC 204508 / S288c) OX=559292 GN=ADH5 PE=1 SV=1	0	U	K.ATNGGSHGVINVSVSEAAIEASTR.Y	20.3496	19.0858	21.4846	20.9388	11.7787	13.3599	19.7646	15.9816	26.1751	13.5216	16.6332	20.5444	14.5866	18.0421	22.5011	15.6025	18.9901	22.0095
sp|P38113|ADH5_YEAST	ADH5	Alcohol dehydrogenase 5 OS=Saccharomyces cerevisiae (strain ATCC 204508 / S288c) OX=559292 GN=ADH5 PE=1 SV=1	2	R	R.EALDFFAR.G	52.9913	61.1108	58.3022	63.3724	36.2681	28.2268	55.1698	51.5051	72.8415	77.9903	56.3093	53.9195	64.0665	51.8192	59.8006	57.702	55.5835	61.94
sp|P38113|ADH5_YEAST	ADH5	Alcohol dehydrogenase 5 OS=Saccharomyces cerevisiae (strain ATCC 204508 / S288c) OX=559292 GN=ADH5 PE=1 SV=1	2	R	R.EALDFFAR.G	58.1649	53.1557	51.1409	90.0252	66.0315	73.9361	93.5647	92.1164	84.7304	112.522	86.7212	88.1199	63.7085	69.8245	71.4079	52.956	52.3367	55.2047
sp|P38113|ADH5_YEAST	ADH5	Alcohol dehydrogenase 5 OS=Saccharomyces cerevisiae (strain ATCC 204508 / S288c) OX=559292 GN=ADH5 PE=1 SV=1	2	R	R.EALDFFAR.G	11.9551	19.7886	21.1134	19.3001	12.4499	10.3653	16.9213	16.3144	19.8128	19.4339	14.7017	18.0783	12.0223	15.843	11.4781	17.4678	18.1122	18.1314
sp|P38113|ADH5_YEAST	ADH5	Alcohol dehydrogenase 5 OS=Saccharomyces cerevisiae (strain ATCC 204508 / S288c) OX=559292 GN=ADH5 PE=1 SV=1	0	U	R.YVVETSK.-	47.4579	43.336	71.1564	72.4267	62.7579	71.2885	48.045	58.6406	73.6227	79.3074	49.0843	57.2851	51.2439	43.8683	63.2421	63.2628	54.192	63.1389
sp|P38113|ADH5_YEAST	ADH5	Alcohol dehydrogenase 5 OS=Saccharomyces cerevisiae (strain ATCC 204508 / S288c) OX=559292 GN=ADH5 PE=1 SV=1	2	R	R.EALDFFAR.G	37.9691	42.3554	49.0603	41.0523	27.4714	21.8278	38.8837	33.2769	46.8396	46.0232	43.3699	38.2359	35.4344	40.2372	46.3428	40.6532	36.2344	35.3316
sp|P38113|ADH5_YEAST	ADH5	Alcohol dehydrogenase 5 OS=Saccharomyces cerevisiae (strain ATCC 204508 / S288c) OX=559292 GN=ADH5 PE=1 SV=1	2	R	R.EALDFFAR.G	828.989	798.301	943.161	928.854	548.145	503.776	793.932	806.716	1084.01	1123.87	915.026	897.031	878.851	857.397	870.477	897.847	909.405	900.626
sp|P38113|ADH5_YEAST	ADH5	Alcohol dehydrogenase 5 OS=Saccharomyces cerevisiae (strain ATCC 204508 / S288c) OX=559292 GN=ADH5 PE=1 SV=1	2	R	R.EALDFFAR.G	14.7634	21.2488	20.2316	21.4223	9.32745	14.2078	21.3561	17.7923	30.8357	29.1832	16.5881	21.9412	18.7526	18.756	22.6813	23.0522	23.1925	24.247
sp|P38113|ADH5_YEAST	ADH5	Alcohol dehydrogenase 5 OS=Saccharomyces cerevisiae (strain ATCC 204508 / S288c) OX=559292 GN=ADH5 PE=1 SV=1	0	U	K.DIVGAIIK.A	54.8978	52.4939	67.0916	59.8762	36.5732	39.3616	65.1008	66.6378	58.8029	71.4383	61.2775	62.3949	68.4577	55.2185	65.282	59.5036	64.527	61.9527
sp|P38113|ADH5_YEAST	ADH5	Alcohol dehydrogenase 5 OS=Saccharomyces cerevisiae (strain ATCC 204508 / S288c) OX=559292 GN=ADH5 PE=1 SV=1	2	R	R.EALDFFAR.G	14.2924	11.717	21.5562	16.844	10.5945	9.96094	13.7842	14.31	22.7198	15.3115	11.6003	14.0121	12.9848	17.3486	17.637	12.4809	11.5214	20.3044
sp|P38113|ADH5_YEAST	ADH5	Alcohol dehydrogenase 5 OS=Saccharomyces cerevisiae (strain ATCC 204508 / S288c) OX=559292 GN=ADH5 PE=1 SV=1	0	U	K.DIVGAIIK.A	89.2388	87.8086	123.006	123.493	72.4866	77.7599	85.5411	76.4904	88.5763	87.115	71.5957	80.2418	106.339	86.1952	103.24	100.126	73.8891	85.3432
sp|P38113|ADH5_YEAST	ADH5	Alcohol dehydrogenase 5 OS=Saccharomyces cerevisiae (strain ATCC 204508 / S288c) OX=559292 GN=ADH5 PE=1 SV=1	2	R	R.EALDFFAR.G	12.7546	18.5513	22.0262	19.418	12.7823	10.6724	21.7813	20.7206	23.1589	23.7782	19.7023	16.1342	24.2778	18.5513	22.7346	26.1204	18.297	19.632
sp|P38113|ADH5_YEAST	ADH5	Alcohol dehydrogenase 5 OS=Saccharomyces cerevisiae (strain ATCC 204508 / S288c) OX=559292 GN=ADH5 PE=1 SV=1	2	R	R.EALDFFAR.G	9.64588	8.0102	7.57189	5.80146	8.04175	6.36764	5.26283	8.03738	11.0614	11.1402	9.93456	9.0889	9.97751	8.43718	7.9056	8.71466	7.47801	6.53065
sp|P38113|ADH5_YEAST	ADH5	Alcohol dehydrogenase 5 OS=Saccharomyces cerevisiae (strain ATCC 204508 / S288c) OX=559292 GN=ADH5 PE=1 SV=1	2	R	R.EALDFFAR.G	6.94174	10.6257	9.46695	10.7437	8.48097	7.86662	10.0639	9.30446	9.95366	10.6548	10.6152	6.13376	9.08691	9.66704	7.41151	9.25603	10.7366	12.6191
sp|P38113|ADH5_YEAST	ADH5	Alcohol dehydrogenase 5 OS=Saccharomyces cerevisiae (strain ATCC 204508 / S288c) OX=559292 GN=ADH5 PE=1 SV=1	2	R	R.EALDFFAR.G	29.1185	25.2189	34.5713	28.3373	17.1103	17.6253	27.1014	25.1055	32.91	33.4033	26.1621	28.2218	20.1659	24.6286	30.669	25.4838	20.2507	22.6707
sp|P38113|ADH5_YEAST	ADH5	Alcohol dehydrogenase 5 OS=Saccharomyces cerevisiae (strain ATCC 204508 / S288c) OX=559292 GN=ADH5 PE=1 SV=1	2	R	R.EALDFFAR.G	12.6428	16.7809	14.6696	17.0249	11.2599	11.8317	12.1653	12.317	15.4551	16.7976	15.8843	17.1506	10.9345	9.88806	13.5993	7.68068	10.692	14.3144
sp|P38113|ADH5_YEAST	ADH5	Alcohol dehydrogenase 5 OS=Saccharomyces cerevisiae (strain ATCC 204508 / S288c) OX=559292 GN=ADH5 PE=1 SV=1	2	R	R.EALDFFAR.G	54.282	56.1298	61.7496	57.8396	29.7317	36.6968	39.7285	43.5393	73.7411	59.5957	46.6097	45.41	41.2954	44.3057	48.8384	50.4625	49.8708	54.3353
sp|P38113|ADH5_YEAST	ADH5	Alcohol dehydrogenase 5 OS=Saccharomyces cerevisiae (strain ATCC 204508 / S288c) OX=559292 GN=ADH5 PE=1 SV=1	0	U	R.YVVETSK.-	85.0719	69.9992	91.5076	99.1046	101.617	94.4328	70.1412	72.2755	101.356	116.804	86.2498	71.8668	71.9145	64.4754	86.1249	80.5938	85.445	80.0311
sp|P38113|ADH5_YEAST	ADH5	Alcohol dehydrogenase 5 OS=Saccharomyces cerevisiae (strain ATCC 204508 / S288c) OX=559292 GN=ADH5 PE=1 SV=1	2	R	R.EALDFFAR.G	27.15	35.6124	33.3134	35.9546	19.9287	22.6552	24.9216	27.8963	38.6611	34.8162	32.8186	29.9884	23.9126	30.2762	23.3552	27.8276	29.767	27.0499
sp|Q04894|ADH6_YEAST	ADH6	NADP-dependent alcohol dehydrogenase 6 OS=Saccharomyces cerevisiae (strain ATCC 204508 / S288c) OX=559292 GN=ADH6 PE=1 SV=1	0	U	R.FTLVGYDK.E	18.6136	20.2351	20.6805	16.2168	16.6958	20.8921	18.722	16.8296	21.2598	18.6015	13.2989	14.4192	18.4118	16.9596	13.4134	14.3288	14.6084	15.9703
sp|Q04894|ADH6_YEAST	ADH6	NADP-dependent alcohol dehydrogenase 6 OS=Saccharomyces cerevisiae (strain ATCC 204508 / S288c) OX=559292 GN=ADH6 PE=1 SV=1	0	U	K.M*PLVVGHEIVGK.V	114.438	111.408	119.489	113.151	122.413	120.919	128.825	120.35	108.473	136.253	105.341	110.136	109.731	99.7002	87.104	97.3151	89.6914	95.1718
sp|Q04894|ADH6_YEAST	ADH6	NADP-dependent alcohol dehydrogenase 6 OS=Saccharomyces cerevisiae (strain ATCC 204508 / S288c) OX=559292 GN=ADH6 PE=1 SV=1	0	U	K.M*PLVVGHEIVGK.V	44.077	48.8456	54.2539	51.2111	59.5514	54.1655	55.2248	43.9035	41.7172	50.6494	54.9007	48.8857	47.5719	51.222	57.1922	51.8009	44.1601	49.6467
sp|Q04894|ADH6_YEAST	ADH6	NADP-dependent alcohol dehydrogenase 6 OS=Saccharomyces cerevisiae (strain ATCC 204508 / S288c) OX=559292 GN=ADH6 PE=1 SV=1	0	U	K.MPLVVGHEIVGK.V	424.485	450.01	482.604	485.949	572.849	563.922	477.257	501.122	511.093	503.967	440.72	442.949	435.523	431.316	398.345	460.883	435.668	420.215
sp|Q04894|ADH6_YEAST	ADH6	NADP-dependent alcohol dehydrogenase 6 OS=Saccharomyces cerevisiae (strain ATCC 204508 / S288c) OX=559292 GN=ADH6 PE=1 SV=1	0	U	K.FVTTYSQPYEDGYVSQGGYANYVR.V	14.2944	6.92722	14.5139	14.889	13.8935	15.0913	15.2015	12.5004	11.2555	14.3079	13.0171	9.33277	9.93214	8.84504	12.8057	14.6303	10.4027	6.67148
sp|Q04894|ADH6_YEAST	ADH6	NADP-dependent alcohol dehydrogenase 6 OS=Saccharomyces cerevisiae (strain ATCC 204508 / S288c) OX=559292 GN=ADH6 PE=1 SV=1	0	U	K.FVTTYSQPYEDGYVSQGGYANYVR.V	9.23237	14.4469	14.2364	11.1334	16.4205	18.2921	14.8482	15.0917	10.3626	15.9367	12.7713	13.1173	10.2266	10.5748	12.5952	12.4019	10.6026	11.358
sp|Q04894|ADH6_YEAST	ADH6	NADP-dependent alcohol dehydrogenase 6 OS=Saccharomyces cerevisiae (strain ATCC 204508 / S288c) OX=559292 GN=ADH6 PE=1 SV=1	0	U	K.AMGAETYVISR.S	86.8305	61.6445	88.2579	104.547	78.7756	109.496	96.5413	75.7324	73.8684	77.444	79.9771	48.8113	78.9285	77.4761	79.3614	80.4843	75.9829	72.8937
sp|Q04894|ADH6_YEAST	ADH6	NADP-dependent alcohol dehydrogenase 6 OS=Saccharomyces cerevisiae (strain ATCC 204508 / S288c) OX=559292 GN=ADH6 PE=1 SV=1	0	U	K.MGADHYIATLEEGDWGEK.Y	58.6503	58.7203	59.6539	66.6801	75.5847	84.3698	76.5937	75.7786	72.0404	79.1415	69.6263	63.8785	57.5405	66.4411	59.6801	65.4782	61.7131	69.1191
sp|Q04894|ADH6_YEAST	ADH6	NADP-dependent alcohol dehydrogenase 6 OS=Saccharomyces cerevisiae (strain ATCC 204508 / S288c) OX=559292 GN=ADH6 PE=1 SV=1	0	U	K.AMGAETYVISR.S	13.6624	12.857	20.2083	21.9563	20.7513	23.5798	21.5112	17.0337	20.15	15.357	13.4343	10.2306	15.2217	15.4547	15.1641	17.035	17.7003	12.8433
sp|Q04894|ADH6_YEAST	ADH6	NADP-dependent alcohol dehydrogenase 6 OS=Saccharomyces cerevisiae (strain ATCC 204508 / S288c) OX=559292 GN=ADH6 PE=1 SV=1	0	U	K.MGADHYIATLEEGDWGEK.Y	11.2401	9.03278	11.8524	14.8118	9.4309	14.0649	17.8759	10.9497	11.7875	14.8834	15.5432	8.90538	8.84066	9.0271	10.6962	11.0175	12.3059	8.68144
sp|Q04894|ADH6_YEAST	ADH6	NADP-dependent alcohol dehydrogenase 6 OS=Saccharomyces cerevisiae (strain ATCC 204508 / S288c) OX=559292 GN=ADH6 PE=1 SV=1	0	U	K.AMGAETYVISR.S	10.5929	8.4865	19.2831	16.4777	18.4298	17.642	15.9171	15.5086	14.0348	11.3246	10.2485	9.87646	8.23999	11.6156	12.7056	14.6069	12.8339	14.212
sp|Q04894|ADH6_YEAST	ADH6	NADP-dependent alcohol dehydrogenase 6 OS=Saccharomyces cerevisiae (strain ATCC 204508 / S288c) OX=559292 GN=ADH6 PE=1 SV=1	0	U	K.M*PLVVGHEIVGK.V	26.3665	24.1759	21.8331	24.8528	32.3834	29.7206	20.6355	23.9299	21.6245	29.6865	26.7474	26.0994	24.9135	27.2566	20.8294	13.2124	20.25	23.2787
sp|Q04894|ADH6_YEAST	ADH6	NADP-dependent alcohol dehydrogenase 6 OS=Saccharomyces cerevisiae (strain ATCC 204508 / S288c) OX=559292 GN=ADH6 PE=1 SV=1	0	U	K.VGIVGLGGIGSM*GTLISK.A	65.8041	69.4359	73.9517	83.2162	95.7156	82.7701	73.5055	73.1227	75.4034	85.2276	71.7622	68.1681	72.3379	73.2791	64.0375	82.7626	62.0001	58.7953
sp|Q04894|ADH6_YEAST	ADH6	NADP-dependent alcohol dehydrogenase 6 OS=Saccharomyces cerevisiae (strain ATCC 204508 / S288c) OX=559292 GN=ADH6 PE=1 SV=1	0	U	K.VGIVGLGGIGSM*GTLISK.A	139.06	137.558	152.363	142.853	215.903	169.913	151	146.184	164.356	166.474	134.677	150.162	152.082	164.929	139.389	148.736	125.024	137.27
sp|Q04894|ADH6_YEAST	ADH6	NADP-dependent alcohol dehydrogenase 6 OS=Saccharomyces cerevisiae (strain ATCC 204508 / S288c) OX=559292 GN=ADH6 PE=1 SV=1	0	U	K.M*GADHYIATLEEGDWGEK.Y	9.12418	10.8563	10.2148	6.58589	17.7143	13.7529	9.99979	9.69949	12.7602	13.2371	11.0935	11.6389	9.30013	11.6386	8.33842	12.262	11.6815	7.26385
sp|Q04894|ADH6_YEAST	ADH6	NADP-dependent alcohol dehydrogenase 6 OS=Saccharomyces cerevisiae (strain ATCC 204508 / S288c) OX=559292 GN=ADH6 PE=1 SV=1	0	U	K.MGADHYIATLEEGDWGEK.Y	9.70664	9.28185	11.659	9.17365	11.7007	11.907	14.9434	12.1453	5.97575	14.1763	14.2856	16.7105	5.24067	11.9938	11.3753	10.0368	7.93276	7.05345
sp|Q04894|ADH6_YEAST	ADH6	NADP-dependent alcohol dehydrogenase 6 OS=Saccharomyces cerevisiae (strain ATCC 204508 / S288c) OX=559292 GN=ADH6 PE=1 SV=1	0	U	K.MPLVVGHEIVGK.V	179.187	176.206	200.05	188.133	232.54	218.266	191.836	203.763	207.945	209.844	189.559	189.378	185.663	177.36	186.245	185.303	158.6	172.317
sp|Q04894|ADH6_YEAST	ADH6	NADP-dependent alcohol dehydrogenase 6 OS=Saccharomyces cerevisiae (strain ATCC 204508 / S288c) OX=559292 GN=ADH6 PE=1 SV=1	0	U	R.FTLVGYDK.E	21.4985	26.9044	26.0628	18.7451	23.7646	29.4778	26.3646	26.9442	32.0322	23.8158	19.861	31.7916	26.0422	23.3774	19.4311	22.5699	25.047	24.3244
sp|Q04894|ADH6_YEAST	ADH6	NADP-dependent alcohol dehydrogenase 6 OS=Saccharomyces cerevisiae (strain ATCC 204508 / S288c) OX=559292 GN=ADH6 PE=1 SV=1	0	U	R.FTLVGYDK.E	121.618	111.931	133.623	140.158	143.676	145.12	126.57	126.921	139.448	148.91	141.723	148.981	115.408	120.317	119.744	113.7	125.288	133.278
sp|Q04894|ADH6_YEAST	ADH6	NADP-dependent alcohol dehydrogenase 6 OS=Saccharomyces cerevisiae (strain ATCC 204508 / S288c) OX=559292 GN=ADH6 PE=1 SV=1	0	U	R.FTLVGYDK.E	258.451	272.477	331.727	305.376	334.974	331.996	296.475	307.947	326.405	308.812	308.447	313.806	277.272	263.618	261.664	272.001	270.552	299.138
sp|Q04894|ADH6_YEAST	ADH6	NADP-dependent alcohol dehydrogenase 6 OS=Saccharomyces cerevisiae (strain ATCC 204508 / S288c) OX=559292 GN=ADH6 PE=1 SV=1	0	U	K.FVTTYSQPYEDGYVSQGGYANYVR.V	10.6916	11.0024	14.6378	12.6703	11.041	13.5739	14.9659	11.8175	8.40091	9.73956	10.0341	10.3756	3.21115	8.00856	9.28865	7.02942	8.23064	7.65028
sp|Q04894|ADH6_YEAST	ADH6	NADP-dependent alcohol dehydrogenase 6 OS=Saccharomyces cerevisiae (strain ATCC 204508 / S288c) OX=559292 GN=ADH6 PE=1 SV=1	0	U	K.MPLVVGHEIVGK.V	120.526	107.095	131.751	123.374	153.565	147.94	132.691	119.103	111.284	125.986	119.79	129.206	114.559	110.206	124.103	91.5334	96.9803	93.8317
sp|Q04894|ADH6_YEAST	ADH6	NADP-dependent alcohol dehydrogenase 6 OS=Saccharomyces cerevisiae (strain ATCC 204508 / S288c) OX=559292 GN=ADH6 PE=1 SV=1	0	U	K.VGIVGLGGIGSM*GTLISK.A	44.7619	42.1415	52.9312	40.2988	48.9437	60.9339	51.9916	47.9693	49.9872	51.5918	42.722	44.2688	45.2868	49.0123	45.7225	46.1252	46.8534	48.1518
sp|Q04894|ADH6_YEAST	ADH6	NADP-dependent alcohol dehydrogenase 6 OS=Saccharomyces cerevisiae (strain ATCC 204508 / S288c) OX=559292 GN=ADH6 PE=1 SV=1	0	U	K.VGIVGLGGIGSMGTLISK.A	322.136	321.477	386.542	353.161	421.824	439.01	376.171	368.265	389.055	416.205	362.007	355.781	323.847	317.387	350.016	366.539	330.553	352.166
sp|Q04894|ADH6_YEAST	ADH6	NADP-dependent alcohol dehydrogenase 6 OS=Saccharomyces cerevisiae (strain ATCC 204508 / S288c) OX=559292 GN=ADH6 PE=1 SV=1	0	U	K.FVTTYSQPYEDGYVSQGGYANYVR.V	9.1389	11.0637	14.4066	16.2291	17.5054	14.6236	15.2834	11.552	11.3547	13.7243	8.59209	7.50255	9.84982	11.8343	9.41496	12.0296	8.69104	11.1857
sp|Q04894|ADH6_YEAST	ADH6	NADP-dependent alcohol dehydrogenase 6 OS=Saccharomyces cerevisiae (strain ATCC 204508 / S288c) OX=559292 GN=ADH6 PE=1 SV=1	0	U	K.M*GADHYIATLEEGDWGEK.Y	12.5587	12.5831	7.31539	10.9699	9.40062	8.66723	15.3514	12.2615	8.9623	10.1186	7.83586	10.398	7.81602	10.3504	9.86181	9.34641	11.9851	7.96936
sp|Q04894|ADH6_YEAST	ADH6	NADP-dependent alcohol dehydrogenase 6 OS=Saccharomyces cerevisiae (strain ATCC 204508 / S288c) OX=559292 GN=ADH6 PE=1 SV=1	0	U	K.M*GADHYIATLEEGDWGEK.Y	20.7167	12.8212	15.4424	21.728	34.7537	28.4042	21.8333	24.5556	24.2411	20.9236	21.1892	20.378	22.7515	27.1057	18.2037	22.8179	22.5644	18.5653
sp|Q04894|ADH6_YEAST	ADH6	NADP-dependent alcohol dehydrogenase 6 OS=Saccharomyces cerevisiae (strain ATCC 204508 / S288c) OX=559292 GN=ADH6 PE=1 SV=1	0	U	K.FVTTYSQPYEDGYVSQGGYANYVR.V	7.15083	6.44262	6.36265	13.3101	7.48253	10.852	5.97455	9.73323	7.69227	10.0218	7.58533	3.28674	5.78189	8.82295	7.2176	9.17917	5.05694	7.93836
sp|Q04894|ADH6_YEAST	ADH6	NADP-dependent alcohol dehydrogenase 6 OS=Saccharomyces cerevisiae (strain ATCC 204508 / S288c) OX=559292 GN=ADH6 PE=1 SV=1	0	U	K.MPLVVGHEIVGK.V	18.426	22.166	20.5527	25.0481	21.4266	23.6253	16.9375	19.835	17.3638	18.7684	15.1743	18.5084	17.2239	15.6953	15.3588	17.9661	18.7306	22.4578
sp|Q04894|ADH6_YEAST	ADH6	NADP-dependent alcohol dehydrogenase 6 OS=Saccharomyces cerevisiae (strain ATCC 204508 / S288c) OX=559292 GN=ADH6 PE=1 SV=1	0	U	K.FEGIAIQSHEDWK.N	38.4654	40.9895	40.7	55.907	62.5739	57.7449	44.9662	49.4508	50.3152	61.8928	40.074	40.1462	47.8704	39.9061	37.1605	37.988	46.4009	43.0337
sp|Q04894|ADH6_YEAST	ADH6	NADP-dependent alcohol dehydrogenase 6 OS=Saccharomyces cerevisiae (strain ATCC 204508 / S288c) OX=559292 GN=ADH6 PE=1 SV=1	0	U	K.FEGIAIQSHEDWK.N	270.244	297.554	314.839	328.829	386.893	369.517	317.608	328.31	361.417	363.226	308.216	318.372	293.938	285.589	293.821	312.921	291.867	296.67
sp|Q04894|ADH6_YEAST	ADH6	NADP-dependent alcohol dehydrogenase 6 OS=Saccharomyces cerevisiae (strain ATCC 204508 / S288c) OX=559292 GN=ADH6 PE=1 SV=1	0	U	K.FVTTYSQPYEDGYVSQGGYANYVR.V	7.52407	3.87618	13.8263	11.4406	10.2183	10.5296	8.3275	7.23411	11.2053	7.82059	8.58381	5.07818	7.56489	9.66058	7.29189	7.2937	5.74002	7.69993
sp|Q04894|ADH6_YEAST	ADH6	NADP-dependent alcohol dehydrogenase 6 OS=Saccharomyces cerevisiae (strain ATCC 204508 / S288c) OX=559292 GN=ADH6 PE=1 SV=1	0	U	K.MPLVVGHEIVGK.V	27.5705	37.4111	29.8709	31.2946	35.1843	30.9586	21.3416	34.9591	28.9441	26.0559	29.6219	27.1412	19.9064	23.0354	25.2635	24.6143	20.0142	19.7935
sp|Q04894|ADH6_YEAST	ADH6	NADP-dependent alcohol dehydrogenase 6 OS=Saccharomyces cerevisiae (strain ATCC 204508 / S288c) OX=559292 GN=ADH6 PE=1 SV=1	0	U	K.M*GADHYIATLEEGDWGEK.Y	57.9151	50.0197	57.2942	46.4628	71.2765	66.3221	50.4484	55.1533	56.7704	61.7168	49.311	49.4349	49.3628	48.3768	48.3665	48.2039	44.8901	51.2757
sp|Q03677|MTND_YEAST	ADI1	1,2-dihydroxy-3-keto-5-methylthiopentene dioxygenase OS=Saccharomyces cerevisiae (strain ATCC 204508 / S288c) OX=559292 GN=ADI1 PE=1 SV=1	0	U	K.LATFYQEHLHEDEEIR.Y	45.043	57.5265	41.8107	52.8194	36.1728	28.0047	46.6417	54.1179	52.7754	60.9137	48.6011	54.0137	51.9297	46.8324	42.0078	50.7131	43.72	47.5881
sp|Q03677|MTND_YEAST	ADI1	1,2-dihydroxy-3-keto-5-methylthiopentene dioxygenase OS=Saccharomyces cerevisiae (strain ATCC 204508 / S288c) OX=559292 GN=ADI1 PE=1 SV=1	0	U	R.DASTPENWIR.C	15.7221	12.1251	12.5061	11.121	7.70119	7.62636	9.86026	16.9256	11.135	14.6138	11.2686	15.1432	13.6947	9.31618	10.2751	11.3185	13.3111	14.013
sp|Q03677|MTND_YEAST	ADI1	1,2-dihydroxy-3-keto-5-methylthiopentene dioxygenase OS=Saccharomyces cerevisiae (strain ATCC 204508 / S288c) OX=559292 GN=ADI1 PE=1 SV=1	0	U	R.SNQADSLPVR.K	23.7608	21.5609	20.1149	19.1494	10.2528	8.25053	23.5733	18.1815	22.4494	20.7894	20.3948	22.277	19.5084	25.6894	20.3797	21.4302	19.8153	17.5724
sp|Q03677|MTND_YEAST	ADI1	1,2-dihydroxy-3-keto-5-methylthiopentene dioxygenase OS=Saccharomyces cerevisiae (strain ATCC 204508 / S288c) OX=559292 GN=ADI1 PE=1 SV=1	0	U	K.SEAEFNEK.L	23.0609	22.4793	21.3068	14.6128	14.4062	12.7286	23.1166	23.9485	23.2523	26.5621	22.1113	27.8778	25.3983	18.439	25.2366	24.6589	18.2602	23.793
sp|P07170|KAD2_YEAST	ADK1	Adenylate kinase OS=Saccharomyces cerevisiae (strain ATCC 204508 / S288c) OX=559292 GN=ADK1 PE=1 SV=2	0	U	K.DDVTGEALVQR.S	46.0847	47.0021	47.7193	47.9815	40.5933	45.8634	38.1709	44.8235	54.6916	53.1964	55.6895	53.8094	52.7529	43.9764	50.6333	54.2012	48.0937	49.1063
sp|P07170|KAD2_YEAST	ADK1	Adenylate kinase OS=Saccharomyces cerevisiae (strain ATCC 204508 / S288c) OX=559292 GN=ADK1 PE=1 SV=2	0	U	R.TIPQAEK.L	168.755	184.926	186.502	158.783	115.489	190.805	161.96	170.104	200.637	173.826	145.25	172.523	174.535	177.805	165.461	177.144	165.57	172.491
sp|P07170|KAD2_YEAST	ADK1	Adenylate kinase OS=Saccharomyces cerevisiae (strain ATCC 204508 / S288c) OX=559292 GN=ADK1 PE=1 SV=2	0	U	R.LAAYHAQTEPIVDFYK.K	73.3189	67.3874	72.0871	67.7797	53.2962	77.9491	73.4767	78.3298	73.1114	63.6436	59.4243	65.5689	73.5582	71.2096	61.323	62.3759	69.9856	66.3294
sp|P07170|KAD2_YEAST	ADK1	Adenylate kinase OS=Saccharomyces cerevisiae (strain ATCC 204508 / S288c) OX=559292 GN=ADK1 PE=1 SV=2	0	U	R.MVLIGPPGAGK.G	187.837	161.377	178.286	176.897	133.224	199.271	184.228	157.767	179.972	177.835	160.689	158.233	162.453	158.746	167.914	146.763	145.58	162.124
sp|P07170|KAD2_YEAST	ADK1	Adenylate kinase OS=Saccharomyces cerevisiae (strain ATCC 204508 / S288c) OX=559292 GN=ADK1 PE=1 SV=2	0	U	R.MVLIGPPGAGK.G	160.981	157.811	169.713	165.644	110.189	189.794	170.081	156.248	178.65	156.943	142.437	145.971	156.844	164.209	166.016	154.04	150.791	161.42
sp|P07170|KAD2_YEAST	ADK1	Adenylate kinase OS=Saccharomyces cerevisiae (strain ATCC 204508 / S288c) OX=559292 GN=ADK1 PE=1 SV=2	0	U	R.LAAYHAQTEPIVDFYK.K	24.2999	57.0701	21.0468	16.8646	14.8683	21.3266	28.8017	46.9632	21.9641	18.6874	20.2789	23.8498	18.1873	22.5369	24.5633	19.1122	21.5944	19.4437
sp|P07170|KAD2_YEAST	ADK1	Adenylate kinase OS=Saccharomyces cerevisiae (strain ATCC 204508 / S288c) OX=559292 GN=ADK1 PE=1 SV=2	0	U	R.LAAYHAQTEPIVDFYK.K	22.4796	18.2476	15.5432	18.1206	15.2446	14.5909	22.6433	22.6391	24.2873	22.0019	14.9959	17.4758	13.1762	15.755	10.9412	10.1221	15.6931	15.4883
sp|P07170|KAD2_YEAST	ADK1	Adenylate kinase OS=Saccharomyces cerevisiae (strain ATCC 204508 / S288c) OX=559292 GN=ADK1 PE=1 SV=2	0	U	R.LAAYHAQTEPIVDFYK.K	42.6446	33.2326	36.8437	37.5577	27.8949	32.7531	51.7271	49.025	37.6613	33.149	33.4097	33.1534	30.3556	24.0437	24.8527	22.8035	28.6306	29.0747
sp|P07170|KAD2_YEAST	ADK1	Adenylate kinase OS=Saccharomyces cerevisiae (strain ATCC 204508 / S288c) OX=559292 GN=ADK1 PE=1 SV=2	0	U	K.EQGTPLEK.A	166.886	153.336	165.333	157.055	110.208	164.639	163.026	144.7	188.969	162.387	176.533	157.487	171.824	158.436	161.754	147.774	165.89	150.273
sp|P07170|KAD2_YEAST	ADK1	Adenylate kinase OS=Saccharomyces cerevisiae (strain ATCC 204508 / S288c) OX=559292 GN=ADK1 PE=1 SV=2	0	U	R.LAAYHAQTEPIVDFYK.K	7.522	8.28636	10.1967	16.7512	6.49341	12.4864	10.2691	8.92523	9.43422	10.034	6.93495	8.64301	7.60007	7.55886	8.86788	6.03321	7.8501	10.4147
sp|P07170|KAD2_YEAST	ADK1	Adenylate kinase OS=Saccharomyces cerevisiae (strain ATCC 204508 / S288c) OX=559292 GN=ADK1 PE=1 SV=2	0	U	R.LAAYHAQTEPIVDFYK.K	56.5967	52.374	55.2074	42.5332	32.8343	65.7557	57.8322	55.0085	56.1732	52.9246	45.5423	51.5642	49.9142	48.7419	55.6819	51.6294	54.2738	49.9209
sp|P07170|KAD2_YEAST	ADK1	Adenylate kinase OS=Saccharomyces cerevisiae (strain ATCC 204508 / S288c) OX=559292 GN=ADK1 PE=1 SV=2	0	U	R.LAAYHAQTEPIVDFYK.K	124.217	107.931	139.255	112.396	98.9925	136.488	133.302	107.924	130.81	102.92	111.023	122.478	115.913	114.714	123.804	126.446	120.635	125.107
sp|P07170|KAD2_YEAST	ADK1	Adenylate kinase OS=Saccharomyces cerevisiae (strain ATCC 204508 / S288c) OX=559292 GN=ADK1 PE=1 SV=2	0	U	R.LAAYHAQTEPIVDFYK.K	158.041	148.306	164.116	140.121	123.163	167.241	183.204	152.914	170.546	166.949	151.746	158.213	182.092	149.238	165.79	162.247	174.446	159.274
sp|P07170|KAD2_YEAST	ADK1	Adenylate kinase OS=Saccharomyces cerevisiae (strain ATCC 204508 / S288c) OX=559292 GN=ADK1 PE=1 SV=2	0	U	R.FHAAHLATGDMLR.S	70.9771	75.2548	90.6402	80.0255	47.3166	85.1594	75.4682	83.5057	76.4505	79.1423	68.3981	65.1263	82.4985	75.4229	72.347	75.6611	76.6386	74.2708
sp|P07170|KAD2_YEAST	ADK1	Adenylate kinase OS=Saccharomyces cerevisiae (strain ATCC 204508 / S288c) OX=559292 GN=ADK1 PE=1 SV=2	0	U	R.LAAYHAQTEPIVDFYK.K	65.7915	67.0363	65.8957	65.2084	51.1925	70.5703	62.0829	58.7335	63.7142	67.75	48.5754	59.9065	65.1141	70.8656	56.9361	70.2805	56.6025	55.0837
sp|P07170|KAD2_YEAST	ADK1	Adenylate kinase OS=Saccharomyces cerevisiae (strain ATCC 204508 / S288c) OX=559292 GN=ADK1 PE=1 SV=2	0	U	R.FHAAHLATGDM*LR.S	30.1233	28.7001	39.5756	30.0947	23.9767	30.504	27.8773	29.5306	28.3499	37.5736	32.9951	24.3565	28.8667	26.2673	30.8122	23.8061	36.1426	27.2668
sp|P07170|KAD2_YEAST	ADK1	Adenylate kinase OS=Saccharomyces cerevisiae (strain ATCC 204508 / S288c) OX=559292 GN=ADK1 PE=1 SV=2	0	U	R.FHAAHLATGDMLR.S	115.499	96.9555	131.372	116.468	97.5334	138.585	121.15	113.95	127.696	133.078	109.299	98.989	117.495	113.578	121.659	111.591	109.631	99.9738
sp|P07170|KAD2_YEAST	ADK1	Adenylate kinase OS=Saccharomyces cerevisiae (strain ATCC 204508 / S288c) OX=559292 GN=ADK1 PE=1 SV=2	0	U	K.EDMKDDVTGEALVQR.S	179.76	89.0327	250.684	212.423	89.0056	182.302	203.4	133.38	124.928	72.431	87.5452	65.8433	122.447	127.7	135.944	124.281	119.484	121.161
sp|P07170|KAD2_YEAST	ADK1	Adenylate kinase OS=Saccharomyces cerevisiae (strain ATCC 204508 / S288c) OX=559292 GN=ADK1 PE=1 SV=2	0	U	K.GTQAPNLQER.F	10.5022	9.5174	9.73152	11.5202	8.58837	9.66594	6.96222	8.75521	8.32662	8.03757	6.63711	8.61528	8.30769	14.3112	8.01372	9.4339	10.0704	8.26445
sp|P07170|KAD2_YEAST	ADK1	Adenylate kinase OS=Saccharomyces cerevisiae (strain ATCC 204508 / S288c) OX=559292 GN=ADK1 PE=1 SV=2	0	U	K.GTQAPNLQER.F	35.8317	31.1109	37.418	42.9738	26.0552	44.6492	34.5325	33.2651	39.5554	38.0104	32.7569	34.2454	36.8321	35.285	29.8391	30.622	36.1411	32.5588
sp|P07170|KAD2_YEAST	ADK1	Adenylate kinase OS=Saccharomyces cerevisiae (strain ATCC 204508 / S288c) OX=559292 GN=ADK1 PE=1 SV=2	0	U	K.GTQLGLEAK.K	189.232	209.84	175.405	214.97	147.173	247.932	191.138	233.867	326.458	205.179	158.361	208.32	257.975	217.095	176.793	186.169	148.716	178.326
sp|P07170|KAD2_YEAST	ADK1	Adenylate kinase OS=Saccharomyces cerevisiae (strain ATCC 204508 / S288c) OX=559292 GN=ADK1 PE=1 SV=2	0	U	R.LIHPASGR.S	112.719	105.448	130.553	120.488	88.3933	131.053	119.327	111.49	118.55	107.59	103.281	102.044	113.102	105.253	105.101	110.946	107.507	107.479
sp|P07170|KAD2_YEAST	ADK1	Adenylate kinase OS=Saccharomyces cerevisiae (strain ATCC 204508 / S288c) OX=559292 GN=ADK1 PE=1 SV=2	0	U	R.SDDNADALK.K	133.587	171.779	132.77	147.202	97.4406	182.891	120.035	165.568	121.924	175.456	123.754	171.563	138.268	175.251	137.313	156.213	122.991	161.153
sp|P07170|KAD2_YEAST	ADK1	Adenylate kinase OS=Saccharomyces cerevisiae (strain ATCC 204508 / S288c) OX=559292 GN=ADK1 PE=1 SV=2	0	U	K.DDVTGEALVQR.S	182.848	187.855	156.211	145.199	143.351	191.27	176.485	172.986	193.662	187.24	187.805	194.593	192.451	179.459	179.699	187.356	158.357	172.723
sp|P07170|KAD2_YEAST	ADK1	Adenylate kinase OS=Saccharomyces cerevisiae (strain ATCC 204508 / S288c) OX=559292 GN=ADK1 PE=1 SV=2	0	U	R.TIPQAEK.L	85.2047	75.7758	80.8732	82.0971	58.8653	81.2004	73.873	71.9378	101.161	79.8167	72.7534	71.8859	75.8504	72.3192	82.7533	64.6763	88.5983	67.6277
sp|P07170|KAD2_YEAST	ADK1	Adenylate kinase OS=Saccharomyces cerevisiae (strain ATCC 204508 / S288c) OX=559292 GN=ADK1 PE=1 SV=2	0	U	K.DDVTGEALVQR.S	198.639	224.307	193.475	196.141	165.571	219.061	186.117	204.216	244.493	236.687	235.546	238.894	227.222	214.084	186.684	205.403	210.777	221.182
sp|P07170|KAD2_YEAST	ADK1	Adenylate kinase OS=Saccharomyces cerevisiae (strain ATCC 204508 / S288c) OX=559292 GN=ADK1 PE=1 SV=2	0	U	R.FHAAHLATGDMLR.S	204.239	196.414	225.554	215.039	147.443	262.425	208.767	199.788	223.179	217.266	184.113	199.476	206.163	209.554	195.683	195.753	200.87	193.483
sp|P07170|KAD2_YEAST	ADK1	Adenylate kinase OS=Saccharomyces cerevisiae (strain ATCC 204508 / S288c) OX=559292 GN=ADK1 PE=1 SV=2	0	U	R.M*VLIGPPGAGK.G	7.97321	10.9522	14.9633	9.72435	9.78667	11.6048	6.22323	10.4767	12.3817	10.4927	10.5779	7.08207	13.0088	9.5274	9.7207	7.49304	10.3209	13.0599
sp|P07170|KAD2_YEAST	ADK1	Adenylate kinase OS=Saccharomyces cerevisiae (strain ATCC 204508 / S288c) OX=559292 GN=ADK1 PE=1 SV=2	0	U	R.MVLIGPPGAGK.G	57.6772	55.088	46.466	62.94	44.9266	59.0983	60.231	53.1048	48.647	48.9378	58.0388	55.0878	52.8192	40.7433	53.4999	50.211	43.8707	45.5784
sp|P07170|KAD2_YEAST	ADK1	Adenylate kinase OS=Saccharomyces cerevisiae (strain ATCC 204508 / S288c) OX=559292 GN=ADK1 PE=1 SV=2	0	U	R.MVLIGPPGAGK.G	105.948	96.9651	120.82	119.954	90.7035	141.571	116.624	110	122.109	120.368	104.288	114.408	111.375	110.838	114.285	101.039	120.521	116.169
sp|P07170|KAD2_YEAST	ADK1	Adenylate kinase OS=Saccharomyces cerevisiae (strain ATCC 204508 / S288c) OX=559292 GN=ADK1 PE=1 SV=2	0	U	R.FHAAHLATGDMLR.S	109.998	101.022	125.796	108.743	78.7716	123.217	113.907	108.184	111.609	105.914	92.2541	87.1747	108.443	109.605	95.3535	102.125	101.508	92.014
sp|P07170|KAD2_YEAST	ADK1	Adenylate kinase OS=Saccharomyces cerevisiae (strain ATCC 204508 / S288c) OX=559292 GN=ADK1 PE=1 SV=2	0	U	R.M*VLIGPPGAGK.G	17.2174	14.4602	20.0578	18.476	11.7266	21.4797	14.0079	12.1032	17.622	18.9197	15.7252	19.7308	19.9222	22.0253	15.1431	19.0318	15.9103	20.2838
sp|P07170|KAD2_YEAST	ADK1	Adenylate kinase OS=Saccharomyces cerevisiae (strain ATCC 204508 / S288c) OX=559292 GN=ADK1 PE=1 SV=2	0	U	R.M*VLIGPPGAGK.G	88.0452	87.4887	95.1281	88.2869	78.0774	106.964	85.7977	81.4171	102.81	100.607	97.6168	95.1382	92.3575	85.1559	88.2188	80.6003	80.2599	81.1028
sp|P07170|KAD2_YEAST	ADK1	Adenylate kinase OS=Saccharomyces cerevisiae (strain ATCC 204508 / S288c) OX=559292 GN=ADK1 PE=1 SV=2	0	U	R.FHAAHLATGDM*LR.S	44.4257	49.3697	43.6543	67.1346	43.5678	45.1282	44.3338	44.9672	58.5995	47.1481	44.9236	43.9284	51.626	50.0619	41.9454	46.0067	51.2532	46.2964
sp|P07170|KAD2_YEAST	ADK1	Adenylate kinase OS=Saccharomyces cerevisiae (strain ATCC 204508 / S288c) OX=559292 GN=ADK1 PE=1 SV=2	0	U	R.LIHPASGR.S	157.225	171.571	170.349	170.537	120.939	187.41	182.613	169.657	166.011	146.461	134.797	135.618	160.483	164.366	151.044	155.626	145.638	147.857
sp|P07170|KAD2_YEAST	ADK1	Adenylate kinase OS=Saccharomyces cerevisiae (strain ATCC 204508 / S288c) OX=559292 GN=ADK1 PE=1 SV=2	0	U	K.EDM*KDDVTGEALVQR.S	10.426	4.26737	20.9972	19.6009	8.19124	16.7891	17.5748	11.4876	9.38884	6.12446	5.34566	7.84186	5.32347	11.817	8.04594	18.1462	10.069	6.27506
sp|P07170|KAD2_YEAST	ADK1	Adenylate kinase OS=Saccharomyces cerevisiae (strain ATCC 204508 / S288c) OX=559292 GN=ADK1 PE=1 SV=2	0	U	K.GTQLGLEAK.K	1103.67	1168.08	1151.83	1132.24	779.019	1268.27	1188.04	1156.57	1232.53	1265.29	1183.89	1196.55	1212.43	1197.42	1199.28	1202.5	1192.06	1177.49
sp|P07170|KAD2_YEAST	ADK1	Adenylate kinase OS=Saccharomyces cerevisiae (strain ATCC 204508 / S288c) OX=559292 GN=ADK1 PE=1 SV=2	0	U	R.LIHPASGR.S	361.169	349.879	392.6	385.901	261.031	417.094	376.467	342.442	371.755	364.925	335.46	338.69	361.104	358.038	361.075	371.593	360.013	332.756
sp|P07170|KAD2_YEAST	ADK1	Adenylate kinase OS=Saccharomyces cerevisiae (strain ATCC 204508 / S288c) OX=559292 GN=ADK1 PE=1 SV=2	0	U	R.M*VLIGPPGAGK.G	22.1837	17.8327	21.2444	16.9396	21.732	19.3716	12.9309	22.6032	19.1292	23.744	20.5294	17.4898	24.8118	17.8146	13.8558	22.575	21.7385	19.3648
sp|P07170|KAD2_YEAST	ADK1	Adenylate kinase OS=Saccharomyces cerevisiae (strain ATCC 204508 / S288c) OX=559292 GN=ADK1 PE=1 SV=2	0	U	R.SDDNADALKK.R	67.2263	42.7766	100.331	79.1389	37.1616	96.5611	80.4338	39.3538	45.847	40.1031	27.1886	26.2669	60.2593	51.452	60.0515	74.458	55.0795	60.6615
sp|P07170|KAD2_YEAST	ADK1	Adenylate kinase OS=Saccharomyces cerevisiae (strain ATCC 204508 / S288c) OX=559292 GN=ADK1 PE=1 SV=2	0	U	R.LAAYHAQTEPIVDFYK.K	19.4687	21.7359	20.5586	19.7804	16.4521	22.4262	22.3672	19.9437	18.9337	23.1649	22.8765	17.5316	15.4217	19.9866	17.5696	13.9973	20.0582	22.1089
sp|P07170|KAD2_YEAST	ADK1	Adenylate kinase OS=Saccharomyces cerevisiae (strain ATCC 204508 / S288c) OX=559292 GN=ADK1 PE=1 SV=2	0	U	R.LAAYHAQTEPIVDFYK.K	27.0868	31.6682	25.9343	22.6723	19.599	34.6008	27.8939	34.931	24.9627	29.8264	25.0535	28.4798	27.6705	33.1583	24.8842	22.3151	24.8385	24.8843
sp|P07170|KAD2_YEAST	ADK1	Adenylate kinase OS=Saccharomyces cerevisiae (strain ATCC 204508 / S288c) OX=559292 GN=ADK1 PE=1 SV=2	0	U	K.DDVTGEALVQR.S	77.245	77.7482	58.766	70.2497	50.8453	77.5442	67.9499	77.0382	76.3102	74.7094	75.0436	80.7677	78.4495	74.3038	70.0666	76.2177	71.0226	78.2765
sp|P26364|KAD3_YEAST	ADK2	GTP:AMP phosphotransferase, mitochondrial OS=Saccharomyces cerevisiae (strain ATCC 204508 / S288c) OX=559292 GN=ADK2 PE=1 SV=1	0	U	K.VPGLDDITGEPLTK.R	45.3588	54.8586	61.9516	72.726	28.072	41.3046	51.8396	56.7798	86.2703	90.2319	62.7921	53.4723	44.6853	50.2333	68.3822	60.0129	60.313	62.4085
sp|P26364|KAD3_YEAST	ADK2	GTP:AMP phosphotransferase, mitochondrial OS=Saccharomyces cerevisiae (strain ATCC 204508 / S288c) OX=559292 GN=ADK2 PE=1 SV=1	0	U	R.LSALGWLK.P	14.4637	9.8649	23.3489	21.1592	7.09134	11.9513	11.1229	12.8203	24.8877	36.3047	11.0618	16.4787	7.14243	10.2465	17.3509	17.1613	14.6387	17.8627
sp|P26364|KAD3_YEAST	ADK2	GTP:AMP phosphotransferase, mitochondrial OS=Saccharomyces cerevisiae (strain ATCC 204508 / S288c) OX=559292 GN=ADK2 PE=1 SV=1	0	U	R.LLLLGAPGSGK.G	11.9753	16.7423	22.3503	24.4932	12.1106	7.37271	17.3535	15.9427	35.687	32.7047	18.3763	16.9308	16.0165	21.9	20.4292	25.5006	19.7317	21.6358
sp|P47143|ADK_YEAST	ADO1	Adenosine kinase OS=Saccharomyces cerevisiae (strain ATCC 204508 / S288c) OX=559292 GN=ADO1 PE=1 SV=1	0	U	K.IVDTNGAGDAFAGGFMAGLTK.G	13.5464	16.4002	22.0639	16.3932	15.7827	13.8483	11.5265	18.0616	17.3631	22.1702	12.6868	13.3863	20.2367	22.0159	16.8691	15.3297	17.2479	13.1636
sp|P47143|ADK_YEAST	ADO1	Adenosine kinase OS=Saccharomyces cerevisiae (strain ATCC 204508 / S288c) OX=559292 GN=ADO1 PE=1 SV=1	1	R	R.LLNENEK.A	330.268	384.165	325.51	358.522	274.694	290.214	332.502	364.781	359.954	394.726	363.095	359.592	353.15	389.895	334.346	378.976	340.221	358.962
sp|P47143|ADK_YEAST	ADO1	Adenosine kinase OS=Saccharomyces cerevisiae (strain ATCC 204508 / S288c) OX=559292 GN=ADO1 PE=1 SV=1	0	U	K.TVIFTHGVEPTVVVSSK.G	52.6148	58.7409	51.4811	48.21	42.8204	43.116	55.8163	49.6084	63.5369	62.9634	46.7693	51.411	58.9587	56.9283	57.0972	53.0331	54.3901	51.5984
sp|P47143|ADK_YEAST	ADO1	Adenosine kinase OS=Saccharomyces cerevisiae (strain ATCC 204508 / S288c) OX=559292 GN=ADO1 PE=1 SV=1	0	U	K.TVIFTHGVEPTVVVSSK.G	63.0746	75.6871	81.5315	68.8163	54.425	57.5903	61.7265	67.6129	69.8785	73.0053	61.7954	63.0855	62.6299	65.1954	81.1777	76.3492	72.1424	67.4883
sp|P47143|ADK_YEAST	ADO1	Adenosine kinase OS=Saccharomyces cerevisiae (strain ATCC 204508 / S288c) OX=559292 GN=ADO1 PE=1 SV=1	0	U	R.GAAYVLGAGQVVYFGSVGK.D	29.0809	29.6579	26.5226	30.7138	24.9837	29.3063	27.49	28.6939	34.3781	33.502	31.8465	33.3002	39.7141	32.9255	29.3804	31.2411	28.434	35.7957
sp|P47143|ADK_YEAST	ADO1	Adenosine kinase OS=Saccharomyces cerevisiae (strain ATCC 204508 / S288c) OX=559292 GN=ADO1 PE=1 SV=1	0	U	K.IVDTNGAGDAFAGGFM*AGLTK.G	35.3791	39.2279	41.0371	39.6555	35.1888	24.5157	37.1262	38.5113	36.7393	35.5333	35.763	37.1659	41.2558	40.3659	35.6836	43.343	31.593	38.2592
sp|P47143|ADK_YEAST	ADO1	Adenosine kinase OS=Saccharomyces cerevisiae (strain ATCC 204508 / S288c) OX=559292 GN=ADO1 PE=1 SV=1	0	U	K.M*AIFDELLQMPETK.L	22.7448	21.4482	17.4208	16.4673	17.5041	16.2577	22.2963	21.1842	14.1482	20.6688	25.3831	20.0072	21.342	21.7369	21.2597	19.3507	17.3747	20.7838
sp|P47143|ADK_YEAST	ADO1	Adenosine kinase OS=Saccharomyces cerevisiae (strain ATCC 204508 / S288c) OX=559292 GN=ADO1 PE=1 SV=1	0	U	R.GAAYVLGAGQVVYFGSVGK.D	21.9794	20.7417	19.9093	20.676	14.9029	17.9385	17.2577	24.9621	22.6341	16.9454	18.1297	23.8599	27.539	19.2645	18.9601	24.284	17.9136	20.356
[truncated: 58,452 more rows]
