# Supplementary material for: Comparative Proteome-Wide Abundance Profiling of Yeast Strains Deleted for Cdc48 Adaptors
Source: Proteomes. 2024 Oct 30;12(4):31. doi: 10.3390/proteomes12040031 (PMC11587464; doi:10.3390/proteomes12040031)
Supplement: Supplementary file 1 [file proteomes-12-00031-s001.zip › TableS3.xlsx]

## Sheet: Cuz1
Table S3: List of the differentially abundant proteins (DAPs) in each deletion strain compared to wild type. Columns include: Protein ID, Gene Symbol, Description, Number of Peptides, log2 Fc and log10 p-value for both proteins decreasing and increasing. Data for each deletion strain can be found in the appropriately-labeled tab.
	Protein decreasing								Protein increasing
Protein Id	Gene Symbol	Description	# of peptides	Log2 Fc Cuz1/wt	log10 pvalue			Protein Id	Gene Symbol	Description	# of peptides	Log2 Fc Cuz1/wt	log10 pvalue
sp|P53899|CUZ1_YEAST	CUZ1	CDC48-associated ubiquitin-like/zinc finger protein 1	8	-2.32424	2.71351			sp|P36086|YKH1_YEAST	YKL071W	Uncharacterized oxidoreductase YKL071W	3	2.77285	3.56246
sp|P40442|CSS1_YEAST	CSS1	Secreted protein CSS1	4	-2.32324	2.19993			sp|Q04182|PDR15_YEAST	PDR15	ATP-dependent permease PDR15	8	2.08011	4.4599
sp|P40017|YAT2_YEAST	YAT2	Carnitine O-acetyltransferase YAT2	13	-1.67649	2.06524			sp|P11986|INO1_YEAST	INO1	Inositol-3-phosphate synthase	1	1.4047	1.56869
sp|P80235|CACM_YEAST	YAT1	Putative mitochondrial carnitine O-acetyltransferase	11	-1.56493	2.44467			sp|P39713|BDH2_YEAST	BDH2	Probable diacetyl reductase [(R)-acetoin forming] 2	5	1.35155	2.97932
sp|Q12031|ACEB_YEAST	ICL2	Mitochondrial 2-methylisocitrate lyase	7	-1.4654	1.46794			sp|P39004|HXT7_YEAST	HXT7	High-affinity hexose transporter HXT7	4	1.29458	1.32048
sp|P32490|MKK1_YEAST	MKK1	MAP kinase kinase MKK1/SSP32	3	-1.45615	1.78794			sp|P38731|ARN1_YEAST	ARN1	Siderophore iron transporter ARN1	1	1.1316	2.57839
sp|P30952|MLS1_YEAST	MLS1	Malate synthase 1	26	-1.39868	2.83572			sp|Q08417|RSB1_YEAST	RSB1	Sphingoid long-chain base transporter RSB1	4	1.10259	2.92283
sp|P33303|SFC1_YEAST	SFC1	Succinate/fumarate mitochondrial transporter	10	-1.3171	3.92324			sp|P33302|PDR5_YEAST	PDR5	Pleiotropic ABC efflux transporter of multiple drugs	37	1.07486	2.33649
sp|P09435|HSP73_YEAST	SSA3	Heat shock protein SSA3	10	-1.24453	4.52267			sp|P04806|HXKA_YEAST	HXK1	Hexokinase-1	39	1.07476	2.92811
sp|Q12428|PRPD_YEAST	PDH1	Probable 2-methylcitrate dehydratase	7	-1.19619	3.21263			sp|P06208|LEU1_YEAST	LEU4	2-isopropylmalate synthase	2	1.0721	1.63222
sp|Q07500|NDH2_YEAST	NDE2	External NADH-ubiquinone oxidoreductase 2, mitochondrial	1	-1.18325	1.99918			sp|P25639|YCV1_YEAST	YCR061W	Uncharacterized membrane protein YCR061W	6	1.03062	1.47112
sp|Q07629|YD218_YEAST	YDL218W	Uncharacterized membrane protein YDL218W	1	-1.15588	2.23742			sp|P25297|PHO84_YEAST	PHO84	Inorganic phosphate transporter PHO84	5	0.933748	2.28699
sp|Q01574|ACS1_YEAST	ACS1	Acetyl-coenzyme A synthetase 1	22	-1.1342	2.96956			sp|P53189|SCW11_YEAST	SCW11	Probable family 17 glucosidase SCW11	1	0.885009	1.35119
sp|P25613|ADY2_YEAST	ADY2	Accumulation of dyads protein 2	3	-1.00626	1.52168			sp|Q06251|YL177_YEAST	YLR177W	Uncharacterized protein YLR177W	2	0.82372	1.74852
sp|Q03028|ODC1_YEAST	ODC1	Mitochondrial 2-oxodicarboxylate carrier 1	8	-0.982445	2.34719			sp|Q07930|PML1_YEAST	PML1	Pre-mRNA leakage protein 1	1	0.808191	1.72452
sp|Q12349|ATP14_YEAST	ATP14	ATP synthase subunit H, mitochondrial	3	-0.959218	1.30742			sp|P54114|ALDH3_YEAST	ALD3	Aldehyde dehydrogenase [NAD(P)+] 2	8	0.796043	2.44144
sp|P00427|COX6_YEAST	COX6	Cytochrome c oxidase subunit 6, mitochondrial	4	-0.950898	1.75786			sp|Q04368|CSI1_YEAST	CSI1	Cop9 signalosome-interactor 1	1	0.78492	1.36022
sp|P15202|CATA_YEAST	CTA1	Peroxisomal catalase A	5	-0.950889	3.3254			sp|P39980|SIT1_YEAST	SIT1	Siderophore iron transporter 1	5	0.776434	2.09936
sp|P39113|CAT8_YEAST	CAT8	Regulatory protein CAT8	9	-0.94831	4.21796			sp|P00635|PPA5_YEAST	PHO5	Repressible acid phosphatase	1	0.77398	3.62411
sp|P38695|HXT5_YEAST	HXT5	Probable glucose transporter HXT5	7	-0.913682	2.81918			sp|Q07653|HBT1_YEAST	HBT1	Protein HBT1	17	0.76548	2.07099
sp|P32316|ACH1_YEAST	ACH1	Acetyl-CoA hydrolase	25	-0.906941	3.13697			sp|P19211|IF5A2_YEAST	ANB1	Eukaryotic translation initiation factor 5A-2	3	0.743862	2.92002
sp|P40035|PIC2_YEAST	PIC2	Mitochondrial phosphate carrier protein 2	2	-0.896686	2.49251			sp|P40036|GIP2_YEAST	GIP2	GLC7-interacting protein 2	1	0.743155	2.41717
sp|P01097|ATIF_YEAST	INH1	ATPase inhibitor, mitochondrial	9	-0.87471	2.30415			sp|Q07651|FMP45_YEAST	FMP45	SUR7 family protein FMP45	1	0.742645	1.38317
sp|P36038|CBT1_YEAST	CBT1	Cytochrome b termination protein 1	1	-0.844358	1.64845			sp|P39976|DLD3_YEAST	DLD3	D-2-hydroxyglutarate--pyruvate transhydrogenase DLD3	17	0.717551	2.68785
sp|P00890|CISY1_YEAST	CIT1	Citrate synthase, mitochondrial	30	-0.842149	2.6887			sp|P25591|VAC17_YEAST	VAC17	vacuole-related protein 17	1	0.714841	1.32434
sp|P00331|ADH2_YEAST	ADH2	Alcohol dehydrogenase 2	7	-0.838333	2.08176			sp|P48510|DSK2_YEAST	DSK2	Ubiquitin domain-containing protein DSK2	9	0.705801	1.21169
sp|Q06665|RAD34_YEAST	RAD34	DNA repair protein RAD34	1	-0.835536	1.57438			sp|P09368|PUT1_YEAST	PUT1	Proline dehydrogenase, mitochondrial	1	0.700781	3.19723
sp|P33421|SDH3_YEAST	SDH3	Succinate dehydrogenase [ubiquinone] cytochrome b subunit, mitochondrial	4	-0.80094	1.70653			sp|P47977|CTH2_YEAST	TIS11	mRNA decay factor CTH2	2	0.689296	1.65007
sp|P37298|DHSD_YEAST	SDH4	Succinate dehydrogenase [ubiquinone] cytochrome b small subunit, mitochondrial	8	-0.781667	1.66521			sp|P53933|APP1_YEAST	APP1	Phosphatidate phosphatase APP1	3	0.667136	1.26294
sp|P40054|SERA_YEAST	SER3	D-3-phosphoglycerate dehydrogenase 1	6	-0.752644	2.78162			sp|P08465|MET2_YEAST	MET2	Homoserine O-acetyltransferase	5	0.666817	1.63021
sp|Q02873|YP107_YEAST	YPL107W	UPF0651 protein YPL107W, mitochondrial	2	-0.752225	1.60265			sp|P32343|SSH4_YEAST	SSH4	Protein SSH4	5	0.664327	1.54537
sp|P53982|IDHH_YEAST	IDP3	Isocitrate dehydrogenase [NADP]	2	-0.750176	1.84204			sp|Q02863|UBP16_YEAST	UBP16	Ubiquitin carboxyl-terminal hydrolase 16	4	0.654491	2.12627
sp|P41939|IDHC_YEAST	IDP2	Isocitrate dehydrogenase [NADP] cytoplasmic	25	-0.698212	3.02301			sp|Q08299|ENB1_YEAST	ENB1	Siderophore iron transporter ENB1	7	0.654154	2.86829
sp|Q05648|MRX10_YEAST	MRX10	MIOREX complex component 10	2	-0.691877	1.41623			sp|Q03148|SNZ1_YEAST	SNZ1	Pyridoxal 5'-phosphate synthase subunit SNZ1	2	0.649658	1.34325
sp|Q02207|FOX2_YEAST	FOX2	Peroxisomal hydratase-dehydrogenase-epimerase	14	-0.690748	2.94869			sp|P14065|GCY1_YEAST	GCY1	Glycerol 2-dehydrogenase (NADP(+))	9	0.626546	3.42686
sp|P38958|PT100_YEAST	PET100	Protein PET100, mitochondrial	1	-0.655154	1.41749			sp|Q06625|GDE_YEAST	GDB1	Glycogen debranching enzyme	22	0.618377	2.6961
sp|P04037|COX4_YEAST	COX4	Cytochrome c oxidase subunit 4, mitochondrial	7	-0.6491	2.7131			sp|P43682|SFT1_YEAST	SFT1	Protein transport protein SFT1	2	0.603894	1.44033
sp|Q07349|MRX9_YEAST	MRX9	MIOREX complex component 9	5	-0.646986	2.25874			sp|Q12012|YO289_YEAST	YOR289W	Uncharacterized protein YOR289W	5	0.593588	1.6599
sp|A5Z2X5|YP010_YEAST	YPR010C-A	UPF0495 protein YPR010C-A	2	-0.630924	1.64728			sp|P38697|IMDH2_YEAST	IMD2	Inosine-5'-monophosphate dehydrogenase 2	7	0.588477	1.76005
sp|P21801|SDHB_YEAST	SDH2	Succinate dehydrogenase [ubiquinone] iron-sulfur subunit, mitochondrial	12	-0.618517	3.29191			sp|Q02725|VTC3_YEAST	VTC3	Vacuolar transporter chaperone 3	35	0.576988	2.35919
sp|P43567|AGX1_YEAST	AGX1	Alanine--glyoxylate aminotransferase 1	11	-0.613975	2.16529			sp|Q03533|TDA1_YEAST	TDA1	Serine/threonine-protein kinase TDA1	8	0.572792	2.27312
sp|P00431|CCPR_YEAST	CCP1	Cytochrome c peroxidase, mitochondrial	21	-0.61049	2.33655			sp|P39551|PRM9_YEAST	PRM9	Pheromone-regulated membrane protein 9	1	0.564494	1.54158
sp|Q12283|FABD_YEAST	MCT1	Malonyl CoA-acyl carrier protein transacylase, mitochondrial	6	-0.594563	1.5738			sp|Q03177|YMZ2_YEAST	YMR102C	WD repeat-containing protein YMR102C	15	0.559016	2.10005
sp|P40215|NDH1_YEAST	NDE1	External NADH-ubiquinone oxidoreductase 1, mitochondrial	31	-0.589405	2.12924			sp|P36157|MSA2_YEAST	MSA2	Putative transcriptional activator MSA2	1	0.547688	1.83756
sp|P17536|TPM1_YEAST	TPM1	Tropomyosin-1	17	-0.585796	2.0192			sp|Q12498|PRM4_YEAST	PRM4	Pheromone-regulated membrane protein 4	1	0.535412	1.37561
sp|Q12233|ATPN_YEAST	ATP20	ATP synthase subunit g, mitochondrial	5	-0.585301	2.11862			sp|Q3E841|YN034_YEAST	YNR034W-A	Uncharacterized protein YNR034W-A	11	0.529771	2.5739
sp|P04039|COX8_YEAST	COX8	Cytochrome c oxidase subunit 8, mitochondrial	2	-0.58457	1.88633			sp|P40023|EDC2_YEAST	EDC2	Enhancer of mRNA-decapping protein 2	2	0.522785	1.65946
sp|P38885|AIM46_YEAST	AIM46	Altered inheritance of mitochondria protein 46, mitochondrial	17	-0.582233	2.3929			sp|P40989|FKS2_YEAST	GSC2	1,3-beta-glucan synthase component GSC2	7	0.521089	1.97167
sp|P38287|CSH1_YEAST	CSH1	Mannosyl phosphorylinositol ceramide synthase CSH1	3	-0.579557	1.3407			sp|P40159|YNU8_YEAST	YNL208W	Uncharacterized protein YNL208W	14	0.517592	2.06029
sp|Q00711|SDHA_YEAST	SDH1	Succinate dehydrogenase [ubiquinone] flavoprotein subunit, mitochondrial	16	-0.578907	3.35627			sp|Q02961|YP113_YEAST	YPL113C	Putative 2-hydroxyacid dehydrogenase YPL113C	1	0.513108	1.5463
sp|P16547|OM45_YEAST	OM45	Mitochondrial outer membrane protein OM45	24	-0.576182	2.49313			sp|Q12443|RTN2_YEAST	RTN2	Reticulon-like protein 2	19	0.508598	2.59823
sp|P40530|PDK1_YEAST	PKP1	[Pyruvate dehydrogenase (acetyl-transferring)] kinase 1, mitochondrial	4	-0.569681	1.87308			sp|P53111|ARI1_YEAST	ARI1	NADPH-dependent aldehyde reductase ARI1	12	0.508045	2.25962
sp|Q01217|ARG56_YEAST	ARG5,6	Protein ARG5,6, mitochondrial	14	-0.560938	2.40161
sp|P33327|DHE2_YEAST	GDH2	NAD-specific glutamate dehydrogenase	28	-0.559543	2.78781
sp|P15365|DAL5_YEAST	DAL5	Allantoate permease	1	-0.559193	3.377
sp|P32191|GPDM_YEAST	GUT2	Glycerol-3-phosphate dehydrogenase, mitochondrial	35	-0.557819	2.66099
sp|P38785|GIC1_YEAST	GIC1	GTPase-interacting component 1	1	-0.551146	3.0323
sp|P38840|ARO9_YEAST	ARO9	Aromatic amino acid aminotransferase 2	30	-0.549813	3.13063
sp|P25646|PDP2_YEAST	PTC6	[Pyruvate dehydrogenase [acetyl-transferring]]-phosphatase 2, mitochondrial	2	-0.549241	2.26324
sp|P00128|QCR7_YEAST	QCR7	Cytochrome b-c1 complex subunit 7, mitochondrial	13	-0.543842	2.2357
sp|Q08774|RRG7_YEAST	RRG7	Required for respiratory growth protein 7, mitochondrial	1	-0.541137	2.26478
sp|Q05473|MRX8_YEAST	MRX8	MIOREX complex component 8	3	-0.536188	1.48877
sp|Q99297|ODC2_YEAST	ODC2	Mitochondrial 2-oxodicarboxylate carrier 2	9	-0.530262	2.3721
sp|P47177|2NDP_YEAST	YJR149W	Putative nitronate monooxygenase	2	-0.524078	2.48181
sp|P07143|CY1_YEAST	CYT1	Cytochrome c1, heme protein, mitochondrial	12	-0.523038	2.15273
sp|Q05779|COQ9_YEAST	COQ9	Ubiquinone biosynthesis protein COQ9, mitochondrial	12	-0.518533	2.0259
sp|P07255|COX9_YEAST	COX9	Cytochrome c oxidase subunit 9, mitochondrial	2	-0.515371	2.74785
sp|P05316|FUR4_YEAST	FUR4	Uracil permease	1	-0.514749	1.35869
sp|Q07534|S2538_YEAST	HEM25	Mitochondrial glycine transporter	3	-0.514047	1.45737
sp|P04397|GAL10_YEAST	GAL10	Bifunctional protein GAL10	1	-0.50908	1.79358

## Sheet: Shp1
	Protein decreasing								Protein increasing
Protein Id	Gene Symbol	Description	# of peptides	Log2 Fc Shp1/wt	log10 pvalue			Protein Id	Gene Symbol	Description	# of peptides	Log2 Fc Shp1/wt	log10 pvalue
sp|P34223|UBX1_YEAST	SHP1	UBX domain-containing protein 1	20	-5.16125	3.1356			sp|P10963|PCKA_YEAST	PCK1	Phosphoenolpyruvate carboxykinase (ATP)	25	3.72221	3.55331
sp|Q12110|YL049_YEAST	YLR049C	Uncharacterized protein YLR049C	1	-3.12274	1.40678			sp|P40476|PRM5_YEAST	PRM5	Pheromone-regulated membrane protein 5	6	3.33492	3.01112
sp|Q01662|MAP1_YEAST	MAP1	Methionine aminopeptidase 1	22	-2.92067	3.33472			sp|P28240|ACEA_YEAST	ICL1	Isocitrate lyase	13	3.25072	2.83312
sp|P25297|PHO84_YEAST	PHO84	Inorganic phosphate transporter PHO84	5	-2.69404	3.45109			sp|P53752|YN95_YEAST	YNR066C	Uncharacterized membrane glycoprotein YNR066C	1	3.16316	2.27404
sp|P38695|HXT5_YEAST	HXT5	Probable glucose transporter HXT5	7	-2.5946	2.7766			sp|Q03180|PIR3_YEAST	PIR3	Cell wall mannoprotein PIR3	2	2.8746	2.83436
sp|P10863|TIR1_YEAST	TIR1	Cold shock-induced protein TIR1	1	-2.4823	2.73244			sp|P36086|YKH1_YEAST	YKL071W	Uncharacterized oxidoreductase YKL071W	3	2.8498	2.60923
sp|P40188|RGI2_YEAST	RGI2	Respiratory growth induced protein 2	1	-2.45343	2.66652			sp|Q03148|SNZ1_YEAST	SNZ1	Pyridoxal 5'-phosphate synthase subunit SNZ1	2	2.83743	3.34104
sp|P25376|AGP1_YEAST	AGP1	General amino acid permease AGP1	7	-1.97056	3.06334			sp|P38892|CRG1_YEAST	CRG1	Probable S-adenosylmethionine-dependent methyltransferase CRG1	9	2.83301	3.01829
sp|P38723|COS8_YEAST	COS8	Protein COS8	2	-1.80102	1.96298			sp|Q12303|YPS3_YEAST	YPS3	Aspartic proteinase yapsin-3	3	2.82731	1.97142
sp|Q03529|SCS7_YEAST	SCS7	Ceramide very long chain fatty acid hydroxylase SCS7	14	-1.78964	2.95193			sp|P53615|CAN_YEAST	NCE103	Carbonic anhydrase	8	2.68727	2.51467
sp|Q04182|PDR15_YEAST	PDR15	ATP-dependent permease PDR15	8	-1.70463	3.53661			sp|P53082|BOL2_YEAST	BOL2	BolA-like protein 2	1	2.6077	3.36241
sp|Q08485|NRT1_YEAST	NRT1	Nicotinamide riboside transporter 1	1	-1.59814	1.35909			sp|P40442|CSS1_YEAST	CSS1	Secreted protein CSS1	4	2.53309	3.28047
sp|Q08187|YO029_YEAST	YOL029C	Uncharacterized protein YOL029C	1	-1.51229	1.76513			sp|P40989|FKS2_YEAST	GSC2	1,3-beta-glucan synthase component GSC2	7	2.26416	2.92112
sp|Q12436|ZRT2_YEAST	ZRT2	Zinc-regulated transporter 2	3	-1.50531	4.39415			sp|P09368|PUT1_YEAST	PUT1	Proline dehydrogenase, mitochondrial	1	2.13695	3.1228
sp|P32873|BEM3_YEAST	BEM3	GTPase-activating protein BEM3	8	-1.48065	2.17269			sp|P53286|BTN2_YEAST	BTN2	Protein BTN2	2	2.11888	2.23044
sp|P53909|ADE_YEAST	AAH1	Adenine deaminase	12	-1.47965	3.52105			sp|P32467|HXT4_YEAST	HXT4	Low-affinity glucose transporter HXT4	7	1.97958	1.7007
sp|P34161|YOX1_YEAST	YOX1	Homeobox protein YOX1	1	-1.46072	1.30967			sp|P41816|OYE3_YEAST	OYE3	NADPH dehydrogenase 3	2	1.94067	3.85887
sp|Q08299|ENB1_YEAST	ENB1	Siderophore iron transporter ENB1	7	-1.43423	2.64341			sp|P11986|INO1_YEAST	INO1	Inositol-3-phosphate synthase	1	1.9195	2.74763
sp|P08432|DCOR_YEAST	SPE1	Ornithine decarboxylase	2	-1.39909	3.14371			sp|P40483|YIK8_YEAST	YIL108W	Putative zinc metalloproteinase YIL108W	21	1.86433	3.40518
sp|P28272|PYRD_YEAST	URA1	Dihydroorotate dehydrogenase (fumarate)	23	-1.38777	3.56933			sp|Q12252|PHM7_YEAST	PHM7	Phosphate metabolism protein 7	1	1.82345	1.70047
sp|P38285|AMN1_YEAST	AMN1	Antagonist of mitotic exit network protein 1	2	-1.38743	1.86961			sp|P00331|ADH2_YEAST	ADH2	Alcohol dehydrogenase 2	7	1.81467	4.74285
sp|P38196|FUI1_YEAST	FUI1	Uridine permease	9	-1.34247	2.02024			sp|P40433|6P21_YEAST	PFK26	6-phosphofructo-2-kinase 1	13	1.80105	3.23862
sp|P53130|GPG1_YEAST	GPG1	Heterotrimeric G protein gamma subunit GPG1	1	-1.33916	1.76058			sp|P13045|GAL3_YEAST	GAL3	Protein GAL3	3	1.7739	2.49474
sp|P09435|HSP73_YEAST	SSA3	Heat shock protein SSA3	10	-1.33291	2.49201			sp|P03965|CARB_YEAST	CPA2	Carbamoyl-phosphate synthase arginine-specific large chain	42	1.7516	2.68235
sp|P29461|PTP2_YEAST	PTP2	Tyrosine-protein phosphatase 2	1	-1.31958	2.0789			sp|Q01589|SED1_YEAST	SED1	Cell wall protein SED1	1	1.68554	2.18875
sp|P53319|6PGD2_YEAST	GND2	6-phosphogluconate dehydrogenase, decarboxylating 2	8	-1.28432	2.11115			sp|P54005|DIA1_YEAST	DIA1	Protein DIA1	1	1.6777	2.40237
sp|P38766|RRM3_YEAST	RRM3	ATP-dependent DNA helicase RRM3	5	-1.28313	3.70853			sp|Q99393|IZH4_YEAST	IZH4	ADIPOR-like receptor IZH4	2	1.63876	2.25351
sp|P53172|SDS23_YEAST	SDS23	Protein SDS23	13	-1.2816	2.59779			sp|P25613|ADY2_YEAST	ADY2	Accumulation of dyads protein 2	3	1.62768	2.49565
sp|P40048|PTP3_YEAST	PTP3	Tyrosine-protein phosphatase 3	8	-1.27973	2.56887			sp|P18961|YPK2_YEAST	YPK2	Serine/threonine-protein kinase YPK2/YKR2	6	1.59338	2.20634
sp|P38079|YRO2_YEAST	YRO2	Protein YRO2	4	-1.26331	2.47198			sp|P38697|IMDH2_YEAST	IMD2	Inosine-5'-monophosphate dehydrogenase 2	7	1.58138	2.74352
sp|P05316|FUR4_YEAST	FUR4	Uracil permease	1	-1.25454	1.61669			sp|P27796|THIK_YEAST	POT1	3-ketoacyl-CoA thiolase, peroxisomal	2	1.56294	2.05256
sp|Q02725|VTC3_YEAST	VTC3	Vacuolar transporter chaperone 3	35	-1.24434	2.66866			sp|P07248|ADR1_YEAST	ADR1	Regulatory protein ADR1	19	1.5323	2.92924
sp|Q03533|TDA1_YEAST	TDA1	Serine/threonine-protein kinase TDA1	8	-1.2382	3.08302			sp|Q03102|YMN1_YEAST	YML131W	Uncharacterized membrane protein YML131W	18	1.52114	3.40497
sp|P38616|YGP1_YEAST	YGP1	Protein YGP1	13	-1.23475	3.74202			sp|Q03465|RPN4_YEAST	RPN4	Protein RPN4	2	1.5198	1.79394
sp|P32791|FRE1_YEAST	FRE1	Ferric/cupric reductase transmembrane component 1	19	-1.234	2.18555			sp|Q12449|AHA1_YEAST	AHA1	Hsp90 co-chaperone AHA1	24	1.49863	2.77162
sp|P07807|DYR_YEAST	DFR1	Dihydrofolate reductase	6	-1.20615	3.39758			sp|P40523|YIF5_YEAST	YIL055C	Uncharacterized protein YIL055C	8	1.44804	4.93866
sp|P56628|RL22B_YEAST	RPL22B	60S ribosomal protein L22-B	6	-1.19703	3.63234			sp|P22580|AMDY_YEAST	AMD2	Probable amidase	1	1.44733	2.05982
sp|Q02785|PDR12_YEAST	PDR12	ATP-dependent permease PDR12	22	-1.18079	3.5871			sp|P38998|LYS1_YEAST	LYS1	Saccharopine dehydrogenase [NAD(+), L-lysine-forming]	17	1.44582	3.81478
sp|P47120|DOHH_YEAST	LIA1	Deoxyhypusine hydroxylase	36	-1.17808	2.04919			sp|Q12385|ICT1_YEAST	ICT1	1-acylglycerol-3-phosphate O-acyltransferase ICT1	1	1.42296	2.07955
sp|Q12412|PNS1_YEAST	PNS1	Protein PNS1	2	-1.17626	1.35286			sp|Q12408|NPC2_YEAST	NPC2	Phosphatidylglycerol/phosphatidylinositol transfer protein	4	1.40835	1.61816
sp|P32804|ZRT1_YEAST	ZRT1	Zinc-regulated transporter 1	2	-1.17274	1.89461			sp|P54007|YL460_YEAST	YLR460C	Uncharacterized protein YLR460C	9	1.39493	2.74796
sp|P40039|FCY21_YEAST	FCY21	Purine-cytosine permease FCY21	1	-1.16841	2.37996			sp|Q07684|MFG1_YEAST	MFG1	Morphogenetic regulator of filamentous growth protein 1	3	1.38104	1.50818
sp|Q2V2P2|YK065_YEAST	YKL065W-A	Uncharacterized protein YKL065W-A	2	-1.16457	1.76399			sp|P48365|GYP7_YEAST	GYP7	GTPase-activating protein GYP7	15	1.37421	3.71351
sp|P15992|HSP26_YEAST	HSP26	Heat shock protein 26	32	-1.1488	3.95431			sp|Q07549|SNA4_YEAST	SNA4	Protein SNA4	3	1.32417	3.88783
sp|P26785|RL16B_YEAST	RPL16B	60S ribosomal protein L16-B	31	-1.12994	3.66836			sp|P25611|RDS1_YEAST	RDS1	Regulator of drug sensitivity 1	1	1.32262	1.50179
sp|P05738|RL9A_YEAST	RPL9A	60S ribosomal protein L9-A	7	-1.1201	2.13203			sp|P53947|YNF8_YEAST	YNL058C	Vacuolar membrane protein YNL058C	3	1.31905	2.00733
sp|P50861|RIB4_YEAST	RIB4	6,7-dimethyl-8-ribityllumazine synthase	6	-1.11689	2.41162			sp|P33327|DHE2_YEAST	GDH2	NAD-specific glutamate dehydrogenase	28	1.3147	4.52634
sp|P25379|STDH_YEAST	CHA1	Catabolic L-serine/threonine dehydratase	19	-1.10922	2.43987			sp|Q06325|YPS7_YEAST	YPS7	Aspartic proteinase yapsin-7	2	1.31329	1.79437
sp|P05374|CHO2_YEAST	CHO2	Phosphatidylethanolamine N-methyltransferase	13	-1.10792	2.42673			sp|Q00772|SLT2_YEAST	SLT2	Mitogen-activated protein kinase SLT2/MPK1	11	1.30929	2.71422
sp|P38993|FET3_YEAST	FET3	Iron transport multicopper oxidase FET3	22	-1.1045	2.15401			sp|P32828|SLX5_YEAST	SLX5	E3 ubiquitin-protein ligase complex SLX5-SLX8 subunit SLX5	3	1.30199	2.24925
sp|Q2V2Q1|ADF1_YEAST	ADF1	Antisense of depressing factor protein 1	1	-1.09814	2.47717			sp|Q06648|GIC2_YEAST	GIC2	GTPase-interacting component 2	3	1.29352	2.61689
sp|P40988|FET4_YEAST	FET4	Low-affinity Fe(2+) transport protein	6	-1.09398	3.0017			sp|P23585|HXT2_YEAST	HXT2	High-affinity glucose transporter HXT2	13	1.28995	1.79437
sp|P32465|HXT1_YEAST	HXT1	Low-affinity glucose transporter HXT1	14	-1.08827	2.31895			sp|Q05863|YL281_YEAST	YLR281C	Uncharacterized peptide chain release factor-like protein YLR281C, mitochondrial	1	1.28531	2.05046
sp|P40059|DOT6_YEAST	DOT6	Transcriptional regulatory protein DOT6	15	-1.0818	2.33089			sp|Q02979|GDE1_YEAST	GDE1	Glycerophosphocholine phosphodiesterase GDE1	16	1.28027	2.31603
sp|Q03214|ECM5_YEAST	ECM5	Protein ECM5	2	-1.06912	1.45825			sp|P07172|HIS8_YEAST	HIS5	Histidinol-phosphate aminotransferase	16	1.27379	3.08223
sp|Q3E756|YB029_YEAST	YBL029C-A	UPF0768 protein YBL029C-A	1	-1.06478	2.47486			sp|P53630|BIOD_YEAST	BIO4	Dethiobiotin synthetase	2	1.25849	2.39071
sp|P06208|LEU1_YEAST	LEU4	2-isopropylmalate synthase	2	-1.06374	2.07978			sp|P52911|EXG2_YEAST	EXG2	Glucan 1,3-beta-glucosidase 2	12	1.24886	2.4979
sp|Q03674|PLB2_YEAST	PLB2	Lysophospholipase 2	7	-1.05402	3.00645			sp|Q12331|YFAS1_YEAST	YDR262W	FAS1 domain-containing protein YDR262W	2	1.24591	2.86923
sp|P53718|NRM1_YEAST	NRM1	Transcription factor NRM1	2	-1.05178	2.35394			sp|Q04052|ARO80_YEAST	ARO80	Transcriptional activator ARO80	3	1.24085	4.08853
sp|Q03631|WAR1_YEAST	WAR1	Weak acid resistance protein 1	5	-1.05063	2.34333			sp|Q06991|PUN1_YEAST	PUN1	Protein PUN1	1	1.23743	2.05477
sp|Q12256|TPO4_YEAST	TPO4	Polyamine transporter 4	6	-1.05012	2.2527			sp|P53183|YGD9_YEAST	YGL039W	Putative uncharacterized oxidoreductase YGL039W	15	1.23062	2.49721
sp|Q08417|RSB1_YEAST	RSB1	Sphingoid long-chain base transporter RSB1	4	-1.04853	1.89303			sp|Q12524|PCD1_YEAST	PCD1	Peroxisomal coenzyme A diphosphatase 1, peroxisomal	3	1.21034	1.54932
sp|P39943|MIG3_YEAST	MIG3	Transcription corepressor MIG3	2	-1.04536	2.07456			sp|Q08224|THI20_YEAST	THI20	Hydroxymethylpyrimidine/phosphomethylpyrimidine kinase THI20	10	1.19627	3.22043
sp|P15801|DPOG_YEAST	MIP1	DNA polymerase gamma	5	-1.02871	3.05956			sp|Q05902|ECM38_YEAST	ECM38	Glutathione hydrolase proenzyme	6	1.19343	2.83998
sp|P25370|GFD2_YEAST	GFD2	Good for full DBP5 activity protein 2	3	-1.02654	3.64324			sp|P40506|PPCS_YEAST	CAB2	Phosphopantothenate--cysteine ligase CAB2	14	1.18575	3.08452
sp|P10659|METK1_YEAST	SAM1	S-adenosylmethionine synthase 1	30	-1.02421	3.4295			sp|P40471|AYR1_YEAST	AYR1	NADPH-dependent 1-acyldihydroxyacetone phosphate reductase	14	1.17683	2.58782
sp|P40088|FTR1_YEAST	FTR1	Plasma membrane iron permease	11	-1.02418	2.9113			sp|P32329|YPS1_YEAST	YPS1	Aspartic proteinase 3	2	1.17412	2.06302
sp|P17076|RL8A_YEAST	RPL8A	60S ribosomal protein L8-A	6	-1.01094	2.57635			sp|P40414|TPM2_YEAST	TPM2	Tropomyosin-2	8	1.16857	2.19312
sp|P37012|PGM2_YEAST	PGM2	Phosphoglucomutase 2	35	-1.00086	2.66116			sp|P38928|AXL2_YEAST	AXL2	Axial budding pattern protein 2	12	1.1675	2.72595
sp|P48363|PFD3_YEAST	PAC10	Prefoldin subunit 3	7	-0.992754	1.61301			sp|Q12443|RTN2_YEAST	RTN2	Reticulon-like protein 2	19	1.16599	3.47983
sp|P22215|SLY41_YEAST	SLY41	Uncharacterized transporter SLY41	3	-0.992322	1.97866			sp|O43137|YB085_YEAST	YBR085C-A	Uncharacterized protein YBR085C-A	1	1.16553	2.79578
sp|P33302|PDR5_YEAST	PDR5	Pleiotropic ABC efflux transporter of multiple drugs	37	-0.989017	2.30373			sp|P32191|GPDM_YEAST	GUT2	Glycerol-3-phosphate dehydrogenase, mitochondrial	35	1.15844	2.90742
sp|P05747|RL29_YEAST	RPL29	60S ribosomal protein L29	5	-0.984191	1.58574			sp|P40318|DOA10_YEAST	SSM4	ERAD-associated E3 ubiquitin-protein ligase DOA10	16	1.15821	2.24209
sp|P47163|EFM3_YEAST	EFM3	Protein-lysine N-methyltransferase EFM3	2	-0.98298	1.32751			sp|P28319|CWP1_YEAST	CWP1	Cell wall protein CWP1	29	1.15302	3.69201
sp|P07270|PHO4_YEAST	PHO4	Phosphate system positive regulatory protein PHO4	5	-0.977225	2.50223			sp|P32460|DCG1_YEAST	DCG1	Protein DCG1	5	1.149	2.5265
sp|P38590|MSG5_YEAST	MSG5	Tyrosine-protein phosphatase MSG5	2	-0.975504	1.37594			sp|P40452|COA1_YEAST	COA1	Cytochrome c oxidase assembly factor 1	6	1.14821	3.47334
sp|P32590|HSP79_YEAST	SSE2	Heat shock protein homolog SSE2	22	-0.97495	2.89431			sp|P24276|SSD1_YEAST	SSD1	Protein SSD1	36	1.13629	2.38411
sp|Q12189|RPIA_YEAST	RKI1	Ribose-5-phosphate isomerase	30	-0.968555	2.95588			sp|P09232|PRTB_YEAST	PRB1	Cerevisin	25	1.13588	3.69852
sp|P38172|MRX3_YEAST	MRX3	MIOREX complex component 3	8	-0.965375	3.14288			sp|Q07451|YET3_YEAST	YET3	Endoplasmic reticulum transmembrane protein 3	9	1.12802	1.9502
sp|P61830|H3_YEAST	HHT1	Histone H3	8	-0.964693	2.07963			sp|P38760|MIP6_YEAST	MIP6	RNA-binding protein MIP6	2	1.12636	2.25223
sp|P53900|PFD4_YEAST	GIM3	Prefoldin subunit 4	9	-0.963184	1.30745			sp|Q06350|CHI2_YEAST	CTS2	Sporulation-specific chitinase 2	7	1.12516	2.75639
sp|P22211|NPR1_YEAST	NPR1	Nitrogen permease reactivator protein	9	-0.95942	2.4089			sp|Q06177|TMA10_YEAST	TMA10	Translation machinery-associated protein 10	2	1.12508	1.68758
sp|P00635|PPA5_YEAST	PHO5	Repressible acid phosphatase	1	-0.958075	3.23763			sp|P40533|TED1_YEAST	TED1	Protein TED1	20	1.11208	3.1576
sp|P39939|RS26B_YEAST	RPS26B	40S ribosomal protein S26-B	3	-0.957129	5.45725			sp|Q04396|LPP1_YEAST	LPP1	Lipid phosphate phosphatase 1	1	1.10717	2.07604
sp|P32642|GLRX4_YEAST	GRX4	Monothiol glutaredoxin-4	11	-0.947531	2.19382			sp|Q06216|PIG1_YEAST	PIG1	Serine/threonine-protein phosphatase 1 regulatory subunit PIG1	1	1.10567	1.59212
sp|P0C2H9|RL31B_YEAST	RPL31B	60S ribosomal protein L31-B	5	-0.947012	2.81431			sp|P40473|POG1_YEAST	POG1	Transcriptional activator POG1	3	1.09678	1.64519
sp|P06775|HIP1_YEAST	HIP1	Histidine permease	13	-0.941585	1.68724			sp|Q06651|PIB1_YEAST	PIB1	E3 ubiquitin-protein ligase PIB1	2	1.09403	2.13681
sp|P36013|MAOM_YEAST	MAE1	NAD-dependent malic enzyme, mitochondrial	34	-0.928438	3.3402			sp|P53301|CRH1_YEAST	CRH1	Probable glycosidase CRH1	20	1.08946	3.68273
sp|P39713|BDH2_YEAST	BDH2	Probable diacetyl reductase [(R)-acetoin forming] 2	5	-0.922076	1.70494			sp|P53133|YGL7_YEAST	YGL117W	Uncharacterized protein YGL117W	1	1.08648	1.31903
sp|P17442|PHO81_YEAST	PHO81	Phosphate system positive regulatory protein PHO81	18	-0.921878	3.18192			sp|Q07653|HBT1_YEAST	HBT1	Protein HBT1	17	1.07496	1.98006
sp|P43553|ALR2_YEAST	ALR2	Magnesium transporter ALR2	2	-0.905512	1.52118			sp|Q12191|BUG1_YEAST	BUG1	Binder of USO1 and GRH1 protein 1	21	1.07021	2.02183
sp|Q02326|RL6A_YEAST	RPL6A	60S ribosomal protein L6-A	23	-0.902355	1.50213			sp|P32945|PPQ1_YEAST	PPQ1	Serine/threonine-protein phosphatase PPQ	3	1.06965	1.61307
sp|Q12672|RL21B_YEAST	RPL21B	60S ribosomal protein L21-B	2	-0.899204	2.09357			sp|P39551|PRM9_YEAST	PRM9	Pheromone-regulated membrane protein 9	1	1.06765	1.72767
sp|P38202|YBC8_YEAST	YBL028C	UPF0642 protein YBL028C	6	-0.898662	3.11607			sp|P32459|ALLA_YEAST	DAL3	Ureidoglycolate lyase	1	1.06605	1.75027
sp|P00045|CYC7_YEAST	CYC7	Cytochrome c isoform 2	4	-0.895632	2.64246			sp|P40527|ATC7_YEAST	NEO1	Probable phospholipid-transporting ATPase NEO1	25	1.06565	2.83358
sp|P41058|RS29B_YEAST	RPS29B	40S ribosomal protein S29-B	1	-0.895351	2.11742			sp|P49775|HNT2_YEAST	HNT2	Bis(5'-adenosyl)-triphosphatase	6	1.06475	2.57416
sp|P05744|RL33A_YEAST	RPL33A	60S ribosomal protein L33-A	9	-0.883367	3.54784			sp|P40501|AVT7_YEAST	AVT7	Vacuolar amino acid transporter 7	2	1.06095	1.96597
sp|P13134|KEX2_YEAST	KEX2	Kexin	10	-0.883223	1.72766			sp|P39009|DUN1_YEAST	DUN1	DNA damage response protein kinase DUN1	13	1.05942	2.80966
sp|P38810|SFB3_YEAST	SFB3	SED5-binding protein 3	23	-0.876373	4.09248			sp|P36139|PET10_YEAST	PET10	Protein PET10	20	1.05197	3.24052
sp|Q08004|BUD20_YEAST	BUD20	Bud site selection protein 20	9	-0.872843	2.17621			sp|Q02961|YP113_YEAST	YPL113C	Putative 2-hydroxyacid dehydrogenase YPL113C	1	1.04926	2.38036
sp|P40963|SAS2_YEAST	SAS2	Histone acetyltransferase SAS2	2	-0.871359	2.08917			sp|P10363|PRI1_YEAST	PRI1	DNA primase small subunit	11	1.04839	2.83687
sp|P49435|APT1_YEAST	APT1	Adenine phosphoribosyltransferase 1	21	-0.870852	2.14044			sp|P40566|EGH1_YEAST	EGH1	Ergosteryl-beta-glucosidase	11	1.04467	2.67103
sp|P00360|G3P1_YEAST	TDH1	Glyceraldehyde-3-phosphate dehydrogenase 1	26	-0.863992	3.16037			sp|Q12155|YL050_YEAST	YLR050C	Uncharacterized membrane protein YLR050C	5	1.04122	2.44753
sp|P38840|ARO9_YEAST	ARO9	Aromatic amino acid aminotransferase 2	30	-0.86366	3.55535			sp|P36027|MID2_YEAST	MID2	Cell wall integrity sensor MID2	3	1.03994	2.82877
sp|P38180|YBI1_YEAST	YBL081W	Uncharacterized protein YBL081W	3	-0.861851	2.10225			sp|P38843|CHS7_YEAST	CHS7	Chitin synthase export chaperone	1	1.0377	1.55585
sp|P14680|YAK1_YEAST	YAK1	Dual specificity protein kinase YAK1	15	-0.860202	2.9886			sp|Q05610|DON1_YEAST	DON1	Donuts protein 1	1	1.03623	1.33568
sp|P38331|YB92_YEAST	YBR242W	5'-deoxynucleotidase YBR242W	7	-0.857426	2.58521			sp|P40578|MGA2_YEAST	MGA2	Protein MGA2	15	1.0332	4.30018
sp|P40507|AIR1_YEAST	AIR1	Protein AIR1	8	-0.856805	2.866			sp|P33550|KTR2_YEAST	KTR2	Probable mannosyltransferase KTR2	2	1.02697	1.30017
sp|P05748|RL15A_YEAST	RPL15A	60S ribosomal protein L15-A	3	-0.853606	2.59578			sp|Q12743|DFM1_YEAST	DFM1	DER1-like family member protein 1	8	1.02427	2.28489
sp|P38085|TAT1_YEAST	TAT1	Valine/tyrosine/tryptophan amino-acid permease 1	19	-0.850643	2.68844			sp|P00912|TRPF_YEAST	TRP1	N-(5'-phosphoribosyl)anthranilate isomerase	1	1.02208	1.34274
sp|P12962|CAF20_YEAST	CAF20	Cap-associated protein CAF20	8	-0.848289	1.8355			sp|P40526|DFG10_YEAST	DFG10	Polyprenol reductase	1	1.02142	1.96388
sp|Q03677|MTND_YEAST	ADI1	1,2-dihydroxy-3-keto-5-methylthiopentene dioxygenase	4	-0.842085	1.75678			sp|Q03446|RCR2_YEAST	RCR2	Protein RCR2	4	1.01937	2.0427
sp|Q12207|NCE2_YEAST	NCE102	Non-classical export protein 2	5	-0.841803	1.86733			sp|Q12154|GET3_YEAST	GET3	ATPase GET3	30	1.01705	2.2142
sp|P38804|SDO1L_YEAST	RTC3	Restriction of telomere capping protein 3	22	-0.841047	2.63745			sp|P38182|ATG8_YEAST	ATG8	Autophagy-related protein 8	8	1.00921	2.27593
sp|P26783|RS5_YEAST	RPS5	40S ribosomal protein S5	38	-0.839512	2.16005			sp|Q04399|GMC1_YEAST	GMC1	Putative multicopper oxidase GMC1	2	0.995225	1.79442
sp|Q04225|RRB1_YEAST	RRB1	Ribosome assembly protein RRB1	23	-0.839139	3.66602			sp|P39109|YCFI_YEAST	YCF1	Metal resistance protein YCF1	40	0.992064	2.93105
sp|P05755|RS9B_YEAST	RPS9B	40S ribosomal protein S9-B	17	-0.838674	1.73577			sp|P40453|UBP7_YEAST	UBP7	Ubiquitin carboxyl-terminal hydrolase 7	15	0.991063	2.65293
sp|P53943|AQR1_YEAST	AQR1	Probable transporter AQR1	2	-0.829806	2.5411			sp|P40547|VID28_YEAST	VID28	Vacuolar import and degradation protein 28	5	0.980745	2.59844
sp|P27476|NSR1_YEAST	NSR1	Nuclear localization sequence-binding protein	38	-0.824706	2.54796			sp|P40581|GPX3_YEAST	HYR1	Glutathione peroxidase-like peroxiredoxin HYR1	7	0.978822	1.98529
sp|P25627|BUD23_YEAST	BUD23	18S rRNA (guanine(1575)-N(7))-methyltransferase	4	-0.813795	2.84675			sp|P32478|HS150_YEAST	HSP150	Cell wall mannoprotein HSP150	15	0.975935	1.59534
sp|Q04835|YM87_YEAST	YMR253C	Uncharacterized membrane protein YMR253C	3	-0.811864	1.64484			sp|P21954|IDHP_YEAST	IDP1	Isocitrate dehydrogenase [NADP], mitochondrial	26	0.97491	2.00594
sp|P38912|IF1A_YEAST	TIF11	Eukaryotic translation initiation factor 1A	11	-0.810996	2.57746			sp|P32771|FADH_YEAST	SFA1	S-(hydroxymethyl)glutathione dehydrogenase	18	0.973096	3.51831
sp|P38731|ARN1_YEAST	ARN1	Siderophore iron transporter ARN1	1	-0.809762	1.61244			sp|P40450|BNR1_YEAST	BNR1	BNI1-related protein 1	7	0.971376	2.70531
sp|P25443|RS2_YEAST	RPS2	40S ribosomal protein S2	49	-0.806471	2.89191			sp|P06101|CDC37_YEAST	CDC37	Hsp90 co-chaperone Cdc37	39	0.967118	2.09704
sp|P34758|SCD5_YEAST	SCD5	Protein SCD5	4	-0.805405	3.79542			sp|Q05948|YL225_YEAST	YLR225C	Uncharacterized SVF1-like protein YLR225C	10	0.965873	2.47377
sp|Q03730|YMB8_YEAST	YML018C	Uncharacterized vacuolar membrane protein YML018C	7	-0.802771	1.62092			sp|P40054|SERA_YEAST	SER3	D-3-phosphoglycerate dehydrogenase 1	6	0.965304	5.57693
sp|P11433|CDC24_YEAST	CDC24	Cell division control protein 24	23	-0.801487	2.38065			sp|P35193|ATG19_YEAST	ATG19	Autophagy-related protein 19	9	0.964324	3.41919
sp|P39113|CAT8_YEAST	CAT8	Regulatory protein CAT8	9	-0.800001	1.76779			sp|P26370|UGA3_YEAST	UGA3	Transcriptional activator protein UGA3	2	0.963958	1.97993
sp|P38061|RL32_YEAST	RPL32	60S ribosomal protein L32	33	-0.799658	2.81452			sp|P40484|MOB1_YEAST	MOB1	DBF2 kinase activator protein MOB1	13	0.951018	2.77873
sp|P23248|RS3A2_YEAST	RPS1B	40S ribosomal protein S1-B	21	-0.799433	1.85769			sp|Q12318|PSY3_YEAST	PSY3	Platinum sensitivity protein 3	1	0.950912	2.21051
sp|Q08217|PSK2_YEAST	PSK2	Serine/threonine-protein kinase PSK2	10	-0.798971	2.32763			sp|P25694|CDC48_YEAST	CDC48	Cell division control protein 48	45	0.950582	1.68797
sp|P48561|TRF5_YEAST	TRF5	Poly(A) RNA polymerase protein 1	3	-0.796899	1.55199			sp|P40563|AIM21_YEAST	AIM21	Altered inheritance of mitochondria protein 21	26	0.948056	3.02147
sp|P41813|FKH2_YEAST	FKH2	Fork head protein homolog 2	16	-0.795789	2.10252			sp|Q01852|TIM44_YEAST	TIM44	Mitochondrial import inner membrane translocase subunit TIM44	22	0.943852	3.78111
sp|P39106|MNN1_YEAST	MNN1	Alpha-1,3-mannosyltransferase MNN1	26	-0.795731	2.58935			sp|Q04562|TMN2_YEAST	TMN2	Transmembrane 9 superfamily member 2	12	0.94376	3.03206
sp|P05745|RL36A_YEAST	RPL36A	60S ribosomal protein L36-A	4	-0.793822	1.57209			sp|P38626|NCB5R_YEAST	CBR1	NADH-cytochrome b5 reductase 1	30	0.942317	2.90975
sp|P02400|RLA4_YEAST	RPP2B	60S acidic ribosomal protein P2-beta	40	-0.789861	1.78714			sp|P15732|UBC5_YEAST	UBC5	Ubiquitin-conjugating enzyme E2-16 kDa	1	0.941879	1.87124
sp|Q04792|DCE_YEAST	GAD1	Glutamate decarboxylase	16	-0.789213	2.51068			sp|Q05567|SGPL_YEAST	DPL1	Sphingosine-1-phosphate lyase	28	0.935448	3.01855
sp|P49166|RL37A_YEAST	RPL37A	60S ribosomal protein L37-A	6	-0.789086	2.20156			sp|P53051|MALX3_YEAST	IMA1	Oligo-1,6-glucosidase IMA1	4	0.933425	1.33881
sp|Q12056|ISU2_YEAST	ISU2	Iron sulfur cluster assembly protein 2, mitochondrial	3	-0.784589	2.62622			sp|Q12034|SLF1_YEAST	SLF1	Protein SLF1	9	0.931727	1.91612
sp|P53315|SOL4_YEAST	SOL4	6-phosphogluconolactonase 4	8	-0.7827	2.1244			sp|Q07729|GUAD_YEAST	GUD1	Probable guanine deaminase	6	0.931668	2.37085
sp|P22149|AFT1_YEAST	AFT1	Iron-regulated transcriptional activator AFT1	6	-0.781837	1.81409			sp|P54114|ALDH3_YEAST	ALD3	Aldehyde dehydrogenase [NAD(P)+] 2	8	0.923356	2.74714
sp|P0CF17|U5072_YEAST	YML002W	UPF0507 protein YML002W	2	-0.781744	1.56764			sp|P04076|ARLY_YEAST	ARG4	Argininosuccinate lyase	21	0.921816	4.23746
sp|P05759|RS31_YEAST	RPS31	Ubiquitin-40S ribosomal protein S31	6	-0.77656	2.37321			sp|P38992|SUR2_YEAST	SUR2	Sphingolipid C4-hydroxylase SUR2	8	0.920787	3.24656
sp|P53322|TNA1_YEAST	TNA1	High-affinity nicotinic acid transporter	7	-0.775485	1.91348			sp|Q12355|PST1_YEAST	PST1	Cell wall mannoprotein PST1	4	0.92057	2.24403
sp|P32487|LYP1_YEAST	LYP1	Lysine-specific permease	5	-0.77468	2.67459			sp|Q03362|YD476_YEAST	YDR476C	Uncharacterized protein YDR476C	4	0.917827	1.81081
sp|P41056|RL33B_YEAST	RPL33B	60S ribosomal protein L33-B	1	-0.773209	1.62299			sp|P50273|ATP22_YEAST	ATP22	Mitochondrial translation factor ATP22	2	0.917262	1.53677
sp|P51402|RL37B_YEAST	RPL37B	60S ribosomal protein L37-B	5	-0.772274	1.74037			sp|P40564|DJP1_YEAST	DJP1	DnaJ-like protein 1	21	0.917007	3.14564
sp|Q06116|YP117_YEAST	YPR117W	Uncharacterized protein YPR117W	1	-0.77165	1.55919			sp|P40494|PRK1_YEAST	PRK1	Actin-regulating kinase PRK1	21	0.912495	3.80843
sp|P40024|ARB1_YEAST	ARB1	ABC transporter ATP-binding protein ARB1	41	-0.770763	3.21592			sp|Q12515|PAR32_YEAST	PAR32	Protein PAR32	7	0.910201	3.18576
sp|P05750|RS3_YEAST	RPS3	40S ribosomal protein S3	44	-0.76707	2.59875			sp|Q12025|EMC10_YEAST	EMC10	Endoplasmic reticulum membrane protein complex subunit 10	9	0.909839	3.25374
sp|P53221|RL26B_YEAST	RPL26B	60S ribosomal protein L26-B	6	-0.766348	2.13901			sp|Q05533|INM2_YEAST	INM2	Inositol monophosphatase 2	3	0.909093	1.67603
sp|P05317|RLA0_YEAST	RPP0	60S acidic ribosomal protein P0	44	-0.763676	3.12487			sp|P00401|COX1_YEAST	COX1	Cytochrome c oxidase subunit 1	2	0.907731	2.18972
sp|Q12000|TMA46_YEAST	TMA46	Translation machinery-associated protein 46	17	-0.761871	3.23307			sp|Q12310|PRR2_YEAST	PRR2	Serine/threonine-protein kinase PRR2	1	0.905609	1.6181
sp|P10964|RPA1_YEAST	RPA190	DNA-directed RNA polymerase I subunit RPA190	48	-0.760251	2.40219			sp|Q07589|YD144_YEAST	YDL144C	Uncharacterized protein YDL144C	4	0.901827	2.02382
sp|P32330|DGR2_YEAST	DGR2	2-deoxy-glucose resistant protein 2	2	-0.759345	1.49248			sp|P04806|HXKA_YEAST	HXK1	Hexokinase-1	39	0.90105	1.82618
sp|P38291|POP7_YEAST	POP7	Ribonucleases P/MRP protein subunit POP7	1	-0.75435	1.6038			sp|P38765|YHI9_YEAST	YHI9	Uncharacterized isomerase YHI9	12	0.898665	5.54768
sp|P46990|RL17B_YEAST	RPL17B	60S ribosomal protein L17-B	4	-0.753651	2.1681			sp|P53344|COS6_YEAST	COS6	Protein COS6	1	0.897342	1.517
sp|P05319|RLA2_YEAST	RPP2A	60S acidic ribosomal protein P2-alpha	45	-0.750276	1.8571			sp|P40499|ICE2_YEAST	ICE2	Protein ICE2	4	0.897072	2.07361
sp|P53228|TAL2_YEAST	NQM1	Transaldolase NQM1	10	-0.748236	2.4989			sp|P22108|APA2_YEAST	APA2	Diadenosine 5',5'''-P1,P4-tetraphosphate phosphorylase 2	7	0.896165	1.7682
sp|P47114|KCH1_YEAST	KCH1	Low affinity K(+) transporter 1	5	-0.746426	1.41869			sp|P40492|FYV10_YEAST	FYV10	Protein FYV10	3	0.894323	1.83251
sp|P53958|BOP3_YEAST	BOP3	Protein BOP3	5	-0.746272	1.45639			sp|P36007|LTHAD_YEAST	SRY1	L-threo-3-hydroxyaspartate ammonia-lyase	4	0.894048	2.36542
sp|P40204|RUXG_YEAST	SMX2	Small nuclear ribonucleoprotein G	1	-0.744709	1.47878			sp|P40454|PTPA1_YEAST	RRD1	Serine/threonine-protein phosphatase 2A activator 1	3	0.893923	2.51768
sp|P02406|RL28_YEAST	RPL28	60S ribosomal protein L28	29	-0.742963	3.18593			sp|Q12434|GDIR_YEAST	RDI1	Rho GDP-dissociation inhibitor	18	0.892514	2.98469
sp|Q06321|ATG26_YEAST	ATG26	Sterol 3-beta-glucosyltransferase	10	-0.739521	2.05403			sp|P36156|GTO2_YEAST	ECM4	Glutathione S-transferase omega-like 2	12	0.892216	2.46109
sp|P00445|SODC_YEAST	SOD1	Superoxide dismutase [Cu-Zn]	36	-0.736771	2.51977			sp|Q08930|YP191_YEAST	YPL191C	Ubiquitin carboxyl-terminal hydrolase MIY1	1	0.891821	2.0766
sp|Q12317|MSB4_YEAST	MSB4	GTPase-activating protein MSB4	6	-0.734645	1.88009			sp|P38913|FAD1_YEAST	FAD1	FAD synthase	9	0.887357	2.78417
sp|P14126|RL3_YEAST	RPL3	60S ribosomal protein L3	49	-0.733657	3.22104			sp|P14742|GFA1_YEAST	GFA1	Glutamine--fructose-6-phosphate aminotransferase [isomerizing]	26	0.884816	2.01825
sp|P01119|RAS1_YEAST	RAS1	Ras-like protein 1	16	-0.730344	2.73013			sp|P40561|SGN1_YEAST	SGN1	RNA-binding protein SGN1	5	0.882939	3.69601
sp|P53849|GIS2_YEAST	GIS2	Zinc finger protein GIS2	2	-0.726532	2.26729			sp|Q3E785|SDHF1_YEAST	SDH6	Succinate dehydrogenase assembly factor 1, mitochondrial	2	0.879235	2.44516
sp|P28274|URA7_YEAST	URA7	CTP synthase 1	39	-0.725981	3.11385			sp|Q04062|RPN9_YEAST	RPN9	26S proteasome regulatory subunit RPN9	38	0.876894	3.33741
sp|P38781|RSC30_YEAST	RSC30	Chromatin structure-remodeling complex protein RSC30	7	-0.724102	2.62916			sp|P40557|EPS1_YEAST	EPS1	ER-retained PMA1-suppressing protein 1	33	0.875663	3.32765
sp|P40856|SA185_YEAST	SAP185	SIT4-associating protein SAP185	15	-0.722379	3.1605			sp|P40549|MNT3_YEAST	MNT3	Alpha-1,3-mannosyltransferase MNT3	11	0.872157	2.01232
sp|P51601|GCH1_YEAST	FOL2	GTP cyclohydrolase 1	15	-0.721087	1.77245			sp|Q12018|CDC53_YEAST	CDC53	Cell division control protein 53	32	0.871634	3.34582
sp|P04650|RL39_YEAST	RPL39	60S ribosomal protein L39	2	-0.71855	2.60375			sp|Q12259|YL108_YEAST	YLR108C	BTB/POZ domain-containing protein YLR108C	13	0.871421	2.39448
sp|P40152|YNV7_YEAST	YNL217W	Putative metallophosphoesterase YNL217W	3	-0.718456	2.48237			sp|P04397|GAL10_YEAST	GAL10	Bifunctional protein GAL10	1	0.869897	1.31277
sp|P36088|FRMSR_YEAST	YKL069W	Free methionine-R-sulfoxide reductase	2	-0.713087	2.04329			sp|P08566|ARO1_YEAST	ARO1	Pentafunctional AROM polypeptide	51	0.866502	2.81436
sp|Q08831|VTS1_YEAST	VTS1	Protein VTS1	10	-0.71304	2.90226			sp|P25044|PTP1_YEAST	PTP1	Tyrosine-protein phosphatase 1	8	0.866241	3.33898
sp|P21147|ACO1_YEAST	OLE1	Acyl-CoA desaturase 1	24	-0.712827	2.00015			sp|Q07349|MRX9_YEAST	MRX9	MIOREX complex component 9	5	0.864687	2.57127
sp|P53043|PPT1_YEAST	PPT1	Serine/threonine-protein phosphatase T	26	-0.709716	1.85038			sp|P40531|GVP36_YEAST	GVP36	Protein GVP36	32	0.861598	1.61055
sp|P25454|RAD51_YEAST	RAD51	DNA repair protein RAD51	8	-0.708565	1.75753			sp|Q12438|GLRX6_YEAST	GRX6	Monothiol glutaredoxin-6	4	0.860702	2.66456
sp|P06174|HEM4_YEAST	HEM4	Uroporphyrinogen-III synthase	9	-0.707851	2.89134			sp|P06243|CDC7_YEAST	CDC7	Cell division control protein 7	3	0.8597	2.50946
sp|P48164|RS7B_YEAST	RPS7B	40S ribosomal protein S7-B	15	-0.707343	2.89783			sp|P39719|FLC2_YEAST	FLC2	Flavin carrier protein 2	12	0.859641	2.08921
sp|P38701|RS20_YEAST	RPS20	40S ribosomal protein S20	45	-0.706732	2.09524			sp|P40541|SCC3_YEAST	IRR1	Cohesin subunit SCC3	15	0.859055	2.5688
sp|Q12522|IF6_YEAST	TIF6	Eukaryotic translation initiation factor 6	8	-0.70584	3.39184			sp|Q2V2P4|YI156_YEAST	YIL156W-B	Uncharacterized protein YIL156W-B	1	0.850857	2.20954
sp|P26321|RL5_YEAST	RPL5	60S ribosomal protein L5	41	-0.703757	2.90505			sp|Q03049|YD541_YEAST	YDR541C	Putative uncharacterized oxidoreductase YDR541C	2	0.850785	2.12472
sp|P41805|RL10_YEAST	RPL10	60S ribosomal protein L10	41	-0.703105	3.3873			sp|P40468|TAO3_YEAST	TAO3	Cell morphogenesis protein PAG1	22	0.847848	4.92707
sp|P09064|IF2B_YEAST	SUI3	Eukaryotic translation initiation factor 2 subunit beta	19	-0.702455	1.83226			sp|P40502|AIM19_YEAST	AIM19	Altered inheritance of mitochondria protein 19, mitochondrial	2	0.84389	3.15328
sp|Q12339|UTP23_YEAST	UTP23	rRNA-processing protein UTP23	14	-0.699998	4.21283			sp|P53128|MTHR2_YEAST	MET13	Methylenetetrahydrofolate reductase 2	9	0.843813	2.04832
sp|P53685|HST1_YEAST	HST1	NAD-dependent protein deacetylase HST1	3	-0.698905	1.69464			sp|P39518|LCF2_YEAST	FAA2	Long-chain-fatty-acid--CoA ligase 2	2	0.840842	2.52668
sp|Q99216|PNO1_YEAST	PNO1	Pre-rRNA-processing protein PNO1	19	-0.697605	2.63091			sp|P20967|ODO1_YEAST	KGD1	2-oxoglutarate dehydrogenase, mitochondrial	43	0.835704	3.30639
sp|P25567|SRO9_YEAST	SRO9	RNA-binding protein SRO9	25	-0.697477	2.62533			sp|P40555|PSMD9_YEAST	NAS2	Probable 26S proteasome regulatory subunit p27	4	0.835338	1.45469
sp|Q08206|YO036_YEAST	YOL036W	Uncharacterized protein YOL036W	10	-0.695511	2.24945			sp|P38212|RCR1_YEAST	RCR1	Protein RCR1	6	0.832263	2.7075
sp|P10622|RLA3_YEAST	RPP1B	60S acidic ribosomal protein P1-beta	19	-0.694815	1.48257			sp|P26188|MGMT_YEAST	MGT1	Methylated-DNA--protein-cysteine methyltransferase	1	0.83153	1.37403
sp|P38330|RMD9L_YEAST	YBR238C	Protein RMD9-like, mitochondrial	4	-0.692366	1.90109			sp|Q04179|URH1_YEAST	URH1	Uridine nucleosidase	5	0.830112	2.75021
sp|P53874|UBP10_YEAST	UBP10	Ubiquitin carboxyl-terminal hydrolase 10	16	-0.691871	2.30102			sp|Q07716|AIM6_YEAST	AIM6	Altered inheritance of mitochondria protein 6	12	0.829861	2.71641
sp|P38074|HMT1_YEAST	HMT1	Protein arginine N-methyltransferase 1	17	-0.69084	3.15449			sp|P40504|KTR7_YEAST	KTR7	Probable mannosyltransferase KTR7	10	0.825787	2.87922
sp|P38724|ARN2_YEAST	ARN2	Siderophore iron transporter ARN2	2	-0.687486	1.78211			sp|P40580|BZRD_YEAST	IRC24	Benzil reductase ((S)-benzoin forming) IRC24	16	0.82213	2.2636
sp|P13712|MSI1_YEAST	MSI1	Chromatin assembly factor 1 subunit p50	3	-0.687131	1.30334			sp|Q06137|YL345_YEAST	YLR345W	Putative 6-phosphofructo-2-kinase/fructose-2,6-bisphosphatase YLR345W	10	0.821925	1.98879
sp|P0C2H8|RL31A_YEAST	RPL31A	60S ribosomal protein L31-A	8	-0.686106	1.90763			sp|Q05031|DFG5_YEAST	DFG5	Mannan endo-1,6-alpha-mannosidase DFG5	6	0.817983	2.07765
sp|P50276|MUP1_YEAST	MUP1	High-affinity methionine permease	7	-0.684639	1.62041			sp|P40459|PANC_YEAST	PAN6	Pantoate--beta-alanine ligase	16	0.816134	2.12399
sp|P38011|GBLP_YEAST	ASC1	Guanine nucleotide-binding protein subunit beta-like protein	28	-0.684521	2.99568			sp|P43123|UAP1_YEAST	QRI1	UDP-N-acetylglucosamine pyrophosphorylase	28	0.814783	1.93122
sp|P33400|PACC_YEAST	RIM101	pH-response transcription factor pacC/RIM101	3	-0.683502	2.69537			sp|P40535|ACA2_YEAST	CST6	ATF/CREB activator 2	13	0.814434	2.79706
sp|P18888|SNF6_YEAST	SNF6	Transcription regulatory protein SNF6	4	-0.681113	1.46387			sp|P47164|MET7_YEAST	STR2	Cystathionine gamma-synthase	10	0.810409	2.67879
sp|Q01389|BCK1_YEAST	BCK1	Serine/threonine-protein kinase BCK1/SLK1/SSP31	9	-0.680885	2.94278			sp|P54860|UFD2_YEAST	UFD2	E4 ubiquitin-protein ligase UFD2	23	0.808944	2.35436
sp|P18562|UPP_YEAST	FUR1	Uracil phosphoribosyltransferase	29	-0.680042	3.15358			sp|P35176|CYPD_YEAST	CPR5	Peptidyl-prolyl cis-trans isomerase D	15	0.806467	2.90568
sp|Q3E747|YL363_YEAST	YLR363W-A	Uncharacterized protein YLR363W-A	8	-0.679231	2.0386			sp|P07266|MRS1_YEAST	MRS1	Mitochondrial RNA-splicing protein MRS1	5	0.800923	2.01693
sp|Q12502|LDB19_YEAST	LDB19	Protein LDB19	13	-0.67897	1.8297			sp|Q04728|ARGJ_YEAST	ARG7	Arginine biosynthesis bifunctional protein ArgJ, mitochondrial	21	0.800332	3.0343
sp|P07283|PMM_YEAST	SEC53	Phosphomannomutase	28	-0.677752	2.45594			sp|P40562|MPH1_YEAST	MPH1	ATP-dependent DNA helicase MPH1	7	0.789328	3.37557
sp|Q06608|PDXH_YEAST	YPR172W	Pyridoxamine 5'-phosphate oxidase homolog	7	-0.677693	2.30793			sp|P32325|DBF4_YEAST	DBF4	DDK kinase regulatory subunit DBF4	7	0.786705	2.18864
sp|P40005|PFD2_YEAST	GIM4	Prefoldin subunit 2	11	-0.673523	2.36982			sp|P13711|ACOX_YEAST	POX1	Acyl-coenzyme A oxidase	1	0.784249	2.60513
sp|P32905|RSSA1_YEAST	RPS0A	40S ribosomal protein S0-A	10	-0.673254	2.1371			sp|Q12116|TMS1_YEAST	TMS1	Membrane protein TMS1	2	0.782028	2.08523
sp|P53742|NOG2_YEAST	NOG2	Nucleolar GTP-binding protein 2	26	-0.670808	3.2295			sp|P40462|TM108_YEAST	TMA108	Protein TMA108	37	0.781679	2.99021
sp|Q08962|NIP7_YEAST	NIP7	60S ribosome subunit biogenesis protein NIP7	16	-0.670666	2.0446			sp|P25608|YCZ2_YEAST	YCR102C	Uncharacterized protein YCR102C	1	0.779998	2.62547
sp|P53210|YG1B_YEAST	YGR017W	Uncharacterized protein YGR017W	13	-0.669756	2.45794			sp|Q05648|MRX10_YEAST	MRX10	MIOREX complex component 10	2	0.779967	2.52039
sp|P21182|DCAM_YEAST	SPE2	S-adenosylmethionine decarboxylase proenzyme	13	-0.668712	2.10983			sp|Q06668|OMS1_YEAST	OMS1	Methyltransferase OMS1, mitochondrial	9	0.779064	3.90905
sp|P23292|KC12_YEAST	YCK2	Casein kinase I homolog 2	20	-0.667005	2.926			sp|P32381|ARP2_YEAST	ARP2	Actin-related protein 2	25	0.778635	3.04344
sp|P53218|POP6_YEAST	POP6	Ribonucleases P/MRP protein subunit POP6	5	-0.665721	2.09943			sp|P14843|AROF_YEAST	ARO3	Phospho-2-dehydro-3-deoxyheptonate aldolase, phenylalanine-inhibited	19	0.778484	2.79424
sp|P38344|REI1_YEAST	REI1	Cytoplasmic 60S subunit biogenesis factor REI1	21	-0.664746	3.01958			sp|Q12250|RPN5_YEAST	RPN5	26S proteasome regulatory subunit RPN5	27	0.777894	2.55928
sp|P39938|RS26A_YEAST	RPS26A	40S ribosomal protein S26-A	2	-0.661884	3.32588			sp|P08679|CISY2_YEAST	CIT2	Citrate synthase, peroxisomal	14	0.776957	2.66914
sp|P00358|G3P2_YEAST	TDH2	Glyceraldehyde-3-phosphate dehydrogenase 2	12	-0.659424	2.18935			sp|P15202|CATA_YEAST	CTA1	Peroxisomal catalase A	5	0.775268	3.83549
sp|O14455|RL36B_YEAST	RPL36B	60S ribosomal protein L36-B	19	-0.65913	1.93289			sp|P40469|MET18_YEAST	MET18	DNA repair/transcription protein MET18/MMS19	29	0.775024	2.20845
sp|Q9P305|IGO2_YEAST	IGO2	mRNA stability protein IGO2	3	-0.657525	3.17078			sp|P53944|MTQ1_YEAST	MTQ1	Mitochondrial MRF1 N(5)-glutamine methyltransferase MTQ1	2	0.774784	1.61893
sp|P05737|RL7A_YEAST	RPL7A	60S ribosomal protein L7-A	3	-0.657143	1.39144			sp|P28795|PEX3_YEAST	PEX3	Peroxisomal biogenesis factor 3	5	0.772468	1.79068
sp|P05756|RS13_YEAST	RPS13	40S ribosomal protein S13	37	-0.656877	1.69218			sp|P07278|KAPR_YEAST	BCY1	cAMP-dependent protein kinase regulatory subunit	30	0.768455	2.61596
sp|P28007|GAR1_YEAST	GAR1	H/ACA ribonucleoprotein complex subunit GAR1	10	-0.656405	1.88205			sp|P40517|YRB2_YEAST	YRB2	Ran-specific GTPase-activating protein 2	21	0.768259	2.44149
sp|P38111|ATR_YEAST	MEC1	Serine/threonine-protein kinase MEC1	9	-0.655965	2.2545			sp|Q08001|LAM6_YEAST	LAM6	Membrane-anchored lipid-binding protein LAM6	14	0.766633	1.43067
sp|P05749|RL22A_YEAST	RPL22A	60S ribosomal protein L22-A	18	-0.655821	3.67076			sp|P40159|YNU8_YEAST	YNL208W	Uncharacterized protein YNL208W	14	0.76577	1.6955
sp|P40093|YEY6_YEAST	YER156C	MYG1 protein YER156C	24	-0.654874	2.33493			sp|P22134|MAG_YEAST	MAG1	DNA-3-methyladenine glycosylase	7	0.764283	2.31481
sp|P53941|IMP4_YEAST	IMP4	U3 small nucleolar ribonucleoprotein protein IMP4	13	-0.650995	2.59314			sp|Q00578|RAD25_YEAST	SSL2	General transcription and DNA repair factor IIH helicase subunit XPB	9	0.762776	2.65634
sp|P00447|SODM_YEAST	SOD2	Superoxide dismutase [Mn], mitochondrial	17	-0.649519	2.27406			sp|P32599|FIMB_YEAST	SAC6	Fimbrin	43	0.762534	3.19593
sp|P40078|NSA2_YEAST	NSA2	Ribosome biogenesis protein NSA2	11	-0.648001	2.99581			sp|P32568|SNQ2_YEAST	SNQ2	Protein SNQ2	36	0.761212	2.97967
sp|P53885|MDG1_YEAST	MDG1	Signal transduction protein MDG1	17	-0.646677	2.96633			sp|P39108|PEX7_YEAST	PEX7	Peroxisomal targeting signal 2 receptor	3	0.760017	1.61931
sp|P38689|KPR3_YEAST	PRS3	Ribose-phosphate pyrophosphokinase 3	26	-0.642608	2.6448			sp|P33416|HSP78_YEAST	HSP78	Heat shock protein 78, mitochondrial	26	0.759597	1.88365
sp|P35691|TCTP_YEAST	TMA19	Translationally-controlled tumor protein homolog	28	-0.640496	2.58779			sp|P00410|COX2_YEAST	COX2	Cytochrome c oxidase subunit 2	11	0.759331	2.21467
sp|P38814|SBE22_YEAST	SBE22	Protein SBE22	8	-0.640335	3.10933			sp|P32604|F26_YEAST	FBP26	Fructose-2,6-bisphosphatase	11	0.759263	2.40198
sp|P53919|NAF1_YEAST	NAF1	H/ACA ribonucleoprotein complex non-core subunit NAF1	14	-0.639917	1.51147			sp|P21734|UBC1_YEAST	UBC1	Ubiquitin-conjugating enzyme E2 1	13	0.755853	1.71383
sp|P34233|ASH1_YEAST	ASH1	Transcriptional regulatory protein ASH1	3	-0.639737	2.54974			sp|P33301|XRS2_YEAST	XRS2	DNA repair protein XRS2	4	0.755818	2.17092
sp|P47177|2NDP_YEAST	YJR149W	Putative nitronate monooxygenase	2	-0.638739	1.99662			sp|P32451|BIOB_YEAST	BIO2	Biotin synthase, mitochondrial	11	0.754404	2.8966
sp|Q08745|RS10A_YEAST	RPS10A	40S ribosomal protein S10-A	4	-0.638431	1.69751			sp|Q04049|POLH_YEAST	RAD30	DNA polymerase eta	6	0.753624	2.75022
sp|P38205|NCL1_YEAST	NCL1	Multisite-specific tRNA:(cytosine-C(5))-methyltransferase	44	-0.638236	3.25663			sp|P18634|ART10_YEAST	ART10	Arrestin-related trafficking adapter 10	6	0.752988	2.74955
sp|P39985|DPO5_YEAST	POL5	rDNA transcriptional regulator POL5	37	-0.636249	2.14565			sp|Q04411|URC2_YEAST	URC2	Uracil catabolism protein 2	4	0.752078	1.64844
sp|P48589|RS12_YEAST	RPS12	40S ribosomal protein S12	37	-0.635131	2.35891			sp|P46992|YJR1_YEAST	YJL171C	Cell wall protein YJL171C	8	0.752024	2.26277
sp|P33317|DUT_YEAST	DUT1	Deoxyuridine 5'-triphosphate nucleotidohydrolase	11	-0.63012	2.96217			sp|P04050|RPB1_YEAST	RPO21	DNA-directed RNA polymerase II subunit RPB1	32	0.750163	2.61022
sp|P38143|GPX2_YEAST	GPX2	Glutathione peroxidase-like peroxiredoxin 2	6	-0.629102	2.36351			sp|Q12163|NBP2_YEAST	NBP2	NAP1-binding protein 2	7	0.747882	2.13064
sp|P47019|ALB1_YEAST	ALB1	Ribosome biogenesis protein ALB1	12	-0.628654	2.82171			sp|P40567|MSL1_YEAST	MSL1	U2 small nuclear ribonucleoprotein B''	1	0.746233	2.30162
sp|P39935|IF4F1_YEAST	TIF4631	Eukaryotic initiation factor 4F subunit p150	41	-0.626749	3.37414			sp|P40530|PDK1_YEAST	PKP1	[Pyruvate dehydrogenase (acetyl-transferring)] kinase 1, mitochondrial	4	0.743316	2.72799
sp|P14120|RL30_YEAST	RPL30	60S ribosomal protein L30	26	-0.626054	2.17105			sp|Q02774|SHR3_YEAST	SHR3	Secretory component protein SHR3	2	0.742168	1.96465
sp|P42944|GZF3_YEAST	GZF3	Protein GZF3	10	-0.624124	3.07018			sp|Q12510|CMR1_YEAST	CMR1	DNA damage-binding protein CMR1	11	0.73911	1.77069
sp|P34219|TOD6_YEAST	TOD6	Transcriptional regulatory protein TOD6	11	-0.624063	2.41477			sp|P39967|UBP9_YEAST	UBP9	Ubiquitin carboxyl-terminal hydrolase 9	1	0.738873	1.43056
sp|P39729|RBG1_YEAST	RBG1	Ribosome-interacting GTPase 1	19	-0.623558	3.16919			sp|P40485|SLM1_YEAST	SLM1	Phosphatidylinositol 4,5-bisphosphate-binding protein SLM1	11	0.738782	3.20578
sp|P53939|NIS1_YEAST	NIS1	Protein NIS1	1	-0.622761	1.31213			sp|Q04081|LCMT1_YEAST	PPM1	Leucine carboxyl methyltransferase 1	10	0.738552	1.98334
sp|Q05024|TRI1_YEAST	TRI1	Protein TRI1	8	-0.619804	2.09131			sp|Q05468|RQC1_YEAST	RQC1	Ribosome quality control complex subunit 1	22	0.738241	3.08038
sp|P33315|TKT2_YEAST	TKL2	Transketolase 2	7	-0.616936	2.10774			sp|P33300|SUR1_YEAST	SUR1	Mannosyl phosphorylinositol ceramide synthase SUR1	1	0.735883	1.36934
sp|P05740|RL17A_YEAST	RPL17A	60S ribosomal protein L17-A	8	-0.616796	2.045			sp|Q03900|YD132_YEAST	YDR132C	Uncharacterized protein YDR132C	3	0.735447	2.77514
sp|P28000|RPAC2_YEAST	RPC19	DNA-directed RNA polymerases I and III subunit RPAC2	8	-0.616676	1.54658			sp|Q96VH4|HBN1_YEAST	HBN1	Putative nitroreductase HBN1	5	0.732991	3.18311
sp|P20436|RPAB3_YEAST	RPB8	DNA-directed RNA polymerases I, II, and III subunit RPABC3	9	-0.616077	1.69229			sp|Q05789|ATG38_YEAST	ATG38	Autophagy-related protein 38	2	0.732122	1.6617
sp|P26786|RS7A_YEAST	RPS7A	40S ribosomal protein S7-A	25	-0.61554	2.54789			sp|Q07657|SHS1_YEAST	SHS1	Seventh homolog of septin 1	25	0.731592	3.30249
sp|P38009|PUR92_YEAST	ADE17	Bifunctional purine biosynthesis protein ADE17	35	-0.6144	2.5458			sp|Q03193|YD090_YEAST	YDR090C	Uncharacterized membrane protein YDR090C	1	0.731591	2.61238
sp|Q12230|LSP1_YEAST	LSP1	Sphingolipid long chain base-responsive protein LSP1	39	-0.613376	2.47276			sp|Q03921|DOP1_YEAST	DOP1	Protein dopey	28	0.731309	3.13248
sp|P40150|SSB2_YEAST	SSB2	Ribosome-associated molecular chaperone SSB2	23	-0.612433	2.72432			sp|Q06485|ATG33_YEAST	ATG33	Autophagy-related protein 33	2	0.730826	2.36529
sp|P38199|HEK2_YEAST	HEK2	Heterogeneous nuclear rnp K-like protein 2	16	-0.609517	1.86251			sp|P30619|SEC1_YEAST	SEC1	Protein transport protein SEC1	18	0.727425	4.79986
sp|P06783|STE3_YEAST	STE3	Pheromone a factor receptor	13	-0.60418	2.10767			sp|P38956|SNF11_YEAST	SNF11	Transcription regulatory protein SNF11	1	0.723387	2.43864
sp|P53144|YGK1_YEAST	YGK1	5'-deoxynucleotidase YGK1	5	-0.60306	1.44121			sp|P32472|FKBP2_YEAST	FPR2	Peptidyl-prolyl cis-trans isomerase FPR2	7	0.722978	2.42874
sp|P06115|CATT_YEAST	CTT1	Catalase T	19	-0.601831	1.95605			sp|Q07551|KAR_YEAST	YDL124W	NADPH-dependent alpha-keto amide reductase	30	0.721498	2.57625
sp|P09547|SWI1_YEAST	SWI1	SWI/SNF chromatin-remodeling complex subunit SWI1	16	-0.600842	2.17025			sp|P35197|GCS1_YEAST	GCS1	ADP-ribosylation factor GTPase-activating protein GCS1	25	0.719726	1.92673
sp|P04456|RL25_YEAST	RPL25	60S ribosomal protein L25	34	-0.600127	2.80425			sp|Q00402|NUM1_YEAST	NUM1	Nuclear migration protein NUM1	36	0.719174	2.95192
sp|Q01855|RS15_YEAST	RPS15	40S ribosomal protein S15	25	-0.599529	1.40204			sp|P54858|DOS2_YEAST	DOS2	Protein DOS2	14	0.718514	3.06358
sp|P38791|DHYS_YEAST	DYS1	Deoxyhypusine synthase	35	-0.598026	3.2556			sp|Q03429|MZM1_YEAST	MZM1	Mitochondrial zinc maintenance protein 1, mitochondrial	3	0.717485	2.37465
sp|P26449|BUB3_YEAST	BUB3	Cell cycle arrest protein BUB3	2	-0.597847	3.46973			sp|P33751|PAD1_YEAST	PAD1	Flavin prenyltransferase PAD1, mitochondrial	3	0.717158	1.9717
sp|Q03640|TCB3_YEAST	TCB3	Tricalbin-3	43	-0.597735	3.82531			sp|P40036|GIP2_YEAST	GIP2	GLC7-interacting protein 2	1	0.716874	2.0591
sp|P32598|PP12_YEAST	GLC7	Serine/threonine-protein phosphatase PP1-2	16	-0.596607	2.4733			sp|P39928|SLN1_YEAST	SLN1	Osmosensing histidine protein kinase SLN1	8	0.715326	2.66562
sp|P53317|NOP19_YEAST	NOP19	Nucleolar protein 19	7	-0.596201	1.72858			sp|P32797|CDC13_YEAST	CDC13	Cell division control protein 13	7	0.713437	2.09989
sp|P53335|PXR1_YEAST	PXR1	Protein PXR1	14	-0.593856	2.45336			sp|P40482|SEC24_YEAST	SEC24	Protein transport protein SEC24	34	0.710103	2.34099
sp|P29453|RL8B_YEAST	RPL8B	60S ribosomal protein L8-B	25	-0.593316	1.99264			sp|P48360|ADRO_YEAST	ARH1	Probable NADPH:adrenodoxin oxidoreductase, mitochondrial	7	0.709991	3.27224
sp|P22943|HSP12_YEAST	HSP12	12 kDa heat shock protein	20	-0.592661	1.36866			sp|Q99258|RIB3_YEAST	RIB3	3,4-dihydroxy-2-butanone 4-phosphate synthase	15	0.709678	2.83847
sp|Q08972|NEW1_YEAST	NEW1	[NU+] prion formation protein 1	44	-0.592144	2.61773			sp|Q04430|PANK_YEAST	CAB1	Pantothenate kinase CAB1	13	0.709101	2.31952
sp|P20447|DBP3_YEAST	DBP3	ATP-dependent RNA helicase DBP3	30	-0.590467	3.37777			sp|P46367|ALDH4_YEAST	ALD4	Potassium-activated aldehyde dehydrogenase, mitochondrial	36	0.707225	4.32221
sp|P38427|TSL1_YEAST	TSL1	Trehalose synthase complex regulatory subunit TSL1	24	-0.590383	2.13018			sp|Q06385|VPS74_YEAST	VPS74	Vacuolar protein sorting-associated protein 74	14	0.706751	1.8481
sp|Q03088|SVL3_YEAST	SVL3	Styryl dye vacuolar localization protein 3	23	-0.58683	2.03268			sp|Q01574|ACS1_YEAST	ACS1	Acetyl-coenzyme A synthetase 1	22	0.706522	3.05382
sp|P22138|RPA2_YEAST	RPA135	DNA-directed RNA polymerase I subunit RPA135	45	-0.586611	2.31432			sp|P15790|CSK21_YEAST	CKA1	Casein kinase II subunit alpha	16	0.705723	2.39378
sp|P40010|NUG1_YEAST	NUG1	Nuclear GTP-binding protein NUG1	30	-0.585752	2.36556			sp|Q03390|VPS60_YEAST	VPS60	Vacuolar protein-sorting-associated protein 60	3	0.704319	1.64385
sp|Q03532|HAS1_YEAST	HAS1	ATP-dependent RNA helicase HAS1	19	-0.58568	2.56202			sp|P23776|EXG1_YEAST	EXG1	Glucan 1,3-beta-glucosidase I/II	16	0.704246	1.73395
sp|P38690|YHJ3_YEAST	YHR033W	Uncharacterized protein YHR033W	1	-0.583239	1.43601			sp|P32891|DLD1_YEAST	DLD1	D-lactate dehydrogenase [cytochrome] 1, mitochondrial	18	0.703818	2.9027
sp|P53248|PEX8_YEAST	PEX8	Peroxisomal biogenesis factor 8	3	-0.581172	2.26097			sp|P11491|PPB_YEAST	PHO8	Repressible alkaline phosphatase	13	0.703017	2.44215
sp|P25333|HAL4_YEAST	SAT4	Serine/threonine-protein kinase HAL4/SAT4	9	-0.580408	2.24233			sp|Q12046|CWC2_YEAST	CWC2	Pre-mRNA-splicing factor CWC2	5	0.701122	1.48616
sp|P32610|VATD_YEAST	VMA8	V-type proton ATPase subunit D	7	-0.579591	1.6989			sp|P27472|GYS2_YEAST	GSY2	Glycogen [starch] synthase isoform 2	31	0.700847	3.6802
sp|P10081|IF4A_YEAST	TIF1	ATP-dependent RNA helicase eIF4A	34	-0.579081	1.42551			sp|P17967|PDI_YEAST	PDI1	Protein disulfide-isomerase	35	0.698124	1.43309
sp|P34217|PIN4_YEAST	PIN4	RNA-binding protein PIN4	5	-0.577491	1.58862			sp|P20485|KICH_YEAST	CKI1	Choline kinase	20	0.692675	3.32552
sp|Q06494|PLR1_YEAST	YPR127W	Putative pyridoxal reductase	12	-0.577357	2.40792			sp|P52892|ALAT_YEAST	ALT2	Probable alanine aminotransferase	7	0.692425	2.40876
sp|P20051|PYRC_YEAST	URA4	Dihydroorotase	19	-0.577085	2.31113			sp|P40553|DOT5_YEAST	DOT5	Peroxiredoxin DOT5	19	0.686439	2.90758
sp|P32333|MOT1_YEAST	MOT1	TATA-binding protein-associated factor MOT1	32	-0.576273	2.47244			sp|Q12335|PST2_YEAST	PST2	Protoplast secreted protein 2	14	0.686212	2.40759
sp|P32461|DPH2_YEAST	DPH2	2-(3-amino-3-carboxypropyl)histidine synthase subunit 2	10	-0.572943	2.58087			sp|P37304|PAM1_YEAST	PAM1	Protein PAM1	10	0.684725	2.76438
sp|Q3E7B6|VA0E_YEAST	VMA9	V-type proton ATPase subunit e	2	-0.571457	2.33521			sp|Q04935|COX20_YEAST	COX20	Cytochrome c oxidase assembly protein COX20, mitochondrial	8	0.683845	4.23876
sp|P38879|NACA_YEAST	EGD2	Nascent polypeptide-associated complex subunit alpha	35	-0.571123	2.75089			sp|Q06538|CSC1_YEAST	CSC1	Calcium permeable stress-gated cation channel 1	7	0.683672	1.79317
sp|P47047|MTR4_YEAST	MTR4	ATP-dependent RNA helicase DOB1	41	-0.570091	3.32145			sp|Q03786|GNTK_YEAST	YDR248C	Probable gluconokinase	12	0.683381	3.6941
sp|P49573|CTR1_YEAST	CTR1	Copper transport protein CTR1	13	-0.569999	2.2411			sp|P06784|STE7_YEAST	STE7	Serine/threonine-protein kinase STE7	5	0.682149	2.06566
sp|P54857|TGL2_YEAST	TGL2	Triacylglycerol lipase 2	3	-0.568267	1.58011			sp|P40893|REE1_YEAST	REE1	Regulation of enolase protein 1	13	0.680791	2.54473
sp|Q04305|UTP15_YEAST	UTP15	U3 small nucleolar RNA-associated protein 15	9	-0.568233	2.23935			sp|P35184|SQT1_YEAST	SQT1	Ribosome assembly protein SQT1	8	0.679903	2.41385
sp|Q12213|RL7B_YEAST	RPL7B	60S ribosomal protein L7-B	3	-0.567539	2.57688			sp|P52910|ACS2_YEAST	ACS2	Acetyl-coenzyme A synthetase 2	49	0.679796	3.62344
sp|P46654|RSSA2_YEAST	RPS0B	40S ribosomal protein S0-B	22	-0.566648	1.90727			sp|Q12244|YL054_YEAST	YLL054C	Uncharacterized transcriptional regulatory protein YLL054C	1	0.679316	1.3946
sp|P38625|GUAA_YEAST	GUA1	GMP synthase [glutamine-hydrolyzing]	49	-0.565643	2.57869			sp|Q06010|STE23_YEAST	STE23	A-factor-processing enzyme	32	0.67911	4.24182
sp|P13188|SYQ_YEAST	GLN4	Glutamine--tRNA ligase	50	-0.564781	2.33894			sp|P32419|MDHP_YEAST	MDH3	Malate dehydrogenase, peroxisomal	26	0.677751	4.14178
sp|P36070|RRN3_YEAST	RRN3	RNA polymerase I-specific transcription initiation factor RRN3	2	-0.564095	1.48022			sp|P11154|PYC1_YEAST	PYC1	Pyruvate carboxylase 1	20	0.676005	2.81719
sp|Q03516|RSN1_YEAST	RSN1	Uncharacterized protein RSN1	25	-0.56188	2.24771			sp|P46681|DLD2_YEAST	DLD2	D-2-hydroxyglutarate--pyruvate transhydrogenase DLD2	17	0.675977	3.04988
sp|P40047|ALDH5_YEAST	ALD5	Aldehyde dehydrogenase 5, mitochondrial	27	-0.561435	2.71257			sp|P06106|CYSD_YEAST	MET17	Homocysteine/cysteine synthase	26	0.675798	3.00715
sp|P39969|BOI2_YEAST	BOI2	Protein BOI2	26	-0.561304	3.68864			sp|Q07878|VPS13_YEAST	VPS13	Vacuolar protein sorting-associated protein 13	32	0.674565	2.34384
sp|Q00055|GPD1_YEAST	GPD1	Glycerol-3-phosphate dehydrogenase [NAD(+)] 1	26	-0.559288	2.9601			sp|Q12055|KAD6_YEAST	FAP7	Adenylate kinase isoenzyme 6 homolog FAP7	14	0.67453	1.92711
sp|P40850|MKT1_YEAST	MKT1	Post-transcriptional regulator MKT1	27	-0.557499	2.6133			sp|Q12508|RMD5_YEAST	RMD5	E3 ubiquitin-protein ligase RMD5	3	0.674376	1.3762
sp|P09440|C1TM_YEAST	MIS1	C-1-tetrahydrofolate synthase, mitochondrial	33	-0.556707	2.92779			sp|P38634|SIC1_YEAST	SIC1	Protein SIC1	2	0.674348	2.36746
sp|P19956|RM44_YEAST	MRPL44	54S ribosomal protein L44, mitochondrial	3	-0.556351	1.47771			sp|P40451|AIM20_YEAST	AIM20	Altered inheritance of mitochondria protein 20	4	0.674301	1.99532
sp|P53734|DBP6_YEAST	DBP6	ATP-dependent RNA helicase DBP6	21	-0.556121	2.88665			sp|P40457|MLP2_YEAST	MLP2	Protein MLP2	36	0.673752	3.07757
sp|P16892|FUS3_YEAST	FUS3	Mitogen-activated protein kinase FUS3	7	-0.556071	1.99257			sp|Q12377|RPN6_YEAST	RPN6	26S proteasome regulatory subunit RPN6	18	0.671075	3.49989
sp|P43565|RIM15_YEAST	RIM15	Serine/threonine-protein kinase RIM15	12	-0.555737	3.79284			sp|P52867|PMT5_YEAST	PMT5	Dolichyl-phosphate-mannose--protein mannosyltransferase 5	4	0.67068	3.12401
sp|Q12499|NOP58_YEAST	NOP58	Nucleolar protein 58	40	-0.554037	1.88404			sp|Q07528|ATG20_YEAST	ATG20	Autophagy-related protein 20	9	0.669271	2.16228
sp|P27515|URK1_YEAST	URK1	Uridine kinase	15	-0.553795	1.9635			sp|P38628|AGM1_YEAST	PCM1	Phosphoacetylglucosamine mutase	22	0.668964	2.26943
sp|Q02948|BECN1_YEAST	VPS30	Vacuolar protein sorting-associated protein 30	19	-0.553256	1.56747			sp|P40515|FIS1_YEAST	FIS1	Mitochondrial fission 1 protein	13	0.667775	2.21675
sp|Q12031|ACEB_YEAST	ICL2	Mitochondrial 2-methylisocitrate lyase	7	-0.553067	2.46135			sp|Q12452|ERG27_YEAST	ERG27	3-keto-steroid reductase	17	0.665571	2.73104
sp|P53313|SDA1_YEAST	SDA1	Protein SDA1	23	-0.553028	2.30195			sp|Q03868|SPO71_YEAST	SPO71	Sporulation-specific protein 71	5	0.6642	2.43083
sp|P46970|NMD5_YEAST	NMD5	Nonsense-mediated mRNA decay protein 5	25	-0.551605	1.91312			sp|Q04585|YDR09_YEAST	YDR109C	Uncharacterized sugar kinase YDR109C	9	0.663571	2.41928
sp|P43554|SWP82_YEAST	SWP82	SWI/SNF global transcription activator complex subunit SWP82	15	-0.551106	2.50893			sp|P15442|GCN2_YEAST	GCN2	eIF-2-alpha kinase GCN2	19	0.660333	1.73541
sp|P49167|RL38_YEAST	RPL38	60S ribosomal protein L38	19	-0.55089	2.35137			sp|Q12504|RKM4_YEAST	RKM4	Ribosomal lysine N-methyltransferase 4	5	0.658425	2.80013
sp|P53551|H1_YEAST	HHO1	Histone H1	16	-0.550369	3.03587			sp|Q06058|SEI1_YEAST	SEI1	Seipin	3	0.657729	1.95119
sp|P15807|MET8_YEAST	MET8	Siroheme biosynthesis protein MET8	4	-0.550366	1.73295			sp|Q07532|IWR1_YEAST	IWR1	RNA polymerase II nuclear localization protein IWR1	9	0.657411	2.95716
sp|P49095|GCSP_YEAST	GCV2	Glycine dehydrogenase (decarboxylating), mitochondrial	21	-0.549968	2.78334			sp|Q03281|HEH2_YEAST	HEH2	Inner nuclear membrane protein HEH2	16	0.657213	2.21621
sp|P06738|PHSG_YEAST	GPH1	Glycogen phosphorylase	39	-0.549799	1.8236			sp|Q06144|ORM2_YEAST	ORM2	Protein ORM2	1	0.656705	1.97392
sp|P02309|H4_YEAST	HHF1	Histone H4	29	-0.549625	1.95869			sp|Q04601|APC4_YEAST	APC4	Anaphase-promoting complex subunit 4	5	0.655496	2.13229
sp|Q08924|WDR6_YEAST	RTT10	Regulator of Ty1 transposition protein 10	24	-0.549318	1.79132			sp|Q03327|UGO1_YEAST	UGO1	Mitochondrial fusion and transport protein UGO1	12	0.653873	2.92153
sp|P32476|ERG1_YEAST	ERG1	Squalene monooxygenase	20	-0.548385	2.36829			sp|Q99297|ODC2_YEAST	ODC2	Mitochondrial 2-oxodicarboxylate carrier 2	9	0.653121	2.11922
sp|P39966|PP2C2_YEAST	PTC2	Protein phosphatase 2C homolog 2	19	-0.547977	2.54425			sp|Q07418|PEX19_YEAST	PEX19	Peroxisomal membrane protein import receptor PEX19	17	0.652526	2.2137
sp|P45818|ROK1_YEAST	ROK1	ATP-dependent RNA helicase ROK1	28	-0.546708	2.77032			sp|P27809|KRE2_YEAST	KRE2	Glycolipid 2-alpha-mannosyltransferase	31	0.652298	3.56636
sp|P38236|MUM2_YEAST	MUM2	Protein MUM2	3	-0.546423	2.14071			sp|P32898|CYM1_YEAST	CYM1	Mitochondrial presequence protease	26	0.64984	4.0404
sp|Q12314|SFM1_YEAST	SFM1	Protein arginine N-methyltransferase SFM1	18	-0.544334	2.87576			sp|Q12255|NYV1_YEAST	NYV1	Vacuolar v-SNARE NYV1	5	0.649799	2.89887
sp|P37263|YC16_YEAST	YCR087C-A	UPF0743 protein YCR087C-A	4	-0.542663	2.05893			sp|P41910|MAF1_YEAST	MAF1	Repressor of RNA polymerase III transcription MAF1	6	0.647429	2.12294
sp|P40693|RLP7_YEAST	RLP7	Ribosome biogenesis protein RLP7	18	-0.542499	2.58649			sp|Q06696|VPS36_YEAST	VPS36	Vacuolar protein-sorting-associated protein 36	6	0.642579	2.60712
sp|P51401|RL9B_YEAST	RPL9B	60S ribosomal protein L9-B	18	-0.541342	2.17069			sp|Q12334|SCM3_YEAST	SCM3	Protein SCM3	1	0.638707	2.01855
sp|P38770|BRL1_YEAST	BRL1	Nucleus export protein BRL1	3	-0.541228	2.16323			sp|P40955|CHS6_YEAST	CHS6	Chitin biosynthesis protein CHS6	6	0.638408	1.87377
sp|Q12074|SPEE_YEAST	SPE3	Spermidine synthase	33	-0.540471	1.96536			sp|Q3E6R5|YD381_YEAST	YDR381C-A	Uncharacterized mitochondrial outer membrane protein YDR381C-A	2	0.636168	2.30515
sp|P24783|DBP2_YEAST	DBP2	ATP-dependent RNA helicase DBP2	33	-0.539644	2.29163			sp|P40327|PRS4_YEAST	RPT2	26S proteasome regulatory subunit 4 homolog	31	0.636057	2.63598
sp|P12887|UNG_YEAST	UNG1	Uracil-DNA glycosylase	12	-0.53954	1.95977			sp|P10849|MTF2_YEAST	MTF2	Mitochondrial transcription factor 2	12	0.635512	2.75667
sp|Q03212|EAR1_YEAST	EAR1	Protein EAR1	5	-0.539116	1.41296			sp|Q06148|NEJ1_YEAST	NEJ1	Non-homologous end-joining protein 1	3	0.635495	2.54288
sp|P54791|ORC4_YEAST	ORC4	Origin recognition complex subunit 4	10	-0.536292	1.97892			sp|P41277|GPP1_YEAST	GPP1	Glycerol-1-phosphate phosphohydrolase 1	27	0.633942	1.9977
sp|P04147|PABP_YEAST	PAB1	Polyadenylate-binding protein, cytoplasmic and nuclear	43	-0.536225	2.33123			sp|Q12457|NSI1_YEAST	NSI1	RNA polymerase I termination factor	7	0.632674	3.4805
sp|P05739|RL6B_YEAST	RPL6B	60S ribosomal protein L6-B	15	-0.535613	1.80805			sp|P40495|LYS12_YEAST	LYS12	Homoisocitrate dehydrogenase, mitochondrial	29	0.632294	3.36072
sp|P32481|IF2G_YEAST	GCD11	Eukaryotic translation initiation factor 2 subunit gamma	46	-0.532965	3.68188			sp|Q07454|YD073_YEAST	YDL073W	UPF0592 protein YDL073W	8	0.632017	3.05552
sp|P38861|NMD3_YEAST	NMD3	60S ribosomal export protein NMD3	25	-0.532742	3.31496			sp|Q03280|TOM1_YEAST	TOM1	E3 ubiquitin-protein ligase TOM1	35	0.631906	2.4898
sp|P53336|YG5X_YEAST	YGR283C	Putative methyltransferase YGR283C	4	-0.532734	1.62698			sp|P32351|IMPX_YEAST	IMP2'	Sugar utilization regulatory protein IMP2	7	0.630523	2.44417
sp|P40106|GPP2_YEAST	GPP2	Glycerol-1-phosphate phosphohydrolase 2	16	-0.530575	2.75976			sp|Q99260|YPT6_YEAST	YPT6	GTP-binding protein YPT6	10	0.629199	2.06398
sp|P53334|SCW4_YEAST	SCW4	Probable family 17 glucosidase SCW4	14	-0.530265	2.01723			sp|Q06810|OPY2_YEAST	OPY2	Protein OPY2	7	0.628085	2.01681
sp|Q12692|H2AZ_YEAST	HTZ1	Histone H2A.Z	5	-0.529963	2.16107			sp|P14682|UBC3_YEAST	CDC34	Ubiquitin-conjugating enzyme E2-34 kDa	7	0.627503	3.49794
sp|P53099|TPN1_YEAST	TPN1	Vitamin B6 transporter TPN1	4	-0.529286	1.4536			sp|Q03558|OYE2_YEAST	OYE2	NADPH dehydrogenase 2	38	0.627312	2.26423
sp|P46988|PFD1_YEAST	PFD1	Prefoldin subunit 1	8	-0.528885	2.07584			sp|P32916|SRPR_YEAST	SRP101	Signal recognition particle receptor subunit alpha homolog	24	0.626682	2.46515
sp|P38719|DBP8_YEAST	DBP8	ATP-dependent RNA helicase DBP8	13	-0.52851	2.41476			sp|Q04410|GRH1_YEAST	GRH1	GRASP65 homolog protein 1	7	0.625177	1.98454
sp|P07260|IF4E_YEAST	CDC33	Eukaryotic translation initiation factor 4E	21	-0.528301	2.77022			sp|Q07442|BDF2_YEAST	BDF2	Bromodomain-containing factor 2	9	0.62505	2.13626
sp|P38803|IPI1_YEAST	IPI1	Pre-rRNA-processing protein IPI1	8	-0.527701	2.25504			sp|P40015|ISC1_YEAST	ISC1	Inositol phosphosphingolipids phospholipase C	7	0.623456	1.58075
sp|P39715|ECM1_YEAST	ECM1	Shuttling pre-60S factor ECM1	14	-0.526881	2.18758			sp|Q12407|YD199_YEAST	YDL199C	Putative metabolite transport protein YDL199C	2	0.622289	1.3963
sp|P38793|TRM5_YEAST	TRM5	tRNA (guanine(37)-N1)-methyltransferase	26	-0.526674	2.91504			sp|Q12100|RTK1_YEAST	RTK1	Probable serine/threonine-protein kinase RTK1	5	0.621265	2.00558
sp|Q12697|YPK9_YEAST	YPK9	Vacuolar cation-transporting ATPase YPK9	9	-0.524077	2.06841			sp|Q05497|YD338_YEAST	YDR338C	Uncharacterized transporter YDR338C	5	0.620113	2.35001
sp|P53251|SLX9_YEAST	SLX9	Ribosome biogenesis protein SLX9	8	-0.523613	2.08673			sp|P13185|KIN1_YEAST	KIN1	Serine/threonine protein kinase KIN1	28	0.617727	4.00781
sp|P32582|CBS_YEAST	CYS4	Cystathionine beta-synthase	43	-0.523482	2.78795			sp|Q05515|SVF1_YEAST	SVF1	Survival factor 1	28	0.617568	2.96858
sp|P00958|SYMC_YEAST	MES1	Methionine--tRNA ligase, cytoplasmic	40	-0.522049	2.60164			sp|Q03835|GLRX3_YEAST	GRX3	Monothiol glutaredoxin-3	6	0.616	1.40446
sp|P38347|EFM2_YEAST	EFM2	Protein-lysine N-methyltransferase EFM2	6	-0.522007	1.96699			sp|Q99288|DET1_YEAST	DET1	Broad-range acid phosphatase DET1	9	0.615635	2.93689
sp|P32583|SRP40_YEAST	SRP40	Suppressor protein SRP40	17	-0.520381	1.88698			sp|P48361|ASK10_YEAST	ASK10	Activator of SKN7 protein 10	11	0.613903	2.53022
sp|P40052|YEQ9_YEAST	YER079W	Uncharacterized protein YER079W	4	-0.519783	1.71228			sp|P25335|ALLC_YEAST	DAL2	Allantoicase	2	0.613731	1.59422
sp|Q06506|RRP9_YEAST	RRP9	Ribosomal RNA-processing protein 9	14	-0.518999	1.92132			sp|P40467|ASG1_YEAST	ASG1	Activator of stress genes 1	17	0.613616	3.00257
sp|Q07915|RLP24_YEAST	RLP24	Ribosome biogenesis protein RLP24	9	-0.518586	1.82203			sp|P32474|EUG1_YEAST	EUG1	Protein disulfide-isomerase EUG1	7	0.613368	3.82952
sp|P06105|SC160_YEAST	SCP160	Protein SCP160	51	-0.51857	3.60073			sp|P32521|PAN1_YEAST	PAN1	Actin cytoskeleton-regulatory complex protein PAN1	34	0.612029	2.5084
sp|P48362|HGH1_YEAST	HGH1	Protein HGH1	16	-0.517142	1.7886			sp|P07285|TRPD_YEAST	TRP4	Anthranilate phosphoribosyltransferase	17	0.60954	3.30867
sp|P04449|RL24A_YEAST	RPL24A	60S ribosomal protein L24-A	15	-0.516938	2.14721			sp|P39547|UIP3_YEAST	UIP3	ULP1-interacting protein 3	1	0.608822	1.65918
sp|P47075|VTC4_YEAST	VTC4	Vacuolar transporter chaperone 4	36	-0.516926	1.9267			sp|Q06683|IRC3_YEAST	IRC3	Putative ATP-dependent helicase IRC3	3	0.60826	2.77596
sp|P38792|RRP4_YEAST	RRP4	Exosome complex component RRP4	12	-0.516893	2.53938			sp|P19211|IF5A2_YEAST	ANB1	Eukaryotic translation initiation factor 5A-2	3	0.60822	2.3996
sp|P25364|HCM1_YEAST	HCM1	Forkhead transcription factor HCM1	4	-0.516605	3.00215			sp|P00424|COX5A_YEAST	COX5A	Cytochrome c oxidase subunit 5A, mitochondrial	7	0.608003	3.17867
sp|Q05050|EIS1_YEAST	EIS1	Eisosome protein 1	39	-0.516529	2.78749			sp|P40008|FMP52_YEAST	FMP52	Protein FMP52, mitochondrial	16	0.607011	2.36729
sp|P38883|RIX1_YEAST	RIX1	Pre-rRNA-processing protein RIX1	22	-0.516491	2.04528			sp|Q06682|UBX5_YEAST	UBX5	UBX domain-containing protein 5	15	0.60677	2.69043
sp|Q04500|UTP14_YEAST	UTP14	U3 small nucleolar RNA-associated protein 14	34	-0.515166	2.47096			sp|Q04121|NHX1_YEAST	NHX1	Endosomal/prevacuolar sodium/hydrogen exchanger	2	0.606695	1.51524
sp|P38070|YPK3_YEAST	YPK3	Serine/threonine-protein kinase YPK3	7	-0.515116	1.94017			sp|Q12068|GRE2_YEAST	GRE2	NADPH-dependent methylglyoxal reductase GRE2	26	0.606456	2.65075
sp|P25631|YCU1_YEAST	YCR051W	Ankyrin repeat-containing protein YCR051W	10	-0.514743	2.05069			sp|Q12093|MTU1_YEAST	SLM3	Mitochondrial tRNA-specific 2-thiouridylase 1	4	0.605771	1.64201
sp|P36009|DHR2_YEAST	DHR2	Probable ATP-dependent RNA helicase DHR2	16	-0.513951	1.86245			sp|P48570|HOSC_YEAST	LYS20	Homocitrate synthase, cytosolic isozyme	10	0.604501	2.83045
sp|P20448|DBP4_YEAST	HCA4	ATP-dependent RNA helicase HCA4	28	-0.51383	2.2766			sp|P29029|CHIT_YEAST	CTS1	Endochitinase	2	0.602114	2.90746
sp|Q02642|NACB1_YEAST	EGD1	Nascent polypeptide-associated complex subunit beta-1	28	-0.512409	2.57062			sp|P48445|BPL1_YEAST	BPL1	Biotin--protein ligase	19	0.601324	2.67079
sp|P38200|SHE1_YEAST	SHE1	Mitotic spindle-associated protein SHE1	3	-0.51225	1.98737			sp|Q06147|LCB5_YEAST	LCB5	Sphingoid long chain base kinase 5	6	0.600876	1.74173
sp|P37838|NOP4_YEAST	NOP4	Nucleolar protein 4	32	-0.511771	2.94331			sp|Q04409|EMI2_YEAST	EMI2	Putative glucokinase-2	24	0.598645	2.77522
sp|Q12094|TSR3_YEAST	TSR3	18S rRNA aminocarboxypropyltransferase	9	-0.51168	2.0273			sp|P40532|APQ12_YEAST	APQ12	Nuclear membrane organization protein APQ12	3	0.598399	2.49412
sp|Q08687|TMA16_YEAST	TMA16	Translation machinery-associated protein 16	11	-0.510093	1.95186			sp|P16664|RGP1_YEAST	RGP1	Guanine nucleotide exchange factor subunit RGP1	9	0.597736	2.41435
sp|P32864|RAEP_YEAST	MRS6	Rab proteins geranylgeranyltransferase component A	14	-0.509813	2.11252			sp|Q03898|FIN1_YEAST	FIN1	Filament protein FIN1	4	0.595893	2.45568
sp|Q12402|YOP1_YEAST	YOP1	Protein YOP1	10	-0.508202	1.95697			sp|P33298|PRS6B_YEAST	RPT3	26S proteasome regulatory subunit 6B homolog	22	0.594714	2.06625
sp|Q08932|RSA1_YEAST	RSA1	Ribosome assembly 1 protein	7	-0.507617	2.07498			sp|P14737|RAD9_YEAST	RAD9	DNA repair protein RAD9	12	0.594312	2.33118
sp|P53952|YNF0_YEAST	YNL050C	Uncharacterized protein YNL050C	10	-0.506537	1.54085			sp|Q12505|SKS1_YEAST	SKS1	Serine/threonine-protein kinase SKS1	1	0.592068	2.08638
sp|P47002|SSY5_YEAST	SSY5	SPS-sensor serine protease component SSY5	7	-0.504978	1.35551			sp|P52918|MSN5_YEAST	MSN5	Protein MSN5	22	0.591882	3.04463
sp|P07264|LEUC_YEAST	LEU1	3-isopropylmalate dehydratase	37	-0.504714	2.92822			sp|Q12263|GIN4_YEAST	GIN4	Serine/threonine-protein kinase GIN4	25	0.591268	1.91112
sp|Q12109|SYWC_YEAST	WRS1	Tryptophan--tRNA ligase, cytoplasmic	38	-0.504337	2.24248			sp|P40316|SECU_YEAST	PDS1	Securin	6	0.589253	2.16897
sp|P34252|SLD2_YEAST	SLD2	DNA replication regulator SLD2	4	-0.503281	1.44471			sp|P32844|SEC6_YEAST	SEC6	Exocyst complex component SEC6	18	0.588788	2.09072
sp|O13535|YH11B_YEAST	TY1B-H	Transposon Ty1-H Gag-Pol polyprotein	2	-0.502183	1.36902			sp|Q04924|GLU2B_YEAST	GTB1	Glucosidase 2 subunit beta	16	0.588747	2.72356
sp|P43577|GNA1_YEAST	GNA1	Glucosamine 6-phosphate N-acetyltransferase	5	-0.502005	1.30607			sp|Q05931|HSP7Q_YEAST	SSQ1	Heat shock protein SSQ1, mitochondrial	12	0.587886	2.6105
sp|P38333|ENP1_YEAST	ENP1	Essential nuclear protein 1	31	-0.501931	3.03832			sp|P34231|YKS7_YEAST	YKL187C	Uncharacterized protein YKL187C	2	0.586791	1.8246
sp|P38827|SET1_YEAST	SET1	Histone-lysine N-methyltransferase, H3 lysine-4 specific	11	-0.501845	2.41639			sp|P40529|AGE2_YEAST	AGE2	ADP-ribosylation factor GTPase-activating protein effector protein 2	6	0.586499	2.49545
sp|P38221|CDS1_YEAST	CDS1	Phosphatidate cytidylyltransferase	13	-0.500883	1.87107			sp|Q03322|TLG1_YEAST	TLG1	t-SNARE affecting a late Golgi compartment protein 1	5	0.585628	2.10265
								sp|Q12518|ENT1_YEAST	ENT1	Epsin-1	15	0.585048	2.3328
								sp|P53178|ALG13_YEAST	ALG13	UDP-N-acetylglucosamine transferase subunit ALG13	3	0.584867	1.4052
								sp|P39081|PCF11_YEAST	PCF11	Protein PCF11	17	0.582876	2.44928
								sp|Q05549|HRQ1_YEAST	HRQ1	ATP-dependent helicase HRQ1	18	0.581917	2.79851
								sp|P40023|EDC2_YEAST	EDC2	Enhancer of mRNA-decapping protein 2	2	0.580489	2.20196
								sp|Q12257|YD177_YEAST	YDL177C	IMPACT family member YDL177C	1	0.580201	2.05794
								sp|P40508|PUP1_YEAST	YIL077C	PUP1 protein homolog	4	0.579919	1.84527
								sp|P40456|ESL1_YEAST	ESL1	EST/SMG-like protein 1	7	0.578892	2.41599
								sp|P38988|GGC1_YEAST	GGC1	Mitochondrial GTP/GDP carrier protein 1	19	0.578548	3.13618
								sp|Q06407|RGA2_YEAST	RGA2	Rho-type GTPase-activating protein 2	15	0.578431	3.09469
								sp|Q03942|RKM2_YEAST	RKM2	Ribosomal lysine N-methyltransferase 2	11	0.57729	3.40364
								sp|P22214|SEC22_YEAST	SEC22	Protein transport protein SEC22	6	0.577176	2.06575
								sp|P14180|CHS2_YEAST	CHS2	Chitin synthase 2	16	0.576647	2.04704
								sp|P08593|MSS18_YEAST	MSS18	Protein MSS18	2	0.57544	1.9699
								sp|P42223|SBE2_YEAST	SBE2	Protein SBE2	8	0.574152	1.92137
								sp|Q04004|PLP1_YEAST	PLP1	Phosducin-like protein 1	8	0.573713	2.23848
								sp|Q12458|YPR1_YEAST	YPR1	Putative reductase 1	28	0.571943	2.79839
								sp|Q03071|ELOC_YEAST	ELC1	Elongin-C	2	0.570155	1.62161
								sp|P25386|USO1_YEAST	USO1	Intracellular protein transport protein USO1	38	0.569818	2.15553
								sp|Q3E7A3|YJ133_YEAST	YJL133C-A	Uncharacterized protein YJL133C-A	4	0.566773	2.11013
								sp|P36046|MIA40_YEAST	MIA40	Mitochondrial intermembrane space import and assembly protein 40	14	0.566184	1.71796
								sp|P53316|YG5B_YEAST	YGR250C	Uncharacterized RNA-binding protein YGR250C	18	0.565846	2.1762
								sp|Q12153|SSF2_YEAST	SSF2	Ribosome biogenesis protein SSF2	5	0.565028	3.54104
								sp|P40537|ULP2_YEAST	ULP2	Ubiquitin-like-specific protease 2	4	0.564125	3.24363
								sp|Q12361|GPR1_YEAST	GPR1	G protein-coupled receptor GPR1	5	0.564023	2.84265
								sp|P04803|SYWM_YEAST	MSW1	Tryptophan--tRNA ligase, mitochondrial	5	0.563494	4.11806
								sp|P15703|BGL2_YEAST	BGL2	Glucan 1,3-beta-glucosidase	26	0.563252	2.73406
								sp|P19881|PNPP_YEAST	PHO13	4-nitrophenylphosphatase	20	0.562054	1.84433
								sp|P33333|PLSC_YEAST	SLC1	Probable 1-acyl-sn-glycerol-3-phosphate acyltransferase	19	0.561824	2.17775
								sp|Q07648|DTD_YEAST	DTD1	D-aminoacyl-tRNA deacylase	10	0.561574	1.51952
								sp|Q3E824|YO020_YEAST	YOR020W-A	Uncharacterized protein YOR020W-A	4	0.560946	3.53993
								sp|P25385|BOS1_YEAST	BOS1	Protein transport protein BOS1	8	0.559672	2.01652
								sp|Q06709|REH1_YEAST	REH1	Cytoplasmic 60S subunit biogenesis factor REH1	14	0.559633	1.37937
								sp|Q08422|TMC1_YEAST	TMC1	AN1-type zinc finger protein TMC1	7	0.559567	3.42727
								sp|Q07541|EXP1_YEAST	EXP1	ER export of PMA1 protein 1	6	0.557392	1.31909
								sp|P08004|CHS1_YEAST	CHS1	Chitin synthase 1	19	0.55651	2.40554
								sp|Q05672|RBS1_YEAST	RBS1	RNA-binding suppressor of PAS kinase protein 1	5	0.555957	1.69744
								sp|P40513|MAM33_YEAST	MAM33	Mitochondrial acidic protein MAM33	8	0.554367	1.59184
								sp|P40493|BMT5_YEAST	BMT5	25S rRNA (uridine(2634)-N(3))-methyltransferase	7	0.553365	2.67868
								sp|P15367|SEC11_YEAST	SEC11	Signal peptidase complex catalytic subunit SEC11	3	0.552544	1.39987
								sp|P38145|RISA_YEAST	RIB5	Riboflavin synthase	8	0.550495	2.07829
								sp|P52286|SKP1_YEAST	SKP1	Suppressor of kinetochore protein 1	21	0.55017	2.90256
								sp|Q06179|FMP27_YEAST	FMP27	Protein FMP27, mitochondrial	22	0.549834	2.31792
								sp|Q12469|SKM1_YEAST	SKM1	Serine/threonine-protein kinase SKM1	2	0.549792	1.36721
								sp|P31378|NTH1_YEAST	NTG1	Endonuclease III homolog 1	8	0.549639	1.66819
								sp|P06844|SPT3_YEAST	SPT3	Protein SPT3	10	0.549014	2.58584
								sp|Q12066|NUR1_YEAST	NUR1	Nuclear rim protein 1	12	0.549012	2.42851
								sp|Q05867|YL283_YEAST	YLR283W	Uncharacterized protein YLR283W, mitochondrial	4	0.548003	1.62571
								sp|Q05924|DCR2_YEAST	DCR2	Phosphatase DCR2	3	0.544819	2.40989
								sp|Q12396|EMP46_YEAST	EMP46	Protein EMP46	14	0.544535	2.20489
								sp|Q06554|IRC20_YEAST	IRC20	Uncharacterized ATP-dependent helicase IRC20	7	0.543131	2.3514
								sp|P28834|IDH1_YEAST	IDH1	Isocitrate dehydrogenase [NAD] subunit 1, mitochondrial	31	0.542959	3.07758
								sp|Q12395|DCN1_YEAST	DCN1	Defective in cullin neddylation protein 1	5	0.542717	1.58096
								sp|P38256|YBU6_YEAST	YBR096W	Uncharacterized protein YBR096W	2	0.542371	2.55755
								sp|Q07622|ACK1_YEAST	ACK1	Activator of C kinase protein 1	11	0.541184	2.65653
								sp|Q05635|RNH2B_YEAST	RNH202	Ribonuclease H2 subunit B	10	0.540647	2.56105
								sp|P22204|DBF2_YEAST	DBF2	Cell cycle protein kinase DBF2	4	0.540185	1.57394
								sp|Q04311|VMS1_YEAST	VMS1	Protein VMS1	16	0.540054	2.28273
								sp|Q12427|STB3_YEAST	STB3	Protein STB3	13	0.539632	2.96836
								sp|Q99385|VCX1_YEAST	VCX1	Vacuolar calcium ion transporter	5	0.538522	1.98158
								sp|P12612|TCPA_YEAST	TCP1	T-complex protein 1 subunit alpha	28	0.537866	2.71278
								sp|Q03034|FDC1_YEAST	FDC1	Ferulic acid decarboxylase 1	11	0.537647	2.11589
								sp|P40986|CDC1_YEAST	CDC1	Cell division control protein 1	8	0.536756	2.05584
								sp|P32584|STE14_YEAST	STE14	Protein-S-isoprenylcysteine O-methyltransferase	2	0.535136	1.89104
								sp|Q99220|OS9_YEAST	YOS9	Protein OS-9 homolog	10	0.533797	2.21081
								sp|P28817|HIBCH_YEAST	EHD3	3-hydroxyisobutyryl-CoA hydrolase, mitochondrial	13	0.533595	2.52625
								sp|P40510|SER33_YEAST	SER33	D-3-phosphoglycerate dehydrogenase 2	11	0.532807	1.31507
								sp|P17121|SAC7_YEAST	SAC7	GTPase-activating protein SAC7	10	0.531679	2.58118
								sp|Q02256|PVH1_YEAST	YVH1	Tyrosine-protein phosphatase YVH1	16	0.531511	2.13937
								sp|Q92328|MDM12_YEAST	MDM12	Mitochondrial distribution and morphology protein 12	3	0.531471	1.56376
								sp|P53691|PPID_YEAST	CPR6	Peptidyl-prolyl cis-trans isomerase CPR6	38	0.530947	1.9798
								sp|Q12090|REXO3_YEAST	REX3	RNA exonuclease 3	1	0.529859	1.68352
								sp|P48569|YD183_YEAST	YDL183C	Uncharacterized protein YDL183C	4	0.529172	2.76971
								sp|Q04216|DLT1_YEAST	DLT1	Defect at low temperature protein 1	4	0.528211	1.85942
								sp|P53622|COPA_YEAST	COP1	Coatomer subunit alpha	42	0.528016	2.53591
								sp|Q03780|YD239_YEAST	YDR239C	Uncharacterized protein YDR239C	13	0.527088	3.3025
								sp|Q04089|DOT1_YEAST	DOT1	Histone-lysine N-methyltransferase, H3 lysine-79 specific	6	0.52385	2.33405
								sp|Q06336|GGA1_YEAST	GGA1	ADP-ribosylation factor-binding protein GGA1	23	0.522015	2.75726
								sp|Q03944|VPS64_YEAST	VPS64	Vacuolar protein sorting-associated protein 64	8	0.520779	1.98469
								sp|Q07804|YEH1_YEAST	YEH1	Sterol esterase 1	12	0.520263	1.63671
								sp|Q04119|PPN1_YEAST	PPN1	Endopolyphosphatase	14	0.52023	1.35899
								sp|Q12198|METW_YEAST	YLL058W	Putative cystathionine gamma-synthase YLL058W	17	0.518117	2.90815
								sp|P07269|PHO2_YEAST	PHO2	Regulatory protein PHO2	8	0.516911	2.95745
								sp|P35182|PP2C1_YEAST	PTC1	Protein phosphatase 2C homolog 1	7	0.516898	2.25759
								sp|P53912|YNN4_YEAST	YNL134C	Uncharacterized protein YNL134C	26	0.516195	1.46901
								sp|Q06344|ESF1_YEAST	ESF1	Pre-rRNA-processing protein ESF1	34	0.516012	2.37425
								sp|Q12451|OSH2_YEAST	OSH2	Oxysterol-binding protein homolog 2	41	0.514581	2.31295
								sp|Q05518|PAL1_YEAST	PAL1	Protein PAL1	16	0.513206	3.16601
								sp|Q03020|ISU1_YEAST	ISU1	Iron sulfur cluster assembly protein 1, mitochondrial	2	0.511985	1.92878
								sp|Q12044|RCN2_YEAST	RCN2	Regulator of calcineurin 2	9	0.511952	3.32694
								sp|P29509|TRXB1_YEAST	TRR1	Thioredoxin reductase 1	32	0.511824	2.38201
								sp|Q06346|KEI1_YEAST	KEI1	Inositol phosphorylceramide synthase regulatory subunit KEI1	3	0.511794	2.95781
								sp|P38959|VPS41_YEAST	VPS41	Vacuolar protein sorting-associated protein 41	11	0.511041	2.89384
								sp|Q99190|TECR_YEAST	TSC13	Very-long-chain enoyl-CoA reductase	11	0.50997	1.79837
								sp|P32839|BCS1_YEAST	BCS1	Mitochondrial chaperone BCS1	9	0.509203	1.99151
								sp|Q04033|YD415_YEAST	YDR415C	Probable aminopeptidase YDR415C	3	0.506238	2.76552
								sp|P11075|SEC7_YEAST	SEC7	Protein transport protein SEC7	41	0.505193	3.11695
								sp|Q04304|YMY0_YEAST	YMR090W	UPF0659 protein YMR090W	13	0.503346	1.90208
								sp|Q12680|GLT1_YEAST	GLT1	Glutamate synthase [NADH]	44	0.501988	2.63462
								sp|P41835|THI6_YEAST	THI6	Thiamine biosynthetic bifunctional enzyme	6	0.501887	3.31628
								sp|P25502|PUT3_YEAST	PUT3	Proline utilization trans-activator	1	0.501121	1.67675
								sp|Q12229|UBX3_YEAST	UBX3	UBX domain-containing protein 3	4	0.500285	1.43957
								sp|P01097|ATIF_YEAST	INH1	ATPase inhibitor, mitochondrial	9	0.500229	2.10938

## Sheet: Ubx2
	Protein decreasing								Protein increasing
Protein Id	Gene Symbol	Description	# of peptides	Log2 Fc Ubx2/wt	log10 pvalue			Protein Id	Gene Symbol	Description	# of peptides	Log2 Fc Ubx2/wt	log10 pvalue
sp|P40188|RGI2_YEAST	RGI2	Respiratory growth induced protein 2	1	-4.33768	3.42031			sp|P43549|AQY3_YEAST	AQY3	Aquaglycerol porin AQY3	2	0.847154	1.39292
sp|Q04228|UBX2_YEAST	UBX2	UBX domain-containing protein 2	5	-3.86723	2.95608			sp|P53111|ARI1_YEAST	ARI1	NADPH-dependent aldehyde reductase ARI1	12	0.548427	1.626
sp|Q01476|UBP2_YEAST	UBP2	Ubiquitin carboxyl-terminal hydrolase 2	21	-3.07064	3.60856			sp|Q06408|ARO10_YEAST	ARO10	Transaminated amino acid decarboxylase	25	0.963761	2.55433
sp|P41921|GSHR_YEAST	GLR1	Glutathione reductase	1	-1.75396	1.61442			sp|P38840|ARO9_YEAST	ARO9	Aromatic amino acid aminotransferase 2	30	0.650656	2.74381
sp|P18634|ART10_YEAST	ART10	Arrestin-related trafficking adapter 10	6	-1.67612	2.31603			sp|Q12292|ATG34_YEAST	ATG34	Autophagy-related protein 34	1	0.627574	1.33013
sp|P25297|PHO84_YEAST	PHO84	Inorganic phosphate transporter PHO84	5	-1.48255	3.31495			sp|P39713|BDH2_YEAST	BDH2	Probable diacetyl reductase [(R)-acetoin forming] 2	5	0.642951	1.90674
sp|P00360|G3P1_YEAST	TDH1	Glyceraldehyde-3-phosphate dehydrogenase 1	26	-1.07523	2.83878			sp|P53286|BTN2_YEAST	BTN2	Protein BTN2	2	2.10432	2.31826
sp|P38297|FZO1_YEAST	FZO1	Mitofusin FZO1	12	-1.00609	2.09768			sp|Q05809|COA4_YEAST	COA4	Cytochrome oxidase assembly factor 4	2	0.520963	2.36921
sp|P50942|INP52_YEAST	INP52	Polyphosphatidylinositol phosphatase INP52	12	-0.946357	2.18588			sp|P25334|CYPR_YEAST	CPR4	Peptidyl-prolyl cis-trans isomerase CPR4	3	0.536838	2.4908
sp|P10863|TIR1_YEAST	TIR1	Cold shock-induced protein TIR1	1	-0.7763	2.55325			sp|P38892|CRG1_YEAST	CRG1	Probable S-adenosylmethionine-dependent methyltransferase CRG1	9	0.589803	1.64309
sp|Q12031|ACEB_YEAST	ICL2	Mitochondrial 2-methylisocitrate lyase	7	-0.748611	2.5387			sp|P54005|DIA1_YEAST	DIA1	Protein DIA1	1	0.865764	1.99071
sp|P40442|CSS1_YEAST	CSS1	Secreted protein CSS1	4	-0.696353	1.58996			sp|P53918|ESBP6_YEAST	ESBP6	Uncharacterized transporter ESBP6	3	0.649262	2.16849
sp|Q99393|IZH4_YEAST	IZH4	ADIPOR-like receptor IZH4	2	-0.68585	2.61824			sp|P53130|GPG1_YEAST	GPG1	Heterotrimeric G protein gamma subunit GPG1	1	0.574411	1.36602
sp|P38841|YHT8_YEAST	YHR138C	Uncharacterized protein YHR138C	1	-0.685396	1.36082			sp|P40989|FKS2_YEAST	GSC2	1,3-beta-glucan synthase component GSC2	7	0.630894	2.14491
sp|Q05580|HEL2_YEAST	HEL2	E3 ubiquitin-protein ligase HEL2	16	-0.648144	2.09149			sp|P06633|HIS7_YEAST	HIS3	Imidazoleglycerol-phosphate dehydratase	1	0.920736	2.547
sp|P00331|ADH2_YEAST	ADH2	Alcohol dehydrogenase 2	7	-0.647734	2.8494			sp|P32467|HXT4_YEAST	HXT4	Low-affinity glucose transporter HXT4	7	0.706336	2.37252
sp|Q06689|YL413_YEAST	YLR413W	Cell membrane protein YLR413W	18	-0.641228	2.18374			sp|P11986|INO1_YEAST	INO1	Inositol-3-phosphate synthase	1	1.07566	1.39714
sp|Q03674|PLB2_YEAST	PLB2	Lysophospholipase 2	7	-0.585573	2.75375			sp|Q08268|MCH4_YEAST	MCH4	Probable transporter MCH4	1	0.527374	1.85226
sp|P21147|ACO1_YEAST	OLE1	Acyl-CoA desaturase 1	24	-0.572133	2.11765			sp|P53083|MDM34_YEAST	MDM34	Mitochondrial distribution and morphology protein 34	2	0.55544	1.94452
sp|P38695|HXT5_YEAST	HXT5	Probable glucose transporter HXT5	7	-0.569368	2.51472			sp|Q06148|NEJ1_YEAST	NEJ1	Non-homologous end-joining protein 1	3	0.532168	1.30992
sp|Q02725|VTC3_YEAST	VTC3	Vacuolar transporter chaperone 3	35	-0.563138	2.1861			sp|P41816|OYE3_YEAST	OYE3	NADPH dehydrogenase 3	2	0.596763	1.67758
sp|P25376|AGP1_YEAST	AGP1	General amino acid permease AGP1	7	-0.539775	2.32129			sp|Q04182|PDR15_YEAST	PDR15	ATP-dependent permease PDR15	8	0.747799	3.1491
sp|Q07500|NDH2_YEAST	NDE2	External NADH-ubiquinone oxidoreductase 2, mitochondrial	1	-0.538267	1.30835			sp|P38804|SDO1L_YEAST	RTC3	Restriction of telomere capping protein 3	22	0.606504	2.73195
sp|P00924|ENO1_YEAST	ENO1	Enolase 1	9	-0.528138	2.04097			sp|Q01589|SED1_YEAST	SED1	Cell wall protein SED1	1	0.656527	2.23008
sp|P53127|SNT2_YEAST	SNT2	E3 ubiquitin-protein ligase SNT2	1	-0.526284	1.33456			sp|P38925|SMF1_YEAST	SMF1	Manganese transporter SMF1	2	0.597577	2.37684
sp|P15202|CATA_YEAST	CTA1	Peroxisomal catalase A	5	-0.513456	2.40051			sp|P22202|HSP74_YEAST	SSA4	Heat shock protein SSA4	18	0.714116	1.69032
								sp|P32343|SSH4_YEAST	SSH4	Protein SSH4	5	0.616992	2.31353
								sp|P47161|VPS70_YEAST	VPS70	Vacuolar protein sorting-associated protein 70	3	0.652841	2.56172
								sp|P53066|YGZ2_YEAST	YGL242C	Ankyrin repeat-containing protein YGL242C	3	0.693637	1.34586
								sp|P47090|YJY5_YEAST	YJR015W	Uncharacterized endoplasmic reticulum membrane protein YJR015W	5	0.829086	2.14475
								sp|P36086|YKH1_YEAST	YKL071W	Uncharacterized oxidoreductase YKL071W	3	0.853153	1.85419
								sp|P33324|YKJ1_YEAST	YKL091C	CRAL-TRIO domain-containing protein YKL091C	8	0.516151	2.26734

## Sheet: Ubx3
	Protein decreasing								Protein increasing
Protein Id	Gene Symbol	Description	# of peptides	Log2 Fc Ubx3/wt	log10 pvalue			Protein Id	Gene Symbol	Description	# of peptides	Log2 Fc Ubx3/wt	log10 pvalue
sp|P40188|RGI2_YEAST	RGI2	Respiratory growth induced protein 2	1	-4.77476	2.82473			sp|P32288|GLNA_YEAST	GLN1	Glutamine synthetase	23	0.510638	3.31146
sp|P30952|MLS1_YEAST	MLS1	Malate synthase 1	26	-4.07748	3.19842			sp|Q07930|PML1_YEAST	PML1	Pre-mRNA leakage protein 1	1	0.521169	1.24549
sp|P00410|COX2_YEAST	COX2	Cytochrome c oxidase subunit 2	11	-4.043	3.4876			sp|P07258|CARA_YEAST	CPA1	Carbamoyl-phosphate synthase arginine-specific small chain	15	0.522181	2.07322
sp|P37299|QCR10_YEAST	QCR10	Cytochrome b-c1 complex subunit 10, mitochondrial	3	-3.70054	3.09871			sp|P47096|3HAO_YEAST	BNA1	3-hydroxyanthranilate 3,4-dioxygenase	15	0.566921	3.92238
sp|P33303|SFC1_YEAST	SFC1	Succinate/fumarate mitochondrial transporter	10	-3.50923	3.94895			sp|P53388|DIP5_YEAST	DIP5	Dicarboxylic amino acid permease	7	0.56769	2.72797
sp|Q01574|ACS1_YEAST	ACS1	Acetyl-coenzyme A synthetase 1	22	-3.48531	4.04735			sp|P08432|DCOR_YEAST	SPE1	Ornithine decarboxylase	2	0.576172	1.66304
sp|P32611|RML2_YEAST	RML2	54S ribosomal protein RML2, mitochondrial	6	-3.42186	2.641			sp|P38760|MIP6_YEAST	MIP6	RNA-binding protein MIP6	2	0.61533	1.71975
sp|P38695|HXT5_YEAST	HXT5	Probable glucose transporter HXT5	7	-3.39553	3.40135			sp|P32332|OAC1_YEAST	OAC1	Mitochondrial oxaloacetate transport protein	8	0.626174	1.92919
sp|P00331|ADH2_YEAST	ADH2	Alcohol dehydrogenase 2	7	-3.3256	3.20093			sp|P08465|MET2_YEAST	MET2	Homoserine O-acetyltransferase	5	0.646809	1.27535
sp|Q12233|ATPN_YEAST	ATP20	ATP synthase subunit g, mitochondrial	5	-3.14551	3.87348			sp|P00635|PPA5_YEAST	PHO5	Repressible acid phosphatase	1	0.646854	2.74689
sp|Q06405|ATPK_YEAST	ATP17	ATP synthase subunit f, mitochondrial	4	-3.03561	3.23601			sp|P39551|PRM9_YEAST	PRM9	Pheromone-regulated membrane protein 9	1	0.650351	1.87917
sp|P81449|ATPJ_YEAST	TIM11	ATP synthase subunit e, mitochondrial	5	-2.9139	3.1103			sp|P07264|LEUC_YEAST	LEU1	3-isopropylmalate dehydratase	37	0.664108	2.78231
sp|P80235|CACM_YEAST	YAT1	Putative mitochondrial carnitine O-acetyltransferase	11	-2.85931	2.69824			sp|O13535|YH11B_YEAST	TY1B-H	Transposon Ty1-H Gag-Pol polyprotein	2	0.669226	1.70951
sp|Q2V2P2|YK065_YEAST	YKL065W-A	Uncharacterized protein YKL065W-A	2	-2.80935	2.26105			sp|P19211|IF5A2_YEAST	ANB1	Eukaryotic translation initiation factor 5A-2	3	0.706854	1.54479
sp|P53130|GPG1_YEAST	GPG1	Heterotrimeric G protein gamma subunit GPG1	1	-2.66472	2.13091			sp|P00358|G3P2_YEAST	TDH2	Glyceraldehyde-3-phosphate dehydrogenase 2	12	0.721953	2.74988
sp|P34231|YKS7_YEAST	YKL187C	Uncharacterized protein YKL187C	2	-2.5659	2.72509			sp|Q12359|ATO3_YEAST	ATO3	Ammonia transport outward protein 3	4	0.793303	1.21119
sp|Q12031|ACEB_YEAST	ICL2	Mitochondrial 2-methylisocitrate lyase	7	-2.56363	3.08561			sp|Q02725|VTC3_YEAST	VTC3	Vacuolar transporter chaperone 3	35	0.817742	2.62679
sp|P43567|AGX1_YEAST	AGX1	Alanine--glyoxylate aminotransferase 1	11	-2.56213	2.88751			sp|P25297|PHO84_YEAST	PHO84	Inorganic phosphate transporter PHO84	5	0.883137	2.3661
sp|P02381|RMAR_YEAST	VAR1	Ribosomal protein VAR1, mitochondrial	11	-2.5558	2.95918			sp|P26364|KAD3_YEAST	ADK2	GTP:AMP phosphotransferase, mitochondrial	2	0.926368	1.82934
sp|P40017|YAT2_YEAST	YAT2	Carnitine O-acetyltransferase YAT2	13	-2.51146	2.27317			sp|P40478|VDAC2_YEAST	POR2	Mitochondrial outer membrane protein porin 2	12	1.01966	3.89921
sp|P41939|IDHC_YEAST	IDP2	Isocitrate dehydrogenase [NADP] cytoplasmic	25	-2.48733	3.95685			sp|Q06143|DIC1_YEAST	DIC1	Mitochondrial dicarboxylate transporter	5	1.11881	3.66774
sp|P32316|ACH1_YEAST	ACH1	Acetyl-CoA hydrolase	25	-2.47669	3.7578			sp|P39976|DLD3_YEAST	DLD3	D-2-hydroxyglutarate--pyruvate transhydrogenase DLD3	17	1.19715	2.43863
sp|P40442|CSS1_YEAST	CSS1	Secreted protein CSS1	4	-2.44373	2.6386			sp|P32467|HXT4_YEAST	HXT4	Low-affinity glucose transporter HXT4	7	1.358	2.47689
sp|P00128|QCR7_YEAST	QCR7	Cytochrome b-c1 complex subunit 7, mitochondrial	13	-2.41955	3.05256			sp|P06208|LEU1_YEAST	LEU4	2-isopropylmalate synthase	2	1.44503	3.04868
sp|Q06177|TMA10_YEAST	TMA10	Translation machinery-associated protein 10	2	-2.4025	1.34143			sp|P38697|IMDH2_YEAST	IMD2	Inosine-5'-monophosphate dehydrogenase 2	7	1.58334	3.16004
sp|P81451|ATP19_YEAST	ATP19	ATP synthase subunit K, mitochondrial	3	-2.39498	2.30844
sp|Q12229|UBX3_YEAST	UBX3	UBX domain-containing protein 3	4	-2.37546	2.96326
sp|P08525|QCR8_YEAST	QCR8	Cytochrome b-c1 complex subunit 8, mitochondrial	1	-2.36145	1.67899
sp|P00401|COX1_YEAST	COX1	Cytochrome c oxidase subunit 1	2	-2.32238	2.54859
sp|P28240|ACEA_YEAST	ICL1	Isocitrate lyase	13	-2.2224	2.46666
sp|P15202|CATA_YEAST	CTA1	Peroxisomal catalase A	5	-2.21191	3.39116
sp|Q07500|NDH2_YEAST	NDE2	External NADH-ubiquinone oxidoreductase 2, mitochondrial	1	-2.16187	3.2664
sp|Q03430|RSM28_YEAST	RSM28	37S ribosomal protein RSM28, mitochondrial	11	-2.04374	2.96091
sp|P00424|COX5A_YEAST	COX5A	Cytochrome c oxidase subunit 5A, mitochondrial	7	-2.04187	3.49883
sp|P36520|RM10_YEAST	MRPL10	54S ribosomal protein L10, mitochondrial	12	-2.0033	2.6659
sp|Q02207|FOX2_YEAST	FOX2	Peroxisomal hydratase-dehydrogenase-epimerase	14	-1.94116	3.10616
sp|P04039|COX8_YEAST	COX8	Cytochrome c oxidase subunit 8, mitochondrial	2	-1.94098	2.45792
sp|P16547|OM45_YEAST	OM45	Mitochondrial outer membrane protein OM45	24	-1.93785	3.32265
sp|P10963|PCKA_YEAST	PCK1	Phosphoenolpyruvate carboxykinase (ATP)	25	-1.92975	2.39226
sp|P05626|ATPF_YEAST	ATP4	ATP synthase subunit 4, mitochondrial	22	-1.91227	3.5148
sp|P38783|FYV4_YEAST	FYV4	Protein FYV4, mitochondrial	1	-1.89026	2.34755
sp|P09435|HSP73_YEAST	SSA3	Heat shock protein SSA3	10	-1.86397	5.05629
sp|P40033|RSM18_YEAST	RSM18	37S ribosomal protein RSM18, mitochondrial	3	-1.84736	1.89609
sp|P53305|RT27_YEAST	RSM27	Mitochondrial 37S ribosomal protein S27	3	-1.84702	2.38819
sp|Q12428|PRPD_YEAST	PDH1	Probable 2-methylcitrate dehydratase	7	-1.84368	2.93444
sp|P30902|ATP7_YEAST	ATP7	ATP synthase subunit d, mitochondrial	21	-1.82891	2.82718
sp|P81450|ATP18_YEAST	ATP18	ATP synthase subunit J, mitochondrial	1	-1.81282	2.97322
sp|P32799|COX13_YEAST	COX13	Cytochrome c oxidase subunit 13, mitochondrial	11	-1.79532	3.71529
sp|P15992|HSP26_YEAST	HSP26	Heat shock protein 26	32	-1.75298	3.35968
sp|P38690|YHJ3_YEAST	YHR033W	Uncharacterized protein YHR033W	1	-1.75065	1.55793
sp|P37298|DHSD_YEAST	SDH4	Succinate dehydrogenase [ubiquinone] cytochrome b small subunit, mitochondrial	8	-1.73701	2.20019
sp|Q06408|ARO10_YEAST	ARO10	Transaminated amino acid decarboxylase	25	-1.73455	3.67672
sp|P01097|ATIF_YEAST	INH1	ATPase inhibitor, mitochondrial	9	-1.72812	2.69411
sp|Q12487|RM23_YEAST	MRPL23	54S ribosomal protein L23, mitochondrial	1	-1.71089	2.74172
sp|P21801|SDHB_YEAST	SDH2	Succinate dehydrogenase [ubiquinone] iron-sulfur subunit, mitochondrial	12	-1.66819	3.00122
sp|Q00711|SDHA_YEAST	SDH1	Succinate dehydrogenase [ubiquinone] flavoprotein subunit, mitochondrial	16	-1.6253	3.36207
sp|P22943|HSP12_YEAST	HSP12	12 kDa heat shock protein	20	-1.61894	1.96647
sp|P08067|UCRI_YEAST	RIP1	Cytochrome b-c1 complex subunit Rieske, mitochondrial	10	-1.61261	3.59306
sp|P34251|YKK7_YEAST	YKL107W	Uncharacterized oxidoreductase YKL107W	2	-1.59182	1.77701
sp|P38064|RM16_YEAST	MRPL16	54S ribosomal protein L16, mitochondrial	4	-1.54262	1.96256
sp|P00427|COX6_YEAST	COX6	Cytochrome c oxidase subunit 6, mitochondrial	4	-1.49295	2.00135
sp|P14063|RM31_YEAST	MRPL31	54S ribosomal protein L31, mitochondrial	2	-1.48865	1.81449
sp|Q03180|PIR3_YEAST	PIR3	Cell wall mannoprotein PIR3	2	-1.45409	2.42799
sp|P33327|DHE2_YEAST	GDH2	NAD-specific glutamate dehydrogenase	28	-1.41994	3.75904
sp|Q12349|ATP14_YEAST	ATP14	ATP synthase subunit H, mitochondrial	3	-1.37959	1.48399
sp|P00890|CISY1_YEAST	CIT1	Citrate synthase, mitochondrial	30	-1.37337	3.0242
sp|Q03028|ODC1_YEAST	ODC1	Mitochondrial 2-oxodicarboxylate carrier 1	8	-1.32888	2.49715
sp|P53724|RM50_YEAST	MRPL50	54S ribosomal protein L50, mitochondrial	3	-1.31497	3.45456
sp|P33421|SDH3_YEAST	SDH3	Succinate dehydrogenase [ubiquinone] cytochrome b subunit, mitochondrial	4	-1.31442	2.15207
sp|P40858|RN49_YEAST	MRPL49	54S ribosomal protein L49, mitochondrial	4	-1.3055	2.08435
sp|Q12303|YPS3_YEAST	YPS3	Aspartic proteinase yapsin-3	3	-1.28953	1.65581
sp|P27796|THIK_YEAST	POT1	3-ketoacyl-CoA thiolase, peroxisomal	2	-1.28534	1.95984
sp|Q01163|RT23_YEAST	RSM23	37S ribosomal protein S23, mitochondrial	12	-1.28301	2.46788
sp|P42936|YG4D_YEAST	YGR201C	Putative elongation factor 1 gamma homolog	4	-1.27936	2.77571
sp|P53732|RT12_YEAST	MRPS12	37S ribosomal protein S12, mitochondrial	1	-1.27445	1.56349
sp|Q02608|RT16_YEAST	MRPS16	37S ribosomal protein S16, mitochondrial	3	-1.2646	1.68797
sp|P53319|6PGD2_YEAST	GND2	6-phosphogluconate dehydrogenase, decarboxylating 2	8	-1.24325	2.82205
sp|P00854|ATP6_YEAST	ATP6	ATP synthase subunit a	1	-1.243	1.59117
sp|P0CT04|IPB2_YEAST	PBI2	Protease B inhibitor 2	9	-1.23878	2.62291
sp|P38841|YHT8_YEAST	YHR138C	Uncharacterized protein YHR138C	1	-1.22962	1.73321
sp|P32340|NDI1_YEAST	NDI1	Rotenone-insensitive NADH-ubiquinone oxidoreductase, mitochondrial	17	-1.22195	3.03147
sp|A5Z2X5|YP010_YEAST	YPR010C-A	UPF0495 protein YPR010C-A	2	-1.21285	2.33837
sp|P33315|TKT2_YEAST	TKL2	Transketolase 2	7	-1.19351	3.37473
sp|P07143|CY1_YEAST	CYT1	Cytochrome c1, heme protein, mitochondrial	12	-1.1627	2.97026
sp|Q06090|RM51_YEAST	MRPL51	54S ribosomal protein L51, mitochondrial	5	-1.15795	1.61904
sp|P38120|RT09_YEAST	MRPS9	37S ribosomal protein S9, mitochondrial	7	-1.15789	2.91964
sp|P38840|ARO9_YEAST	ARO9	Aromatic amino acid aminotransferase 2	30	-1.11646	3.6128
sp|P36526|RM27_YEAST	MRPL27	54S ribosomal protein L27, mitochondrial	1	-1.1144	1.89438
sp|P07255|COX9_YEAST	COX9	Cytochrome c oxidase subunit 9, mitochondrial	2	-1.10985	3.23727
sp|P27929|NAM9_YEAST	NAM9	37S ribosomal protein NAM9, mitochondrial	18	-1.10833	2.90145
sp|P40035|PIC2_YEAST	PIC2	Mitochondrial phosphate carrier protein 2	2	-1.09717	2.75462
sp|P17558|RTPT_YEAST	PET123	37S ribosomal protein PET123, mitochondrial	4	-1.08757	2.29578
sp|P25613|ADY2_YEAST	ADY2	Accumulation of dyads protein 2	3	-1.08069	2.27061
sp|P21306|ATP5E_YEAST	ATP15	ATP synthase subunit epsilon, mitochondrial	8	-1.08035	4.34401
sp|P17505|MDHM_YEAST	MDH1	Malate dehydrogenase, mitochondrial	35	-1.07701	3.2309
sp|P33759|RT05_YEAST	MRPS5	37S ribosomal protein S5, mitochondrial	9	-1.07671	3.26956
sp|P53228|TAL2_YEAST	NQM1	Transaldolase NQM1	10	-1.0699	2.69668
sp|P32387|RM41_YEAST	MRP20	54S ribosomal protein L41, mitochondrial	4	-1.0582	2.37116
sp|P40215|NDH1_YEAST	NDE1	External NADH-ubiquinone oxidoreductase 1, mitochondrial	31	-1.03766	2.60348
sp|P40050|MRX1_YEAST	MRX1	MIOREX complex component 1	7	-1.03559	2.99412
sp|P07257|QCR2_YEAST	QCR2	Cytochrome b-c1 complex subunit 2, mitochondrial	34	-1.03509	3.94072
sp|P32904|RM06_YEAST	MRPL6	54S ribosomal protein L6, mitochondrial	9	-1.03082	2.77089
sp|P22354|RM20_YEAST	MRPL20	54S ribosomal protein L20, mitochondrial	3	-1.02841	2.53881
sp|P40169|YNT4_YEAST	YNL194C	Uncharacterized plasma membrane protein YNL194C	3	-1.00953	1.50333
sp|P53944|MTQ1_YEAST	MTQ1	Mitochondrial MRF1 N(5)-glutamine methyltransferase MTQ1	2	-0.996889	1.4475
sp|P04037|COX4_YEAST	COX4	Cytochrome c oxidase subunit 4, mitochondrial	7	-0.994317	2.80825
sp|P19955|RT31_YEAST	YMR31	37S ribosomal protein YMR-31, mitochondrial	5	-0.992292	2.76307
sp|P24720|MNE1_YEAST	MNE1	Protein MNE1	3	-0.98919	1.87605
sp|P32190|GLPK_YEAST	GUT1	Glycerol kinase	6	-0.980057	3.2874
sp|Q03976|RT24_YEAST	RSM24	37S ribosomal protein S24, mitochondrial	14	-0.953272	3.23905
sp|Q2V2P7|YD461_YEAST	YDR461C-A	Uncharacterized protein YDR461C-A	1	-0.950061	2.29629
sp|P00360|G3P1_YEAST	TDH1	Glyceraldehyde-3-phosphate dehydrogenase 1	26	-0.943238	3.2894
sp|Q05648|MRX10_YEAST	MRX10	MIOREX complex component 10	2	-0.932281	3.0313
sp|P00175|CYB2_YEAST	CYB2	Cytochrome b2, mitochondrial	6	-0.923884	2.398
sp|P53292|RT35_YEAST	MRPS35	37S ribosomal protein S35, mitochondrial	15	-0.92335	2.50984
sp|P39113|CAT8_YEAST	CAT8	Regulatory protein CAT8	9	-0.920666	1.48339
sp|P32191|GPDM_YEAST	GUT2	Glycerol-3-phosphate dehydrogenase, mitochondrial	35	-0.91439	2.87263
sp|P00830|ATPB_YEAST	ATP2	ATP synthase subunit beta, mitochondrial	49	-0.90862	2.88075
sp|P38077|ATPG_YEAST	ATP3	ATP synthase subunit gamma, mitochondrial	23	-0.908412	3.02055
sp|Q02873|YP107_YEAST	YPL107W	UPF0651 protein YPL107W, mitochondrial	2	-0.900769	1.56189
sp|P36534|RM40_YEAST	MRPL40	54S ribosomal protein L40, mitochondrial	14	-0.897237	2.86823
sp|P09457|ATPO_YEAST	ATP5	ATP synthase subunit 5, mitochondrial	31	-0.880857	2.92869
sp|Q3E824|YO020_YEAST	YOR020W-A	Uncharacterized protein YOR020W-A	4	-0.87827	3.30911
sp|P06115|CATT_YEAST	CTT1	Catalase T	19	-0.877873	2.30477
sp|P39677|RRF2M_YEAST	MEF2	Ribosome-releasing factor 2, mitochondrial	4	-0.876905	1.38552
sp|P07256|QCR1_YEAST	COR1	Cytochrome b-c1 complex subunit 1, mitochondrial	23	-0.871383	3.21179
sp|P07251|ATPA_YEAST	ATP1	ATP synthase subunit alpha, mitochondrial	51	-0.869421	2.69295
sp|P39713|BDH2_YEAST	BDH2	Probable diacetyl reductase [(R)-acetoin forming] 2	5	-0.86936	1.84354
sp|Q05473|MRX8_YEAST	MRX8	MIOREX complex component 8	3	-0.867105	1.72937
sp|P20967|ODO1_YEAST	KGD1	2-oxoglutarate dehydrogenase, mitochondrial	43	-0.863424	3.07396
sp|Q02773|RPM2_YEAST	RPM2	Ribonuclease P protein component, mitochondrial	13	-0.854177	2.44024
sp|Q12015|DSC3_YEAST	DSC3	DSC E3 ubiquitin ligase complex subunit 3	2	-0.850707	2.71211
sp|P39994|PXP1_YEAST	PXP1	Putative 2-hydroxyacyl-CoA lyase	8	-0.845719	2.50379
sp|Q3E785|SDHF1_YEAST	SDH6	Succinate dehydrogenase assembly factor 1, mitochondrial	2	-0.845495	2.14472
sp|P31787|ACBP_YEAST	ACB1	Acyl-CoA-binding protein	6	-0.842734	1.47135
sp|P38731|ARN1_YEAST	ARN1	Siderophore iron transporter ARN1	1	-0.837045	1.75438
sp|Q12123|DCS2_YEAST	DCS2	Inactive diphosphatase DCS2	14	-0.833262	3.06505
sp|P38616|YGP1_YEAST	YGP1	Protein YGP1	13	-0.830389	2.3971
sp|P29461|PTP2_YEAST	PTP2	Tyrosine-protein phosphatase 2	1	-0.827059	2.25419
sp|P47177|2NDP_YEAST	YJR149W	Putative nitronate monooxygenase	2	-0.826436	1.95487
sp|P38785|GIC1_YEAST	GIC1	GTPase-interacting component 1	1	-0.824344	2.91225
sp|Q07349|MRX9_YEAST	MRX9	MIOREX complex component 9	5	-0.822374	2.38511
sp|P18239|ADT2_YEAST	PET9	ADP,ATP carrier protein 2	24	-0.821353	2.27085
sp|Q2V2P9|COX26_YEAST	COX26	Cytochrome c oxidase subunit 26, mitochondrial	2	-0.787696	1.37259
sp|P00044|CYC1_YEAST	CYC1	Cytochrome c isoform 1	7	-0.77475	3.18916
sp|Q12443|RTN2_YEAST	RTN2	Reticulon-like protein 2	19	-0.767753	2.69192
sp|P23369|RM25_YEAST	MRPL25	54S ribosomal protein L25, mitochondrial	4	-0.765475	2.58827
sp|P38325|OM14_YEAST	OM14	Mitochondrial outer membrane protein OM14	1	-0.756227	1.76741
sp|P38079|YRO2_YEAST	YRO2	Protein YRO2	4	-0.751941	2.11975
sp|P23641|MPCP_YEAST	MIR1	Mitochondrial phosphate carrier protein	22	-0.746316	3.81036
sp|Q01589|SED1_YEAST	SED1	Cell wall protein SED1	1	-0.746122	1.70686
sp|P42847|RT18_YEAST	MRPS18	37S ribosomal protein S18, mitochondrial	6	-0.74607	3.44289
sp|P32606|PT127_YEAST	PET127	Putative mitochondrial translation system component PET127	10	-0.729842	2.01018
sp|P36521|RM11_YEAST	MRPL11	54S ribosomal protein L11, mitochondrial	9	-0.720027	3.28574
sp|Q03104|MSC1_YEAST	MSC1	Meiotic sister chromatid recombination protein 1	25	-0.710392	3.26395
sp|P36096|TUL1_YEAST	TUL1	Transmembrane E3 ubiquitin-protein ligase 1	4	-0.706845	2.1668
sp|P21771|RT28_YEAST	MRPS28	37S ribosomal protein S28, mitochondrial	10	-0.705448	2.48591
sp|P22353|RM08_YEAST	MRPL8	54S ribosomal protein L8, mitochondrial	6	-0.70464	2.55591
sp|P03875|AI1M_YEAST	AI1	Putative COX1/OXI3 intron 1 protein	5	-0.700643	2.11339
sp|P31334|RM09_YEAST	MRPL9	54S ribosomal protein L9, mitochondrial	8	-0.70058	1.97011
sp|Q08299|ENB1_YEAST	ENB1	Siderophore iron transporter ENB1	7	-0.692776	2.50802
sp|P19414|ACON_YEAST	ACO1	Aconitate hydratase, mitochondrial	49	-0.688233	2.54034
sp|Q3E841|YN034_YEAST	YNR034W-A	Uncharacterized protein YNR034W-A	11	-0.685627	2.51848
sp|P38804|SDO1L_YEAST	RTC3	Restriction of telomere capping protein 3	22	-0.681951	2.44998
sp|Q03246|RT17_YEAST	MRPS17	37S ribosomal protein S17, mitochondrial	7	-0.67113	3.04247
sp|P04840|VDAC1_YEAST	POR1	Mitochondrial outer membrane protein porin 1	44	-0.67097	2.44029
sp|Q08926|UIP4_YEAST	UIP4	ULP1-interacting protein 4	2	-0.663777	2.15977
sp|Q12082|YD157_YEAST	YDL157C	Uncharacterized protein YDL157C, mitochondrial	3	-0.656702	1.49808
sp|P19262|ODO2_YEAST	KGD2	Dihydrolipoyllysine-residue succinyltransferase component of 2-oxoglutarate dehydrogenase complex, mitochondrial	18	-0.653807	3.56052
sp|P22202|HSP74_YEAST	SSA4	Heat shock protein SSA4	18	-0.642604	2.05462
sp|P53881|RM22_YEAST	MRPL22	54S ribosomal protein L22, mitochondrial	6	-0.641252	2.20947
sp|P10863|TIR1_YEAST	TIR1	Cold shock-induced protein TIR1	1	-0.632579	2.08729
sp|Q02950|RT51_YEAST	MRP51	37S ribosomal protein MRP51, mitochondrial	8	-0.63107	3.40892
sp|P47150|RT07_YEAST	RSM7	37S ribosomal protein S7, mitochondrial	10	-0.628767	3.42112
sp|Q12167|RRG1_YEAST	RRG1	Required for respiratory growth protein 1, mitochondrial	2	-0.622439	2.60348
sp|P22855|MAN1_YEAST	AMS1	Alpha-mannosidase	22	-0.618839	2.13115
sp|P32522|PT309_YEAST	PET309	Pentatricopeptide repeat-containing protein PET309, mitochondrial	2	-0.616523	3.09999
sp|P53315|SOL4_YEAST	SOL4	6-phosphogluconolactonase 4	8	-0.613454	2.46295
sp|P39944|UBP5_YEAST	UBP5	Ubiquitin carboxyl-terminal hydrolase 5	3	-0.613103	1.79818
sp|P25626|IMG1_YEAST	IMG1	54S ribosomal protein IMG1, mitochondrial	5	-0.60721	2.29885
sp|Q07653|HBT1_YEAST	HBT1	Protein HBT1	17	-0.598629	2.46479
sp|P32528|DUR1_YEAST	DUR1,2	Urea amidolyase	37	-0.59741	2.48055
sp|Q12467|MRX4_YEAST	MRX4	MIOREX complex component 4	2	-0.591822	1.31953
sp|P00425|COX5B_YEAST	COX5B	Cytochrome c oxidase subunit 5B, mitochondrial	3	-0.58029	1.52787
sp|P09232|PRTB_YEAST	PRB1	Cerevisin	25	-0.580084	2.59942
sp|P34227|PRX1_YEAST	PRX1	Peroxiredoxin PRX1, mitochondrial	17	-0.579381	1.84608
sp|P36038|CBT1_YEAST	CBT1	Cytochrome b termination protein 1	1	-0.575622	1.73191
sp|P28241|IDH2_YEAST	IDH2	Isocitrate dehydrogenase [NAD] subunit 2, mitochondrial	22	-0.57473	2.17939
sp|P54114|ALDH3_YEAST	ALD3	Aldehyde dehydrogenase [NAD(P)+] 2	8	-0.564056	2.0878
sp|P25270|MRM1_YEAST	MRM1	rRNA methyltransferase 1, mitochondrial	3	-0.548901	3.63241
sp|P38137|FAT2_YEAST	PCS60	Peroxisomal-coenzyme A synthetase	25	-0.548862	2.38922
sp|Q03829|MME1_YEAST	MME1	Mitochondrial magnesium exporter 1	3	-0.54295	1.43285
sp|P53166|MRH4_YEAST	MRH4	ATP-dependent RNA helicase MRH4, mitochondrial	15	-0.540854	2.50803
sp|P36056|RT22_YEAST	RSM22	Probable S-adenosyl-L-methionine-dependent RNA methyltransferase RSM22, mitochondrial	10	-0.535528	1.75566
sp|P32775|GLGB_YEAST	GLC3	1,4-alpha-glucan-branching enzyme	19	-0.525732	2.43016
sp|P38812|GEP4_YEAST	GEP4	Phosphatidylglycerophosphatase GEP4, mitochondrial	2	-0.525647	2.39247
sp|P12686|RT13_YEAST	MRP13	37S ribosomal protein MRP13, mitochondrial	8	-0.524568	1.64305
sp|P39518|LCF2_YEAST	FAA2	Long-chain-fatty-acid--CoA ligase 2	2	-0.521268	2.15427
sp|P40088|FTR1_YEAST	FTR1	Plasma membrane iron permease	11	-0.520898	2.47345
sp|Q12089|AEP3_YEAST	AEP3	ATPase expression protein 3	3	-0.520159	1.61711
sp|Q01217|ARG56_YEAST	ARG5,6	Protein ARG5,6, mitochondrial	14	-0.51402	2.49397
sp|P38289|EXO5_YEAST	EXO5	Exonuclease V, mitochondrial	5	-0.510181	1.94976
sp|P19956|RM44_YEAST	MRPL44	54S ribosomal protein L44, mitochondrial	3	-0.509075	1.46935
sp|P32388|RM49_YEAST	MRP49	54S ribosomal protein MRP49, mitochondrial	5	-0.507657	1.81796
sp|P53918|ESBP6_YEAST	ESBP6	Uncharacterized transporter ESBP6	3	-0.50484	1.8325
sp|P14306|CPYI_YEAST	TFS1	Carboxypeptidase Y inhibitor	13	-0.504098	2.16159

## Sheet: Ubx4
	Protein decreasing								Protein increasing
Protein Id	Gene Symbol	Description	# of peptides	Log2 Fc Ubx4/wt	log10 pvalue			Protein Id	Gene Symbol	Description	# of peptides	Log2 Fc Ubx4/wt	log10 pvalue
sp|P54730|UBX4_YEAST	UBX4	UBX domain-containing protein 4	15	-4.31538	4.10233			sp|Q08417|RSB1_YEAST	RSB1	Sphingoid long-chain base transporter RSB1	4	0.538463	2.12435
sp|P40188|RGI2_YEAST	RGI2	Respiratory growth induced protein 2	1	-4.20948	3.81172			sp|P07250|IPMK_YEAST	ARG82	Inositol polyphosphate multikinase	2	0.544049	1.95795
sp|P33413|DUR3_YEAST	DUR3	Urea active transporter	1	-1.2893	2.54695			sp|P25351|YCR3_YEAST	YCR023C	Uncharacterized membrane protein YCR023C	2	0.547129	1.42156
sp|P38841|YHT8_YEAST	YHR138C	Uncharacterized protein YHR138C	1	-1.1239	1.98738			sp|P00331|ADH2_YEAST	ADH2	Alcohol dehydrogenase 2	7	0.550505	1.73042
sp|P25297|PHO84_YEAST	PHO84	Inorganic phosphate transporter PHO84	5	-0.997045	3.12862			sp|P36086|YKH1_YEAST	YKL071W	Uncharacterized oxidoreductase YKL071W	3	0.605037	1.45119
sp|P25583|KAR4_YEAST	KAR4	Karyogamy protein KAR4	1	-0.557353	1.35989			sp|P47090|YJY5_YEAST	YJR015W	Uncharacterized endoplasmic reticulum membrane protein YJR015W	5	0.618157	1.5609
sp|P40554|URM1_YEAST	URM1	Ubiquitin-related modifier 1	1	-0.646751	1.45749			sp|P41816|OYE3_YEAST	OYE3	NADPH dehydrogenase 3	2	0.62265	2.7921
sp|P10863|TIR1_YEAST	TIR1	Cold shock-induced protein TIR1	1	-0.639947	1.48102			sp|P10963|PCKA_YEAST	PCK1	Phosphoenolpyruvate carboxykinase (ATP)	25	0.666494	2.19553
sp|O94742|SEM1_YEAST	SEM1	26S proteasome complex subunit SEM1	2	-0.755932	1.51616			sp|Q07930|PML1_YEAST	PML1	Pre-mRNA leakage protein 1	1	0.691317	1.33972
sp|P00912|TRPF_YEAST	TRP1	N-(5'-phosphoribosyl)anthranilate isomerase	1	-0.614756	1.6421			sp|P32343|SSH4_YEAST	SSH4	Protein SSH4	5	0.725578	2.34674
sp|P38291|POP7_YEAST	POP7	Ribonucleases P/MRP protein subunit POP7	1	-0.718157	1.70134			sp|Q04182|PDR15_YEAST	PDR15	ATP-dependent permease PDR15	8	0.799126	3.5313
sp|Q03920|MTQ2_YEAST	MTQ2	eRF1 methyltransferase catalytic subunit MTQ2	1	-0.501852	1.77323			sp|Q07794|RT109_YEAST	RTT109	Histone acetyltransferase RTT109	1	0.808806	1.78983
sp|P54857|TGL2_YEAST	TGL2	Triacylglycerol lipase 2	3	-0.521584	1.85028			sp|P53752|YN95_YEAST	YNR066C	Uncharacterized membrane glycoprotein YNR066C	1	0.821717	1.31485
sp|P13711|ACOX_YEAST	POX1	Acyl-coenzyme A oxidase	1	-0.615002	2.02426			sp|P53615|CAN_YEAST	NCE103	Carbonic anhydrase	8	0.873873	1.47335
sp|Q08058|COQ10_YEAST	COQ10	Coenzyme Q-binding protein COQ10, mitochondrial	2	-0.582172	2.1666			sp|P38690|YHJ3_YEAST	YHR033W	Uncharacterized protein YHR033W	1	0.970538	1.77663
sp|Q03667|MIX17_YEAST	MIX17	Mitochondrial intermembrane space cysteine motif-containing protein MIX17	2	-0.677826	2.33016			sp|P28240|ACEA_YEAST	ICL1	Isocitrate lyase	13	1.71262	3.34634
sp|P00924|ENO1_YEAST	ENO1	Enolase 1	9	-0.589019	2.53834
sp|P25694|CDC48_YEAST	CDC48	Cell division control protein 48	45	-0.619766	2.7123
sp|P00360|G3P1_YEAST	TDH1	Glyceraldehyde-3-phosphate dehydrogenase 1	26	-0.981464	3.06815
sp|P08432|DCOR_YEAST	SPE1	Ornithine decarboxylase	2	-0.563851	3.15493

## Sheet: Ubx5
	Protein decreasing								Protein increasing
Protein Id	Gene Symbol	Description	# of peptides	Log2 Fc Ubx5/wt	log10 pvalue			Protein Id	Gene Symbol	Description	# of peptides	Log2 Fc Ubx5/wt	log10 pvalue
sp|P40188|RGI2_YEAST	RGI2	Respiratory growth induced protein 2	1	-4.18792	4.16549			sp|P38697|IMDH2_YEAST	IMD2	Inosine-5'-monophosphate dehydrogenase 2	7	0.852335	2.21799
sp|P33303|SFC1_YEAST	SFC1	Succinate/fumarate mitochondrial transporter	10	-1.12389	3.62836			sp|Q01589|SED1_YEAST	SED1	Cell wall protein SED1	1	0.542173	1.66163
sp|P00360|G3P1_YEAST	TDH1	Glyceraldehyde-3-phosphate dehydrogenase 1	26	-1.08953	3.36879			sp|P32343|SSH4_YEAST	SSH4	Protein SSH4	5	0.532504	1.61278
sp|P32316|ACH1_YEAST	ACH1	Acetyl-CoA hydrolase	25	-0.982989	3.32826
sp|Q06682|UBX5_YEAST	UBX5	UBX domain-containing protein 5	15	-2.37317	3.23824
sp|P30952|MLS1_YEAST	MLS1	Malate synthase 1	26	-1.22331	2.71265
sp|Q12428|PRPD_YEAST	PDH1	Probable 2-methylcitrate dehydratase	7	-0.962313	2.70986
sp|Q02207|FOX2_YEAST	FOX2	Peroxisomal hydratase-dehydrogenase-epimerase	14	-0.832249	2.68053
sp|P38695|HXT5_YEAST	HXT5	Probable glucose transporter HXT5	7	-0.897768	2.66661
sp|Q12031|ACEB_YEAST	ICL2	Mitochondrial 2-methylisocitrate lyase	7	-1.99521	2.66136
sp|P21801|SDHB_YEAST	SDH2	Succinate dehydrogenase [ubiquinone] iron-sulfur subunit, mitochondrial	12	-0.59567	2.54123
sp|P00890|CISY1_YEAST	CIT1	Citrate synthase, mitochondrial	30	-0.590729	2.5336
sp|P33327|DHE2_YEAST	GDH2	NAD-specific glutamate dehydrogenase	28	-0.711543	2.52913
sp|P41939|IDHC_YEAST	IDP2	Isocitrate dehydrogenase [NADP] cytoplasmic	25	-1.41237	2.51832
sp|Q00711|SDHA_YEAST	SDH1	Succinate dehydrogenase [ubiquinone] flavoprotein subunit, mitochondrial	16	-0.501774	2.47168
sp|P00331|ADH2_YEAST	ADH2	Alcohol dehydrogenase 2	7	-1.3437	2.45439
sp|P00924|ENO1_YEAST	ENO1	Enolase 1	9	-0.801083	2.3616
sp|P43567|AGX1_YEAST	AGX1	Alanine--glyoxylate aminotransferase 1	11	-1.15963	2.33355
sp|Q01574|ACS1_YEAST	ACS1	Acetyl-coenzyme A synthetase 1	22	-1.03028	2.22082
sp|P16547|OM45_YEAST	OM45	Mitochondrial outer membrane protein OM45	24	-0.588266	2.17886
sp|P80235|CACM_YEAST	YAT1	Putative mitochondrial carnitine O-acetyltransferase	11	-1.20481	2.13296
sp|P15202|CATA_YEAST	CTA1	Peroxisomal catalase A	5	-0.944978	2.10067
sp|Q08187|YO029_YEAST	YOL029C	Uncharacterized protein YOL029C	1	-0.695253	1.96951
sp|Q07500|NDH2_YEAST	NDE2	External NADH-ubiquinone oxidoreductase 2, mitochondrial	1	-0.90516	1.76566
sp|P36038|CBT1_YEAST	CBT1	Cytochrome b termination protein 1	1	-0.669406	1.76349
sp|P40017|YAT2_YEAST	YAT2	Carnitine O-acetyltransferase YAT2	13	-0.939727	1.72097
sp|P33421|SDH3_YEAST	SDH3	Succinate dehydrogenase [ubiquinone] cytochrome b subunit, mitochondrial	4	-0.509667	1.64489
sp|P13711|ACOX_YEAST	POX1	Acyl-coenzyme A oxidase	1	-1.34826	1.60845
sp|P36125|GMH1_YEAST	GMH1	Protein GMH1	1	-0.70772	1.40603

## Sheet: Ubx6
	Protein decreasing								Protein increasing
Protein Id	Gene Symbol	Description	# of peptides	Log2 Fc Ubx6/wt	log10 pvalue			Protein Id	Gene Symbol	Description	# of peptides	Log2 Fc Ubx6/wt	log10 pvalue
sp|P40188|RGI2_YEAST	RGI2	Respiratory growth induced protein 2	1	-3.62378	3.49712			sp|P33302|PDR5_YEAST	PDR5	Pleiotropic ABC efflux transporter of multiple drugs	37	6.23703	2.106
sp|P32490|MKK1_YEAST	MKK1	MAP kinase kinase MKK1/SSP32	3	-1.33494	1.54615			sp|Q99359|RAD61_YEAST	RAD61	Protein RAD61	1	5.10016	1.97703
sp|Q03071|ELOC_YEAST	ELC1	Elongin-C	2	-1.31591	1.52811			sp|P25639|YCV1_YEAST	YCR061W	Uncharacterized membrane protein YCR061W	6	5.39623	1.41689
sp|Q03153|ATP25_YEAST	ATP25	ATPase synthesis protein 25, mitochondrial	1	-0.979279	1.56001			sp|P04806|HXKA_YEAST	HXK1	Hexokinase-1	39	5.4614	2.07128
sp|P00360|G3P1_YEAST	TDH1	Glyceraldehyde-3-phosphate dehydrogenase 1	26	-0.756068	2.91747			sp|P38634|SIC1_YEAST	SIC1	Protein SIC1	2	5.0114	1.61533
sp|Q12177|YL056_YEAST	YLL056C	Uncharacterized protein YLL056C	3	-0.558047	1.55489			sp|Q08930|YP191_YEAST	YPL191C	Ubiquitin carboxyl-terminal hydrolase MIY1	1	4.85017	2.74473
sp|Q12031|ACEB_YEAST	ICL2	Mitochondrial 2-methylisocitrate lyase	7	-0.556217	2.05764			sp|P32343|SSH4_YEAST	SSH4	Protein SSH4	5	6.45859	2.1954
sp|P53615|CAN_YEAST	NCE103	Carbonic anhydrase	8	-0.542885	2.30399			sp|P39713|BDH2_YEAST	BDH2	Probable diacetyl reductase [(R)-acetoin forming] 2	5	7.0514	2.3652
								sp|Q08417|RSB1_YEAST	RSB1	Sphingoid long-chain base transporter RSB1	4	7.17407	2.66737
								sp|Q04182|PDR15_YEAST	PDR15	ATP-dependent permease PDR15	8	7.294	3.66155
								sp|P36086|YKH1_YEAST	YKL071W	Uncharacterized oxidoreductase YKL071W	3	5.59302	2.54894

## Sheet: Ubx7
	Protein decreasing								Protein increasing
Protein Id	Gene Symbol	Description	# of peptides	Log2 Fc Ubx7/wt	log10 pvalue			Protein Id	Gene Symbol	Description	# of peptides	Log2 Fc Ubx7/wt	log10 pvalue
sp|P31787|ACBP_YEAST	ACB1	Acyl-CoA-binding protein	6	-0.796204	1.45132			sp|P07250|IPMK_YEAST	ARG82	Inositol polyphosphate multikinase	2	0.550168	1.34402
sp|Q08981|ACM1_YEAST	ACM1	APC/C-CDH1 modulator 1	1	-0.998049	3.46132			sp|P38731|ARN1_YEAST	ARN1	Siderophore iron transporter ARN1	1	0.613424	1.45327
sp|Q12349|ATP14_YEAST	ATP14	ATP synthase subunit H, mitochondrial	3	-1.27158	1.49836			sp|P39713|BDH2_YEAST	BDH2	Probable diacetyl reductase [(R)-acetoin forming] 2	5	0.669064	1.90826
sp|P39113|CAT8_YEAST	CAT8	Regulatory protein CAT8	9	-0.551078	2.9878			sp|P25296|CANB_YEAST	CNB1	Calcineurin subunit B	5	1.06574	1.9744
sp|P36038|CBT1_YEAST	CBT1	Cytochrome b termination protein 1	1	-0.638076	1.48415			sp|P00427|COX6_YEAST	COX6	Cytochrome c oxidase subunit 6, mitochondrial	4	0.828448	2.15426
sp|P38147|CHK1_YEAST	CHK1	Serine/threonine-protein kinase CHK1	4	-1.57969	1.84966			sp|Q06580|MLC2_YEAST	MLC2	Myosin light chain 2	1	1.68409	1.77013
sp|P04037|COX4_YEAST	COX4	Cytochrome c oxidase subunit 4, mitochondrial	7	-0.511697	2.48152			sp|Q04182|PDR15_YEAST	PDR15	ATP-dependent permease PDR15	8	1.22832	2.98166
sp|Q03071|ELOC_YEAST	ELC1	Elongin-C	2	-1.91813	2.50845			sp|Q08417|RSB1_YEAST	RSB1	Sphingoid long-chain base transporter RSB1	4	0.76845	2.49528
sp|P00924|ENO1_YEAST	ENO1	Enolase 1	9	-0.602299	2.42741			sp|Q07794|RT109_YEAST	RTT109	Histone acetyltransferase RTT109	1	0.811868	1.77249
sp|P22943|HSP12_YEAST	HSP12	12 kDa heat shock protein	20	-0.721141	1.51124			sp|P32343|SSH4_YEAST	SSH4	Protein SSH4	5	0.651237	2.09442
sp|Q12031|ACEB_YEAST	ICL2	Mitochondrial 2-methylisocitrate lyase	7	-1.07436	3.1319			sp|Q6WNK7|SUS1_YEAST	SUS1	Transcription and mRNA export factor SUS1	2	1.47234	1.77882
sp|P32490|MKK1_YEAST	MKK1	MAP kinase kinase MKK1/SSP32	3	-1.28087	1.72592			sp|Q3E7C1|TFB5_YEAST	TFB5	General transcription and DNA repair factor IIH subunit TFB5	3	0.543051	1.9113
sp|P53615|CAN_YEAST	NCE103	Carbonic anhydrase	8	-0.563066	1.91885			sp|P17536|TPM1_YEAST	TPM1	Tropomyosin-1	17	0.665626	3.43567
sp|P53939|NIS1_YEAST	NIS1	Protein NIS1	1	-0.515957	1.19865			sp|P40414|TPM2_YEAST	TPM2	Tropomyosin-2	8	0.839262	1.73752
sp|P36023|OAF3_YEAST	OAF3	Oleate activated transcription factor 3	1	-0.548857	1.11441			sp|Q07540|FRDA_YEAST	YFH1	Frataxin homolog, mitochondrial	3	1.03138	1.9684
sp|Q12428|PRPD_YEAST	PDH1	Probable 2-methylcitrate dehydratase	7	-0.524112	2.75823			sp|P36086|YKH1_YEAST	YKL071W	Uncharacterized oxidoreductase YKL071W	3	1.53775	2.55723
sp|P13711|ACOX_YEAST	POX1	Acyl-coenzyme A oxidase	1	-0.627746	2.13648			sp|P53752|YN95_YEAST	YNR066C	Uncharacterized membrane glycoprotein YNR066C	1	0.658935	1.32311
sp|P29461|PTP2_YEAST	PTP2	Tyrosine-protein phosphatase 2	1	-0.75843	2.1785
sp|P40188|RGI2_YEAST	RGI2	Respiratory growth induced protein 2	1	-3.93261	3.8402
sp|O94742|SEM1_YEAST	SEM1	26S proteasome complex subunit SEM1	2	-1.00913	1.70853
sp|P17123|SPO12_YEAST	SPO12	Sporulation-specific protein 12	1	-0.58259	1.36627
sp|P39931|SS120_YEAST	SSP120	Protein SSP120	7	-0.51492	2.77384
sp|P00360|G3P1_YEAST	TDH1	Glyceraldehyde-3-phosphate dehydrogenase 1	26	-0.684366	3.02212
sp|P38349|UBX7_YEAST	UBX7	UBX domain-containing protein 7	7	-3.5252	3.89274
sp|P40554|URM1_YEAST	URM1	Ubiquitin-related modifier 1	1	-0.583904	1.5265
sp|P43582|WWM1_YEAST	WWM1	WW domain-containing protein WWM1	11	-0.561062	1.49038
sp|P25631|YCU1_YEAST	YCR051W	Ankyrin repeat-containing protein YCR051W	10	-1.06106	2.37641
sp|Q3E830|YC075_YEAST	YCR075W-A	Uncharacterized protein YCR075W-A	1	-0.820297	1.61745
sp|Q07629|YD218_YEAST	YDL218W	Uncharacterized membrane protein YDL218W	1	-0.50506	1.32782
sp|Q2V2P7|YD461_YEAST	YDR461C-A	Uncharacterized protein YDR461C-A	1	-0.927734	2.20012
sp|Q12177|YL056_YEAST	YLL056C	Uncharacterized protein YLL056C	3	-0.517654	1.40718
sp|Q12110|YL049_YEAST	YLR049C	Uncharacterized protein YLR049C	1	-2.64599	1.35725
