# Supplementary material for: Comparative Proteome-Wide Abundance Profiling of Yeast Strains Deleted for Cdc48 Adaptors
Source: Proteomes. 2024 Oct 30;12(4):31. doi: 10.3390/proteomes12040031 (PMC11587464; doi:10.3390/proteomes12040031)
Supplement: Supplementary file 1 [file proteomes-12-00031-s001.zip › TableS4.xlsx]

## Sheet: Sheet1
Protein Id	Gene Symbol	Description	# of peptides	wt rep1	wt rep2	cuz1D rep1	cuz1D rep2	shp1D rep1	shp1 D rep2	ubx2D rep1	ubx2D rep2	ubx3D rep1	ubx3D rep2	ubx4 D rep1	ubx4D rep2	ubx5D rep1	ubx5D rep2	ubx6D rep1	ubx6D rep2	ubx7D rep1	ubx7D rep2
sp|P40212|RL13B_YEAST	RPL13B	60S ribosomal protein L13-B	1	8.08164	5.09713	4.46621	5.37711	2.50215	3.11262	6.12916	6.01439	6.4038	4.6645	6.03661	5.24417	7.05034	5.10335	7.43875	3.52392	4.48874	9.26542
sp|P56628|RL22B_YEAST	RPL22B	60S ribosomal protein L22-B	6	5.67911	5.60705	6.63358	7.09029	2.49396	2.42875	6.42883	6.71199	6.24248	6.15515	5.6348	5.22535	5.40563	5.5784	5.77393	5.65719	5.70378	5.5497
sp|P26785|RL16B_YEAST	RPL16B	60S ribosomal protein L16-B	31	5.89909	5.94261	5.35211	5.38905	2.74723	2.66366	5.44391	5.83927	6.38929	6.45757	5.78414	5.76066	5.79572	5.88804	6.08923	6.11859	6.33999	6.09984
sp|P05738|RL9A_YEAST	RPL9A	60S ribosomal protein L9-A	7	5.61914	6.16881	4.90154	5.0329	2.71687	2.70632	5.26699	5.75536	6.26195	6.4308	5.86235	6.31076	5.76167	5.83047	6.30694	6.12908	6.44662	6.49141
sp|P17076|RL8A_YEAST	RPL8A	60S ribosomal protein L8-A	6	6.03705	5.78889	6.16298	6.47388	2.8434	3.02489	6.13361	5.67383	6.27221	6.29734	5.31007	5.22405	5.40259	5.42607	6.21822	5.89768	6.03875	5.77451
sp|P05747|RL29_YEAST	RPL29	60S ribosomal protein L29	5	6.74281	5.7321	6.15235	6.38365	3.19203	3.11415	6.46104	5.30785	5.92912	5.39259	5.42358	5.20269	5.59981	5.98769	5.95843	6.38868	5.78968	5.24174
sp|P39939|RS26B_YEAST	RPS26B	40S ribosomal protein S26-B	3	5.92662	5.92492	5.22946	5.19253	3.05755	3.04695	5.73022	5.51274	6.20013	6.26511	5.91263	5.85511	5.70728	6.16087	5.62641	5.98941	6.3707	6.29134
sp|P0C2H9|RL31B_YEAST	RPL31B	60S ribosomal protein L31-B	5	5.89522	5.96879	5.66561	5.59123	3.18268	2.97125	5.58823	5.71855	6.3122	6.43923	5.76734	6.03794	5.71132	6.13052	5.81661	5.92047	5.6923	5.5905
sp|Q02753|RL21A_YEAST	RPL21A	60S ribosomal protein L21-A	1	7.14674	5.58672	6.61072	8.36856	3.17752	3.44531	6.49249	5.27377	7.14193	5.11711	4.26932	4.15027	5.07401	4.70259	4.92723	6.31813	6.20659	5.99098
sp|Q02326|RL6A_YEAST	RPL6A	60S ribosomal protein L6-A	23	6.28373	5.50816	7.14611	6.7704	2.84169	3.46712	7.02286	5.82145	5.51739	5.3374	5.36499	5.11931	5.44725	5.37692	6.11426	6.03168	5.48891	5.34037
sp|Q12672|RL21B_YEAST	RPL21B	60S ribosomal protein L21-B	2	5.85168	6.11505	5.3239	5.6768	2.99485	3.4215	5.36297	6.13015	6.90059	6.06348	6.33737	6.61666	5.46371	5.93077	5.39375	4.59886	5.49139	6.32655
sp|P41058|RS29B_YEAST	RPS29B	40S ribosomal protein S29-B	1	5.94326	5.48961	5.19523	5.83576	3.02345	3.12305	6.11693	6.16245	5.75941	5.96403	6.23519	6.14059	5.34436	6.09224	5.25767	5.69382	6.46074	6.1622
sp|P05744|RL33A_YEAST	RPL33A	60S ribosomal protein L33-A	9	6.18269	6.0899	5.49263	5.6952	3.31729	3.33569	5.60463	6.04156	5.94657	6.18293	5.69979	5.48097	5.73371	5.79503	6.19137	5.80679	5.83074	5.5725
sp|P05748|RL15A_YEAST	RPL15A	60S ribosomal protein L15-A	3	5.97354	6.16203	5.25315	5.36737	3.45698	3.25884	5.43669	5.74606	6.02148	6.45575	5.94769	6.00164	5.70446	5.76609	5.76273	5.85626	5.80204	6.0272
sp|P26783|RS5_YEAST	RPS5	40S ribosomal protein S5	38	6.10036	5.84576	5.90942	5.91589	3.15813	3.51775	5.86957	5.87959	6.03905	5.89002	5.41809	5.23544	5.53642	5.84176	6.2134	6.00085	5.82115	5.80734
sp|P05755|RS9B_YEAST	RPS9B	40S ribosomal protein S9-B	17	6.28496	5.69165	5.929	6.02833	3.13943	3.55738	6.29652	6.04615	5.7488	5.63625	5.71201	5.59593	5.47246	5.50364	5.59743	6.5775	5.61531	5.56725
sp|P25443|RS2_YEAST	RPS2	40S ribosomal protein S2	49	6.11143	6.16167	5.74124	5.66828	3.41796	3.59954	5.85448	5.80027	5.96491	5.86301	5.77888	5.68422	5.41669	5.48459	5.98262	5.93361	5.71211	5.82449
sp|P38061|RL32_YEAST	RPL32	60S ribosomal protein L32	33	6.26878	6.13723	5.62035	5.81327	3.48368	3.64339	5.68262	5.83831	5.90766	5.75348	5.63477	5.75252	5.79229	5.93804	5.91403	5.79394	5.4179	5.60774
sp|P23248|RS3A2_YEAST	RPS1B	40S ribosomal protein S1-B	21	6.33162	5.84423	6.50882	6.40659	3.30909	3.68685	6.51778	5.74533	5.7576	5.18027	5.14667	5.04947	5.7158	5.76246	5.8219	5.90505	5.6428	5.66769
sp|P05745|RL36A_YEAST	RPL36A	60S ribosomal protein L36-A	4	6.03301	5.29017	6.41295	5.87066	3.11664	3.41473	6.01415	6.10466	6.24705	5.25556	5.53201	5.22531	4.96171	5.10087	6.40963	5.83542	6.7261	6.44935
sp|P02400|RLA4_YEAST	RPP2B	60S acidic ribosomal protein P2-beta	40	6.23976	6.95511	5.28874	5.83425	3.85512	3.77679	5.84721	6.24226	6.11374	6.50851	4.90306	5.09433	5.95403	5.34692	5.86021	6.33647	4.95324	4.89026
sp|P49166|RL37A_YEAST	RPL37A	60S ribosomal protein L37-A	6	6.12945	5.7957	5.62561	5.55082	3.56106	3.34015	5.77226	5.8155	5.6207	5.71443	6.04337	5.86354	5.66157	5.95415	5.89532	6.20375	5.70173	5.75089
sp|P05759|RS31_YEAST	RPS31	Ubiquitin-40S ribosomal protein S31	6	6.28733	6.01928	5.27665	5.61701	3.692	3.49207	5.72244	6.0585	6.40607	6.16828	5.63946	5.44753	5.97768	5.73097	5.70801	5.56703	5.60487	5.58481
sp|P41056|RL33B_YEAST	RPL33B	60S ribosomal protein L33-B	1	6.82522	6.23005	5.05392	5.25813	3.51507	4.12376	5.67229	6.52757	5.99336	4.81869	6.19235	7.05728	5.75873	5.7872	6.60503	4.43315	3.87065	6.27757
sp|P51402|RL37B_YEAST	RPL37B	60S ribosomal protein L37-B	5	6.36719	5.90932	5.91682	5.80389	3.33203	3.85579	6.08167	5.82545	5.01646	4.84745	5.64273	5.54174	5.47661	5.71704	6.68959	5.98388	5.56567	6.42667
sp|O13516|RS9A_YEAST	RPS9A	40S ribosomal protein S9-A	1	6.8342	4.23634	9.07125	9.09359	2.49464	4.00907	8.00433	6.42775	5.02155	3.74026	5.04463	3.64357	4.68816	4.61669	5.31922	7.65211	5.08844	5.0142
sp|P05750|RS3_YEAST	RPS3	40S ribosomal protein S3	44	5.8893	6.13162	5.34178	5.25305	3.56106	3.50255	5.49063	5.86884	6.00518	6.20692	5.87851	5.88872	5.70511	5.85214	5.90315	5.73143	5.85414	5.93585
sp|P53221|RL26B_YEAST	RPL26B	60S ribosomal protein L26-B	6	6.09189	6.53336	5.72735	5.3773	3.7421	3.68033	5.69147	5.65076	6.27519	5.79942	5.80608	5.43491	5.68781	5.98505	5.87737	5.59875	5.75901	5.28185
sp|Q3E754|RS21B_YEAST	RPS21B	40S ribosomal protein S21-B	4	7.0334	5.48075	7.93422	8.34696	2.89988	4.4704	7.40249	5.6192	5.25362	4.39196	3.23382	3.17248	5.52883	5.58098	6.6869	6.41191	5.14545	5.40674
sp|P05317|RLA0_YEAST	RPP0	60S acidic ribosomal protein P0	44	5.98554	6.04622	5.59836	5.67482	3.48273	3.6039	5.39978	5.69026	6.26447	6.55256	5.72001	5.82731	5.86609	5.7907	5.79358	5.38545	5.63634	5.68187
sp|P46990|RL17B_YEAST	RPL17B	60S ribosomal protein L17-B	4	6.2602	5.94901	5.11723	5.56438	3.75525	3.48604	5.06312	5.67532	6.24629	6.55459	6.20925	5.85095	5.86344	6.10395	5.41632	5.37633	5.89007	5.61825
sp|P05319|RLA2_YEAST	RPP2A	60S acidic ribosomal protein P2-alpha	45	5.89938	6.49621	4.77607	5.34254	3.66025	3.7088	5.37958	5.65083	6.63292	7.01998	5.00867	5.29358	6.0592	5.30997	5.97021	6.50655	5.57872	5.70655
sp|P02406|RL28_YEAST	RPL28	60S ribosomal protein L28	29	5.91961	5.82332	5.30182	5.31469	3.54467	3.47186	5.39121	5.72123	6.0024	6.09006	5.76821	5.7814	5.82917	6.18596	5.84528	5.8614	5.96602	6.18169
sp|P14126|RL3_YEAST	RPL3	60S ribosomal protein L3	49	6.06015	5.95985	5.68398	5.77421	3.58365	3.64491	5.72507	5.72513	6.07579	5.86718	5.70038	5.65301	5.7745	5.79177	5.89554	5.69543	5.63679	5.75267
sp|P04650|RL39_YEAST	RPL39	60S ribosomal protein L39	2	6.08106	5.95352	5.80061	5.40573	3.55745	3.75606	5.89556	5.36989	5.53656	5.82979	6.5827	5.9561	5.67544	5.93468	5.90337	5.98697	5.30936	5.46515
sp|P48164|RS7B_YEAST	RPS7B	40S ribosomal protein S7-B	15	5.76489	5.84202	5.76134	5.86043	3.62449	3.48413	5.40825	5.5035	6.50063	6.63657	5.73308	5.44863	5.8088	5.96137	5.75312	5.29235	5.81941	5.79698
sp|P38701|RS20_YEAST	RPS20	40S ribosomal protein S20	45	6.14185	5.73294	5.91974	5.76342	3.60353	3.67223	5.83531	5.77988	5.88257	5.69334	5.72505	5.45712	5.71018	5.7705	5.86905	5.85691	5.78802	5.79837
sp|P24000|RL24B_YEAST	RPL24B	60S ribosomal protein L24-B	16	6.16215	5.30133	6.29232	6.36123	3.16035	3.86345	7.05802	5.84291	5.72015	5.16937	6.02351	5.86635	5.10064	5.37225	6.18252	5.41337	5.46609	5.64401
sp|P26321|RL5_YEAST	RPL5	60S ribosomal protein L5	41	5.84987	6.00819	5.41519	5.58585	3.65652	3.62399	5.68312	5.87519	6.13382	6.15701	5.72506	5.75566	5.69341	5.80382	5.89793	5.74376	5.61469	5.7769
sp|P41805|RL10_YEAST	RPL10	60S ribosomal protein L10	41	6.02999	5.94913	5.64284	5.5959	3.65552	3.70264	5.80117	5.65232	6.01939	5.88259	5.70901	5.73763	5.72642	5.71416	5.90437	5.71836	5.76818	5.79038
sp|P05318|RLA1_YEAST	RPP1A	60S acidic ribosomal protein P1-alpha	12	5.16061	7.47278	4.06663	4.56633	3.81592	3.9862	4.21499	5.28903	6.63862	8.83327	2.99596	3.31661	5.98382	5.01965	6.79654	8.59458	6.59355	6.65492
sp|P10622|RLA3_YEAST	RPP1B	60S acidic ribosomal protein P1-beta	19	6.01865	6.93102	4.76024	5.51141	4.06257	3.93759	5.29237	5.62207	6.63898	7.36822	4.35683	4.5757	6.02637	5.41751	5.98049	6.70334	5.54846	5.24818
sp|P0C2H8|RL31A_YEAST	RPL31A	60S ribosomal protein L31-A	8	5.51934	5.98646	5.54525	5.4923	3.64769	3.5035	5.62506	5.6515	6.01236	6.34647	6.00616	6.05202	5.82595	5.82395	5.70526	5.89292	5.72064	5.64315
sp|P32905|RSSA1_YEAST	RPS0A	40S ribosomal protein S0-A	10	5.41967	5.76568	5.28244	5.46589	3.55338	3.46085	4.82295	5.76404	5.93688	6.48589	6.37218	6.31832	6.22629	5.77842	5.39721	5.57271	6.08846	6.28874
sp|P39938|RS26A_YEAST	RPS26A	40S ribosomal protein S26-A	2	5.87672	5.81494	5.10432	4.9848	3.72997	3.65977	5.65465	5.62103	5.87658	6.08027	6.03694	5.94291	5.83237	6.06551	5.61786	5.74282	6.2388	6.11973
sp|O14455|RL36B_YEAST	RPL36B	60S ribosomal protein L36-B	19	5.97273	5.54491	5.64007	5.82453	3.56182	3.73184	5.66584	5.53902	6.12594	5.76847	5.52303	5.30777	5.73757	6.2778	6.07138	6.0532	5.88148	5.77261
sp|P05737|RL7A_YEAST	RPL7A	60S ribosomal protein L7-A	3	5.34532	6.22323	4.99628	4.5021	3.6385	3.6975	5.69992	5.81366	6.64333	6.23515	6.69016	5.33312	6.29264	5.96225	5.51831	5.83674	5.44037	6.13143
sp|P05756|RS13_YEAST	RPS13	40S ribosomal protein S13	37	6.27565	5.66406	4.94139	4.93581	3.86624	3.70652	5.56778	6.10851	5.48451	5.96345	5.71796	6.43953	5.82882	5.90267	5.61253	5.45214	6.11088	6.42155
sp|P05749|RL22A_YEAST	RPL22A	60S ribosomal protein L22-A	18	6.18292	6.17321	5.35381	5.43149	3.88869	3.95392	5.55577	5.72923	5.9045	6.15311	5.88533	6.11396	5.64025	5.67138	5.77079	5.49261	5.63624	5.46278
sp|Q08745|RS10A_YEAST	RPS10A	40S ribosomal protein S10-A	4	5.38748	5.91721	6.46695	6.36411	3.51128	3.75098	6.10388	5.75812	5.91106	5.43103	5.91884	6.06906	5.53193	5.89327	6.19711	5.53204	4.85143	5.40421
sp|P48589|RS12_YEAST	RPS12	40S ribosomal protein S12	37	6.05559	5.79681	5.36923	5.45961	3.76213	3.86942	5.7976	5.96555	6.04937	5.98844	5.93826	5.94356	5.68225	5.87806	5.58622	5.24695	5.59885	6.01211
sp|P14120|RL30_YEAST	RPL30	60S ribosomal protein L30	26	6.29951	5.97296	5.58677	5.60907	4.04763	3.90427	5.91138	5.96576	5.83995	6.10568	5.86671	5.73504	5.71387	5.7903	5.55769	5.26161	5.3286	5.50321
sp|P05740|RL17A_YEAST	RPL17A	60S ribosomal protein L17-A	8	5.83548	6.0362	5.45311	5.43425	4.04086	3.70087	5.64767	5.53699	6.33556	6.10304	5.95583	5.69417	5.66897	5.74896	5.67549	5.94897	5.55894	5.62464
sp|P26786|RS7A_YEAST	RPS7A	40S ribosomal protein S7-A	25	5.8509	6.06982	5.55064	5.53029	3.87585	3.90463	5.46376	5.61438	6.05104	6.11738	5.59116	5.66262	5.84217	5.93744	5.54505	5.72417	5.65982	6.00887
sp|P04456|RL25_YEAST	RPL25	60S ribosomal protein L25	34	5.84436	5.70766	5.86973	6.03221	3.77291	3.84791	5.9652	5.63234	6.34149	6.00599	5.78082	5.52945	5.29644	5.63559	5.84944	5.38301	5.46278	6.04266
sp|Q01855|RS15_YEAST	RPS15	40S ribosomal protein S15	25	6.11159	5.57054	5.33738	5.88734	3.55008	4.15977	6.88787	5.94194	5.72563	5.34233	5.53842	5.68092	5.42894	5.78146	6.03147	5.34603	5.27355	6.40475
sp|P0C0V8|RS21A_YEAST	RPS21A	40S ribosomal protein S21-A	2	6.58084	4.87915	7.38615	7.89783	3.1831	4.38637	7.37787	5.75924	5.5536	4.44918	3.4518	3.30689	5.63407	5.93742	6.17799	6.51665	5.90727	5.61456
sp|P29453|RL8B_YEAST	RPL8B	60S ribosomal protein L8-B	25	6.12804	6.19803	5.64206	5.9553	3.8767	4.29324	5.93891	5.8706	5.58756	5.57075	5.29142	5.27591	5.37052	5.82997	6.05455	6.16311	5.41446	5.53887
sp|Q12213|RL7B_YEAST	RPL7B	60S ribosomal protein L7-B	3	5.68896	5.52687	5.97041	6.22962	3.73629	3.83178	5.66638	5.26741	6.51047	6.76692	5.674	5.09988	5.22446	5.97848	5.3501	5.00102	6.43995	6.03698
sp|P46654|RSSA2_YEAST	RPS0B	40S ribosomal protein S0-B	22	5.7765	6.19842	5.18232	5.36772	4.09926	3.98601	5.33161	5.77352	6.07559	6.42464	6.00186	6.26207	5.81954	5.65658	5.37608	5.60611	5.56093	5.50124
sp|P49167|RL38_YEAST	RPL38	60S ribosomal protein L38	19	5.96285	5.73036	6.05812	6.00989	3.94702	4.03475	5.51027	5.36849	5.89363	6.00292	5.71148	5.58128	5.92521	5.84259	5.30735	5.21262	5.86621	6.03495
sp|P51401|RL9B_YEAST	RPL9B	60S ribosomal protein L9-B	18	5.30868	5.58675	6.67313	6.80364	3.72141	3.76518	5.66066	5.94417	5.56253	5.77276	5.38186	5.56234	5.27104	5.32318	5.99948	5.92796	5.88188	5.85334
sp|P05739|RL6B_YEAST	RPL6B	60S ribosomal protein L6-B	15	6.11896	5.67669	6.01452	5.63052	4.00244	4.13497	5.91289	5.9608	5.60242	5.6319	5.84242	5.77086	5.57961	5.31675	5.91003	5.76952	5.48595	5.63875
sp|P04449|RL24A_YEAST	RPL24A	60S ribosomal protein L24-A	15	6.07721	5.92638	5.62264	5.3024	4.32794	4.06081	5.55079	5.54484	6.11571	5.6395	5.74069	5.58687	5.68953	5.70829	6.17812	5.59659	5.76283	5.56889
sp|P33442|RS3A1_YEAST	RPS1A	40S ribosomal protein S1-A	9	6.26237	5.66323	5.79536	5.90986	4.03403	4.47225	5.92992	5.67119	5.79565	5.38624	5.78419	5.4243	5.43776	5.58163	5.78187	5.44774	5.91255	5.70988
sp|P05743|RL26A_YEAST	RPL26A	60S ribosomal protein L26-A	4	5.55613	5.86429	5.20964	5.37287	4.16594	4.19887	6.2869	5.55377	6.34185	5.85583	5.77714	5.40653	5.75066	5.87722	5.59688	5.76909	6.04535	5.37103
sp|P54780|RL15B_YEAST	RPL15B	60S ribosomal protein L15-B	1	5.2533	5.30149	5.27101	5.63585	4.37085	3.46401	6.44224	6.13898	6.91764	6.28405	5.85305	5.62072	4.92484	5.54309	6.24647	5.46347	5.03701	6.23193
sp|P41057|RS29A_YEAST	RPS29A	40S ribosomal protein S29-A	7	5.65209	5.84144	5.19079	5.12696	4.29384	4.28006	5.41743	5.59375	6.08114	6.20515	5.89649	5.89512	5.6897	5.88078	5.61906	5.95261	5.83401	5.54956
sp|P10664|RL4A_YEAST	RPL4A	60S ribosomal protein L4-A	1	4.88853	4.00767	5.16659	4.50616	4.30495	5.02177	5.16785	4.54068	5.07754	7.40089	5.94181	7.13613	7.01403	5.66738	5.54148	5.57041	7.32277	5.72337
sp|P26784|RL16A_YEAST	RPL16A	60S ribosomal protein L16-A	25	5.30951	5.70692	5.11243	4.90703	6.69001	6.35382	4.64564	5.12453	5.81708	5.85705	5.42644	5.55225	5.3441	5.31689	5.87023	5.52783	5.78033	5.6579
